# Supplementary material for: Microarray analysis of transcriptional responses to salt and drought stress in Arabidopsis thaliana
Source: Heliyon. 2019 Nov 29;5(11):e02614. doi: 10.1016/j.heliyon.2019.e02614 (PMC6895597; doi:10.1016/j.heliyon.2019.e02614)
Supplement: supplementary 1 [file mmc1.xlsx]

## Sheet: read me
supplementary 1
Up-regulated genes in response to drought and salinity stresses in leaf and root tissues of Arabidopsis thaliana
leaf drought: Up-regulated genes in response to drought stress in leaf tissue of Arabidopsis thaliana
leaf salinity: Up-regulated genes in response to salinity stress in leaf tissue of Arabidopsis thaliana
root drought: Up-regulated genes in response to drought stress in root tissue of Arabidopsis thaliana
root salinity: Up-regulated genes in response to salinity stress in root tissue of Arabidopsis thaliana

## Sheet:  leaf drought
leaf drought 1643	Probeset	GeneChip Array	Species Scientific Name	Annotation Date	Sequence Type	Sequence Source	Transcript ID(Array Design)	Target Description	Representative Public ID	Archival UniGene Cluster	UniGene ID	Genome Version	Alignments	Gene list	Sample size	Sample mean	Sample variance	Sample size	Sample mean	Sample variance	Fold change	Symmetrical raw fold change	T statistic	P-value
At1g52690	262128_at	Arabidopsis ATH1-121501 Genome Array	Arabidopsis thaliana	2010-08-10	Exemplar sequence	Affymetrix Proprietary Database	At1g52690	late embryogenesis-abundant protein, putative similar to late embryogenesis-abundant protein GI:17828 from [Brassica napus];supported by full-length cDNA: Ceres:35745.	At1g52690	---	At.21275	June 2009 (TAIR 9)	Chr1:19619841-19620589 (+) // 100.0 //	TRUE	3	3.62126	0.0194812	3	10.0975	2.17402	89.0314	89.0314	7.57382	0.00162942
At3g02480	258498_at	Arabidopsis ATH1-121501 Genome Array	Arabidopsis thaliana	2010-08-10	Exemplar sequence	Affymetrix Proprietary Database	At3g02480	unknown protein similar to pollen coat protein GB:CAA63531 from [Brassica oleracea]; supported by cDNA: gi_14335127_gb_AY037243.1_	At3g02480	---	At.18809	June 2009 (TAIR 9)	Chr3:512383-512857 (+) // 100.0 //	TRUE	3	3.24562	0.023171	3	9.61123	1.8842	82.4592	82.4592	7.98332	0.00133445
At5g59310	247718_at	Arabidopsis ATH1-121501 Genome Array	Arabidopsis thaliana	2010-08-10	Exemplar sequence	Affymetrix Proprietary Database	At5g59310	nonspecific lipid-transfer protein precursor - like nonspecific lipid-transfer protein precursor, Brassica napus, EMBL:AF101038;supported by full-length cDNA: Ceres:43057.	At5g59310	---	At.25116	June 2009 (TAIR 9)	Chr5:23925295-23925772 (-) // 100.0 //	TRUE	3	4.33676	0.222485	3	10.6116	2.19078	77.4292	77.4292	6.99613	0.00219667
At5g66400	247095_at	Arabidopsis ATH1-121501 Genome Array	Arabidopsis thaliana	2010-08-10	Exemplar sequence	Affymetrix Proprietary Database	At5g66400	dehydrin RAB18-like protein (sp P30185) ; supported by cDNA: gi_16226664_gb_AF428458.1_AF428458	At5g66400	---	At.20221	June 2009 (TAIR 9)	Chr5:26518510-26519153 (-) // 100.0 //	TRUE	3	4.70696	0.0572206	3	10.8553	1.69016	70.9305	70.9305	8.05609	0.00128917
At1g05340	264580_at	Arabidopsis ATH1-121501 Genome Array	Arabidopsis thaliana	2010-08-10	Exemplar sequence	Affymetrix Proprietary Database	At1g05340	unknown protein EST gb|ATTS0295 comes from this gene;supported by full-length cDNA: Ceres:20380.	At1g05340	---	At.22764	June 2009 (TAIR 9)	Chr1:1559078-1559646 (-) // 100.0 //	TRUE	3	4.26286	0.0168738	3	9.15147	2.11863	29.6224	29.6224	5.79423	0.00441062
At5g39520	249454_at	Arabidopsis ATH1-121501 Genome Array	Arabidopsis thaliana	2010-08-10	Exemplar sequence	Affymetrix Proprietary Database	At5g39520	expressed protein predicted protein, Synechocystis sp., PIR:S77152; supported by full-length cDNA: Ceres: 5331.	At5g39520	---	At.30339	June 2009 (TAIR 9)	Chr5:15823919-15825416 (-) // 100.0 //	TRUE	3	4.53677	0.269964	3	9.39351	2.25935	28.975	28.975	5.28937	0.00613112
At5g59320	247717_at	Arabidopsis ATH1-121501 Genome Array	Arabidopsis thaliana	2010-08-10	Exemplar sequence	Affymetrix Proprietary Database	At5g59320	nonspecific lipid-transfer protein precursor - like nonspecific lipid-transfer protein precursor, Brassica napus, EMBL:AF101038;supported by full-length cDNA: Ceres:7828.	At5g59320	---	At.24582	June 2009 (TAIR 9)	Chr5:23929050-23929492 (+) // 100.0 //	TRUE	3	6.76778	0.0577087	3	11.5807	0.671637	28.1082	28.1082	9.76118	0.000617091
At2g47770	266462_at	Arabidopsis ATH1-121501 Genome Array	Arabidopsis thaliana	2010-08-10	Exemplar sequence	Affymetrix Proprietary Database	At2g47770	unknown protein ; supported by cDNA: gi_15028356_gb_AY045981.1_	At2g47770	---	At.23206	June 2009 (TAIR 9)	Chr2:19568700-19569291 (+) // 100.0 //	TRUE	3	5.39456	0.434424	3	10.1715	0.78479	27.4157	27.4157	7.49324	0.00169664
At4g33150	253373_at	Arabidopsis ATH1-121501 Genome Array	Arabidopsis thaliana	2010-08-10	Exemplar sequence	Affymetrix Proprietary Database	At4g33150	lysine-ketoglutarate reductase/saccharopine ; supported by cDNA: gi_2052507	At4g33150	---	At.20921	June 2009 (TAIR 9)	Chr4:15985478-15991069 (-) // 100.0 //	TRUE	3	5.17573	0.159034	3	9.55288	1.51542	20.7804	20.7804	5.8589	0.00423566
At3g50970	252102_at	Arabidopsis ATH1-121501 Genome Array	Arabidopsis thaliana	2010-08-10	Exemplar sequence	Affymetrix Proprietary Database	At3g50970	dehydrin Xero2 ; supported by cDNA: gi_15809983_gb_AY054260.1_	At3g50970	---	At.5388	June 2009 (TAIR 9)	Chr3:18940824-18941406 (+) // 100.0 //	TRUE	3	3.71965	0.0919506	3	8.04458	0.424376	20.0417	20.0417	10.425	0.000478255
At2g41190	267080_at	Arabidopsis ATH1-121501 Genome Array	Arabidopsis thaliana	2010-08-10	Exemplar sequence	Affymetrix Proprietary Database	At2g41190	unknown protein ; supported by cDNA: gi_14532707_gb_AY039978.1_	At2g41190	---	At.12553	June 2009 (TAIR 9)	Chr2:17167560-17170145 (-) // 100.0 //	TRUE	3	6.09858	0.14891	3	10.3915	0.944971	19.6012	19.6012	7.10924	0.00206842
At2g46680	266327_at	Arabidopsis ATH1-121501 Genome Array	Arabidopsis thaliana	2010-08-10	Exemplar sequence	Affymetrix Proprietary Database	At2g46680	homeodomain transcription factor (ATHB-7) identical to SP:P46897; supported by cDNA: gi_15027938_gb_AY045826.1_	At2g46680	---	At.136	June 2009 (TAIR 9)	Chr2:19165776-19166773 (-) // 100.0 //	TRUE	3	5.20261	2.01333	3	9.4911	0.872521	19.5418	19.5418	4.37248	0.0119448
At1g54100	263157_at	Arabidopsis ATH1-121501 Genome Array	Arabidopsis thaliana	2010-08-10	Exemplar sequence	Affymetrix Proprietary Database	At1g54100	aldehyde dehydrogenase homolog, putative similar to aldehyde dehydrogenase homolog GI:913941 from [Brassica napus]; supported by cDNA: gi_14190390_gb_AF378873.1_AF378873	At1g54100	---	At.20851	June 2009 (TAIR 9)	Chr1:20195434-20198853 (-) // 100.0 //	TRUE	3	6.53845	0.670773	3	10.7423	0.445275	18.4285	18.4285	6.89237	0.00232307
At1g18870	261428_at	Arabidopsis ATH1-121501 Genome Array	Arabidopsis thaliana	2010-08-10	Exemplar sequence	Affymetrix Proprietary Database	At1g18870	isochorismate synthase, putative similar to isochorismate synthase GI:3348077 from [Arabidopsis thaliana]	At1g18870	---	At.43418	June 2009 (TAIR 9)	Chr1:6515745-6519176 (+) // 100.0 //	TRUE	3	4.01353	0.0921439	3	7.96893	2.24944	15.5129	15.5129	4.47709	0.0110145
At1g54120	263151_at	Arabidopsis ATH1-121501 Genome Array	Arabidopsis thaliana	2010-08-10	Exemplar sequence	Affymetrix Proprietary Database	At1g54120	hypothetical protein predicted by genemark.hmm;supported by full-length cDNA: Ceres:94743.	At1g54120	---	At.11115	June 2009 (TAIR 9)	Chr1:20207077-20207452 (+) // 100.0 //	TRUE	3	4.24118	0.148336	3	8.16712	1.06533	15.1994	15.1994	6.17242	0.00349876
At2g25625	265913_at	Arabidopsis ATH1-121501 Genome Array	Arabidopsis thaliana	2010-08-10	Exemplar sequence	Affymetrix Proprietary Database	At2g25625	Expressed protein ; supported by full-length cDNA: Ceres: 465.	At2g25625	---	At.19162	June 2009 (TAIR 9)	Chr2:10906561-10907099 (+) // 100.0 //	TRUE	3	5.67159	0.0632502	3	9.57558	1.04346	14.9699	14.9699	6.42767	0.00301244
At3g13672	256789_at	Arabidopsis ATH1-121501 Genome Array	Arabidopsis thaliana	2010-08-10	Exemplar sequence	Affymetrix Proprietary Database	At3g13672	seven in absentia-like protein similar to SINA1p GB:CAB40577 from [Vitis vinifera]; supported by cDNA: gi_16323493_gb_AY059135.1_	At3g13672	---	At.48655	June 2009 (TAIR 9)	Chr3:4473540-4474343 (-) // 100.0 //	TRUE	3	4.29057	0.161934	3	8.16152	1.59377	14.631	14.631	5.06003	0.00718039
At3g61890	251272_at	Arabidopsis ATH1-121501 Genome Array	Arabidopsis thaliana	2010-08-10	Exemplar sequence	Affymetrix Proprietary Database	At3g61890	homeobox-leucine zipper protein ATHB-12 ;supported by full-length cDNA: Ceres:32615.	At3g61890	---	At.25517	June 2009 (TAIR 9)	Chr3:22914345-22915239 (-) // 100.0 //	TRUE	3	5.67204	3.59073	3	9.50299	1.30045	14.2308	14.2308	3.00027	0.0399315
At5g13170	245982_at	Arabidopsis ATH1-121501 Genome Array	Arabidopsis thaliana	2010-08-10	Exemplar sequence	Affymetrix Proprietary Database	At5g13170	senescence-associated protein (SAG29) ;supported by full-length cDNA: Ceres:38843.	At5g13170	---	At.46857	June 2009 (TAIR 9)	Chr5:4181330-4183171 (-) // 100.0 //	TRUE	3	5.62364	0.00757267	3	9.38225	3.39988	13.5349	13.5349	3.52674	0.0243018
At1g57590	246403_at	Arabidopsis ATH1-121501 Genome Array	Arabidopsis thaliana	2010-08-10	Exemplar sequence	Affymetrix Proprietary Database	At1g57590	pectinacetylesterase precursor, putative similar to pectinacetylesterase precursor GI:1431629 from [Vigna radiata]	At1g57590	---	At.37001	June 2009 (TAIR 9)	Chr1:21327457-21329626 (-) // 100.0 //	TRUE	3	5.06281	0.333881	3	8.77256	1.05149	13.0842	13.0842	5.45913	0.0054734
At4g27410	253872_at	Arabidopsis ATH1-121501 Genome Array	Arabidopsis thaliana	2010-08-10	Exemplar sequence	Affymetrix Proprietary Database	At4g27410	putative protein Arabidopsis thaliana nap gene,PID:e1234813;supported by full-length cDNA: Ceres:38344.	At4g27410	---	At.20412	June 2009 (TAIR 9)	Chr4:13707927-13709013 (-) // 100.0 //	TRUE	3	6.0981	1.18569	3	9.74221	0.798082	12.5023	12.5023	4.48133	0.0109786
At3g17790	258158_at	Arabidopsis ATH1-121501 Genome Array	Arabidopsis thaliana	2010-08-10	Exemplar sequence	Affymetrix Proprietary Database	At3g17790	acid phosphatase type 5 identical to GB:CAB63938 from [Arabidopsis thaliana];supported by full-length cDNA: Ceres:113666.	At3g17790	---	At.71032	June 2009 (TAIR 9)	Chr3:6089778-6090988 (+) // 100.0 //	TRUE	3	6.17525	1.04721	3	9.76424	1.59765	12.0335	12.0335	3.82236	0.0187403
At3g14280	258362_at	Arabidopsis ATH1-121501 Genome Array	Arabidopsis thaliana	2010-08-10	Exemplar sequence	Affymetrix Proprietary Database	At3g14280	unknown protein	At3g14280	---	At.71114	June 2009 (TAIR 9)	Chr3:4761653-4762286 (-) // 100.0 //	TRUE	3	5.19398	0.782868	3	8.73564	0.346194	11.6452	11.6452	5.77309	0.00446973
At5g56870	247954_at	Arabidopsis ATH1-121501 Genome Array	Arabidopsis thaliana	2010-08-10	Exemplar sequence	Affymetrix Proprietary Database	At5g56870	beta-galactosidase (emb|CAB64740.1) ; supported by cDNA: gi_15451017_gb_AY054589.1_	At5g56870	---	At.21539	June 2009 (TAIR 9)	Chr5:23004283-23008410 (+) // 100.0 //	TRUE	3	6.59654	1.42905	3	10.0845	0.0790735	11.2193	11.2193	4.91935	0.00793307
At5g01520	251084_at	Arabidopsis ATH1-121501 Genome Array	Arabidopsis thaliana	2010-08-10	Exemplar sequence	Affymetrix Proprietary Database	At5g01520	putative protein putative proteins - Arabidopsis thaliana; supported by cDNA: gi_15292802_gb_AY050835.1_	At5g01520	---	At.22936	June 2009 (TAIR 9)	Chr5:206796-208399 (+) // 100.0 //	TRUE	3	6.06574	0.380448	3	9.53059	0.960516	11.0414	11.0414	5.18247	0.00659512
At5g39610	249467_at	Arabidopsis ATH1-121501 Genome Array	Arabidopsis thaliana	2010-08-10	Exemplar sequence	Affymetrix Proprietary Database	At5g39610	NAM / CUC2 - like protein CUC2, Arabidopsis thaliana, EMBL:ATAB2560;supported by full-length cDNA: Ceres:113779.	At5g39610	---	At.24490	June 2009 (TAIR 9)	Chr5:15858590-15859650 (-) // 100.0 //	TRUE	3	5.09323	0.273435	3	8.54413	0.210526	10.9352	10.9352	8.59189	0.00100823
At5g52300	248352_at	Arabidopsis ATH1-121501 Genome Array	Arabidopsis thaliana	2010-08-10	Exemplar sequence	Affymetrix Proprietary Database	At5g52300	low-temperature-induced 65 kD protein (sp|Q04980)	At5g52300	---	At.43012	June 2009 (TAIR 9)	Chr5:21237204-21239404 (+) // 100.0 //	TRUE	3	4.33758	0.0873226	3	7.69569	1.73169	10.254	10.254	4.31258	0.0125205
At1g62570	265119_at	Arabidopsis ATH1-121501 Genome Array	Arabidopsis thaliana	2010-08-10	Exemplar sequence	Affymetrix Proprietary Database	At1g62570	flavin-containing monooxygenase, putative similar to flavin-containing monooxygenase GB:AAA21178 GI:349534 from [Oryctolagus cuniculus]; supported by cDNA: gi_15451123_gb_AY054642.1_	At1g62570	---	At.22246	June 2009 (TAIR 9)	Chr1:23169206-23171783 (+) // 100.0 //	TRUE	3	4.68365	0.229742	3	7.99717	2.33476	9.9419	9.9419	3.58384	0.0230883
At3g62550	251221_at	Arabidopsis ATH1-121501 Genome Array	Arabidopsis thaliana	2010-08-10	Exemplar sequence	Affymetrix Proprietary Database	At3g62550	putative protein ER6 protein - Lycopersicon esculentum, EMBL:AF096262; supported by cDNA: gi_14334945_gb_AY035146.1_	At3g62550	---	At.20280	June 2009 (TAIR 9)	Chr3:23136193-23137074 (+) // 100.0 //	TRUE	3	8.1468	0.978926	3	11.4293	0.0190368	9.73043	9.73043	5.69126	0.0047079
At3g17520	258347_at	Arabidopsis ATH1-121501 Genome Array	Arabidopsis thaliana	2010-08-10	Exemplar sequence	Affymetrix Proprietary Database	At3g17520	unknown protein identical to LEA-like protein GB:CAA10352 from [Arabidopsis thaliana]	At3g17520	---	At.52	June 2009 (TAIR 9)	Chr3:5999461-6000358 (-) // 100.0 //	TRUE	3	3.71808	0.214453	3	6.97175	2.62632	9.53792	9.53792	3.34361	0.0287389
At4g33020	253413_at	Arabidopsis ATH1-121501 Genome Array	Arabidopsis thaliana	2010-08-10	Exemplar sequence	Affymetrix Proprietary Database	At4g33020	putative protein Fe(II) transport protein, Arabidopsis thaliana, gb:U27590	At4g33020	---	At.65445	June 2009 (TAIR 9)	Chr4:15932602-15934267 (-) // 100.0 //	TRUE	2	5.63486	0.0408861	2	8.85967	0.0320402	9.34899	9.34899	16.888	0.00348794
At3g27210	257154_at	Arabidopsis ATH1-121501 Genome Array	Arabidopsis thaliana	2010-08-10	Exemplar sequence	Affymetrix Proprietary Database	At3g27210	unknown protein ; supported by cDNA: gi_15146182_gb_AY049232.1_	At3g27210	---	At.6167	June 2009 (TAIR 9)	Chr3:10045457-10047222 (-) // 100.0 //	TRUE	3	4.20626	0.250938	3	7.40862	0.619048	9.2046	9.2046	5.94667	0.00401158
At1g13990	262607_at	Arabidopsis ATH1-121501 Genome Array	Arabidopsis thaliana	2010-08-10	Exemplar sequence	Affymetrix Proprietary Database	At1g13990	unknown protein ;supported by full-length cDNA: Ceres:93312.	At1g13990	---	At.25035	June 2009 (TAIR 9)	Chr1:4794809-4796476 (+) // 100.0 //	TRUE	3	5.71777	0.201462	3	8.91647	0.73627	9.18129	9.18129	5.7213	0.00461872
At2g33380	255795_at	Arabidopsis ATH1-121501 Genome Array	Arabidopsis thaliana	2010-08-10	Exemplar sequence	Affymetrix Proprietary Database	At2g33380	putative calcium-binding EF-hand protein ; supported by cDNA: gi_10862967_dbj_AB039924.1_AB039924	At2g33380	---	At.25464	June 2009 (TAIR 9)	Chr2:14144983-14146374 (-) // 100.0 //	TRUE	3	8.12914	1.69423	3	11.3246	0.866255	9.16098	9.16098	3.4589	0.0258436
At1g20440	259570_at	Arabidopsis ATH1-121501 Genome Array	Arabidopsis thaliana	2010-08-10	Exemplar sequence	Affymetrix Proprietary Database	At1g20440	hypothetical protein	At1g20440	---	At.22974	June 2009 (TAIR 9)	Chr1:7084721-7085664 (-) // 100.0 //	TRUE	3	8.49772	0.0341676	3	11.6744	0.45446	9.04253	9.04253	7.87139	0.001408
At1g34040	256008_s_at	Arabidopsis ATH1-121501 Genome Array	Arabidopsis thaliana	2010-08-10	Exemplar sequence	Affymetrix Proprietary Database	At1g34040	allinase, putative similar to allinase GI:1044969 from [Allium cepa]	At1g34040	---	At.26614	June 2009 (TAIR 9)	Chr1:12374432-12376179 (+) // 100.0 //	TRUE	3	4.73557	0.812818	3	7.90669	0.241255	9.0075	9.0075	5.34982	0.00588636
At1g07720	261420_at	Arabidopsis ATH1-121501 Genome Array	Arabidopsis thaliana	2010-08-10	Exemplar sequence	Affymetrix Proprietary Database	At1g07720	fatty acid elongase 3-ketoacyl-CoA synthase, putative similar to GB:AAC99312 from [Arabidopsis thaliana] (Plant J. (1999) In press); supported by cDNA: gi_16226846_gb_AF428349.1_AF428349	At1g07720	---	At.14838	June 2009 (TAIR 9)	Chr1:2390969-2392406 (-) // 100.0 //	TRUE	3	6.23612	0.811385	3	9.4048	0.861317	8.9922	8.9922	4.24355	0.013226
At3g14560	258091_at	Arabidopsis ATH1-121501 Genome Array	Arabidopsis thaliana	2010-08-10	Exemplar sequence	Affymetrix Proprietary Database	At3g14560	hypothetical protein predicted by genmark;supported by full-length cDNA: Ceres:19279.	At3g14560	---	At.8059	June 2009 (TAIR 9)	Chr3:4889367-4889832 (+) // 100.0 //	TRUE	3	5.22746	0.20829	3	8.38719	0.396421	8.93663	8.93663	7.0378	0.00214832
At2g42790	263986_at	Arabidopsis ATH1-121501 Genome Array	Arabidopsis thaliana	2010-08-10	Exemplar sequence	Affymetrix Proprietary Database	At2g42790	putative citrate synthase ;supported by full-length cDNA: Ceres:17416.	At2g42790	---	At.74417	June 2009 (TAIR 9)	Chr2:17803131-17805991 (-) // 100.0 //	TRUE	3	5.46066	0.0133043	3	8.6045	0.431244	8.83873	8.83873	8.16698	0.00122377
At1g29395	259789_at	Arabidopsis ATH1-121501 Genome Array	Arabidopsis thaliana	2010-08-10	Exemplar sequence	Affymetrix Proprietary Database	At1g29395	Expressed protein ; supported by full-length cDNA: Ceres: 30602.	At1g29395	---	At.24800	June 2009 (TAIR 9)	Chr1:10288344-10289539 (-) // 100.0 //	TRUE	3	6.51959	1.03136	3	9.66142	0.0271048	8.82644	8.82644	5.28938	0.00613107
At1g07430	261077_at	Arabidopsis ATH1-121501 Genome Array	Arabidopsis thaliana	2010-08-10	Exemplar sequence	Affymetrix Proprietary Database	At1g07430	protein phosphatase 2C, putative similar to GB:CAB90633 from [Fagus sylvatica];supported by full-length cDNA: Ceres:118185.	At1g07430	---	At.28399	June 2009 (TAIR 9)	Chr1:2281150-2282656 (-) // 100.0 //	TRUE	3	4.7593	0.0274346	3	7.89203	1.61935	8.77093	8.77093	4.2283	0.0133883
At4g26080	253994_at	Arabidopsis ATH1-121501 Genome Array	Arabidopsis thaliana	2010-08-10	Exemplar sequence	Affymetrix Proprietary Database	At4g26080	protein phosphatase ABI1 ; supported by cDNA: gi_14334799_gb_AY035073.1_	At4g26080	---	At.21332	June 2009 (TAIR 9)	Chr4:13220230-13221828 (-) // 100.0 //	TRUE	3	6.67447	0.333163	3	9.80524	0.677998	8.75901	8.75901	5.39264	0.0057202
At5g15190	250158_at	Arabidopsis ATH1-121501 Genome Array	Arabidopsis thaliana	2010-08-10	Exemplar sequence	Affymetrix Proprietary Database	At5g15190	putative protein	At5g15190	---	At.31834	June 2009 (TAIR 9)	Chr5:4933147-4933489 (-) // 100.0 //	TRUE	3	4.44631	0.0829083	3	7.53704	0.655303	8.51928	8.51928	6.23063	0.00337983
At2g28400	265276_at	Arabidopsis ATH1-121501 Genome Array	Arabidopsis thaliana	2010-08-10	Exemplar sequence	Affymetrix Proprietary Database	At2g28400	hypothetical protein predicted by genscan and genefinder	At2g28400	---	At.28147	June 2009 (TAIR 9)	Chr2:12148512-12149001 (-) // 100.0 //	TRUE	3	5.02421	0.35593	3	8.1059	1.60335	8.46604	8.46604	3.8133	0.0188865
At5g54080	248193_at	Arabidopsis ATH1-121501 Genome Array	Arabidopsis thaliana	2010-08-10	Exemplar sequence	Affymetrix Proprietary Database	At5g54080	homogentisate 1,2-dioxygenase ;supported by full-length cDNA: Ceres:6599.	At5g54080	---	At.23160	June 2009 (TAIR 9)	Chr5:21945919-21948070 (+) // 100.0 //	TRUE	3	5.83698	0.430779	3	8.87492	0.419886	8.21315	8.21315	5.70506	0.00466667
At1g02300	259441_at	Arabidopsis ATH1-121501 Genome Array	Arabidopsis thaliana	2010-08-10	Exemplar sequence	Affymetrix Proprietary Database	At1g02300	cathepsin B-like cysteine protease, putative similar to cathepsin B-like cysteine proteinase GI:609175 from [Nicotiana rustica]	At1g02300	---	At.43952	June 2009 (TAIR 9)	Chr1:453287-455376 (+) // 100.0 //	TRUE	3	5.37848	1.43537	3	8.38539	0.183393	8.03842	8.03842	4.09345	0.0149329
At4g21980	254346_at	Arabidopsis ATH1-121501 Genome Array	Arabidopsis thaliana	2010-08-10	Exemplar sequence	Affymetrix Proprietary Database	At4g21980	symbiosis-related like protein symbiosis-related protein, Laccaria bicolor,PATX:G2072023;supported by full-length cDNA: Ceres:14759.	At4g21980	---	At.24034	June 2009 (TAIR 9)	Chr4:11655912-11656809 (+) // 100.0 //	TRUE	3	6.13695	0.0729927	3	9.14159	0.395966	8.02577	8.02577	7.59951	0.00160867
At1g67920	260005_at	Arabidopsis ATH1-121501 Genome Array	Arabidopsis thaliana	2010-08-10	Exemplar sequence	Affymetrix Proprietary Database	At1g67920	unknown protein ;supported by full-length cDNA: Ceres:13102.	At1g67920	---	At.68543	June 2009 (TAIR 9)	Chr1:25473730-25473934 (+) // 100.0 //	TRUE	3	4.52518	0.249797	3	7.52048	0.581938	7.97397	7.97397	5.68863	0.0047158
At3g04070	258809_at	Arabidopsis ATH1-121501 Genome Array	Arabidopsis thaliana	2010-08-10	Exemplar sequence	Affymetrix Proprietary Database	At3g04070	NAM-like protein (no apical meristem) similar to NAM GB:CAA63101 [Petunia x hybrida]	At3g04070	---	At.42943	June 2009 (TAIR 9)	Chr3:1061572-1062976 (-) // 100.0 //	TRUE	3	5.07073	0.279505	3	8.05543	2.24155	7.9156	7.9156	3.25589	0.0312016
At4g22820	254276_at	Arabidopsis ATH1-121501 Genome Array	Arabidopsis thaliana	2010-08-10	Exemplar sequence	Affymetrix Proprietary Database	At4g22820	predicted protein PVPR3 protein, Phaesolis vulgaris, PATCHX:G169363;supported by full-length cDNA: Ceres:13832.	At4g22820	---	At.24029	June 2009 (TAIR 9)	Chr4:11987870-11988401 (-) // 100.0 //	TRUE	3	5.95598	1.12711	3	8.92993	0.535317	7.85686	7.85686	3.99506	0.0161966
At4g23880	254178_at	Arabidopsis ATH1-121501 Genome Array	Arabidopsis thaliana	2010-08-10	Exemplar sequence	Affymetrix Proprietary Database	At4g23880	hypothetical protein	At4g23880	---	At.49713	June 2009 (TAIR 9)	Chr4:12415788-12416388 (-) // 100.0 //	TRUE	3	5.31158	0.838851	3	8.27695	0.198244	7.81027	7.81027	5.04348	0.00726426
At1g07040	256061_at	Arabidopsis ATH1-121501 Genome Array	Arabidopsis thaliana	2010-08-10	Exemplar sequence	Affymetrix Proprietary Database	At1g07040	unknown protein ;supported by full-length cDNA: Ceres:36434.	At1g07040	---	At.12785	June 2009 (TAIR 9)	Chr1:2161224-2163035 (-) // 100.0 //	TRUE	3	5.89905	0.172066	3	8.84937	0.54504	7.7292	7.7292	6.03445	0.00380187
At3g14440	257280_at	Arabidopsis ATH1-121501 Genome Array	Arabidopsis thaliana	2010-08-10	Exemplar sequence	Affymetrix Proprietary Database	At3g14440	9-cis-epoxycarotenoid dioxygenase, putative similar to 9-cis-epoxycarotenoid dioxygenase GB:AAF26356 [Phaseolus vulgaris]; supported by cDNA: gi_15810432_gb_AY056255.1_	At3g14440	---	At.26346	June 2009 (TAIR 9)	Chr3:4831677-4833477 (-) // 100.0 //	TRUE	3	4.63675	0.601328	3	7.53101	2.29123	7.43462	7.43462	2.94752	0.0420729
At3g55610	251775_s_at	Arabidopsis ATH1-121501 Genome Array	Arabidopsis thaliana	2010-08-10	Exemplar sequence	Affymetrix Proprietary Database	At3g55610	delta-1-pyrroline-5-carboxylate synthetase	At3g55610	---	At.20482	June 2009 (TAIR 9)	Chr3:20624277-20628989 (-) // 100.0 //	TRUE	3	7.19722	2.37948	3	10.0825	0.14741	7.38867	7.38867	3.14384	0.0347192
At1g09500	264514_at	Arabidopsis ATH1-121501 Genome Array	Arabidopsis thaliana	2010-08-10	Exemplar sequence	Affymetrix Proprietary Database	At1g09500	putative cinnamyl alcohol dehydrogenase similar to cinnamyl alcohol dehydrogenase, gi|1143445; supported by cDNA: gi_15983385_gb_AF424567.1_AF424567	At1g09500	---	At.15730	June 2009 (TAIR 9)	Chr1:3066810-3068484 (+) // 100.0 //	TRUE	3	3.67995	0.00040384	3	6.53457	1.72818	7.23312	7.23312	3.76065	0.0197637
At5g18130	250028_at	Arabidopsis ATH1-121501 Genome Array	Arabidopsis thaliana	2010-08-10	Exemplar sequence	Affymetrix Proprietary Database	At5g18130	putative protein similar to unknown protein (gb|AAF00631.1);supported by full-length cDNA: Ceres:10299.	At5g18130	---	At.7548	June 2009 (TAIR 9)	Chr5:5995633-5997165 (+) // 100.0 //	TRUE	3	6.56324	0.12695	3	9.41095	0.691829	7.1986	7.1986	5.45097	0.00550296
At4g14270	245602_at	Arabidopsis ATH1-121501 Genome Array	Arabidopsis thaliana	2010-08-10	Exemplar sequence	Affymetrix Proprietary Database	At4g14270	Expressed protein ;supported by cDNA: Ceres:30129; supported by cDNA: gi:15028002	At4g14270	---	At.4262	June 2009 (TAIR 9)	Chr4:8218516-8219037 (+) // 100.0 //	TRUE	3	6.63841	0.265248	3	9.48304	0.106857	7.18324	7.18324	8.07708	0.00127646
At4g35770	253161_at	Arabidopsis ATH1-121501 Genome Array	Arabidopsis thaliana	2010-08-10	Exemplar sequence	Affymetrix Proprietary Database	At4g35770	senescence-associated protein sen1 identical to senescence-associated protein GI:1046270 from [Arabidopsis thaliana] ;supported by full-length cDNA: Ceres:13699.	At4g35770	---	At.24896	June 2009 (TAIR 9)	Chr4:16945072-16945983 (+) // 100.0 //	TRUE	3	6.3446	0.0491058	3	9.1501	0.20552	6.99101	6.99101	9.62985	0.000650249
At1g80160	262047_at	Arabidopsis ATH1-121501 Genome Array	Arabidopsis thaliana	2010-08-10	Exemplar sequence	Affymetrix Proprietary Database	At1g80160	hypothetical protein predicted by genemark.hmm;supported by full-length cDNA: Ceres:21663.	At1g80160	---	At.27932	June 2009 (TAIR 9)	Chr1:30151100-30151930 (+) // 100.0 //	TRUE	3	4.84249	0.305771	3	7.64314	1.80595	6.96754	6.96754	3.33811	0.0288865
At1g21400	260900_s_at	Arabidopsis ATH1-121501 Genome Array	Arabidopsis thaliana	2010-08-10	Exemplar sequence	Affymetrix Proprietary Database	At1g21400	branched-chain alpha keto-acid dehydrogenase, putative similar to branched-chain alpha keto-acid dehydrogenase GB:AAC69851 GI:3822223 from [Arabidopsis thaliana]	At1g21400	---	At.21619	June 2009 (TAIR 9)	Chr1:7493491-7496240 (+) // 100.0 //	TRUE	3	3.5419	0.173692	3	6.34166	0.543506	6.96321	6.96321	5.72613	0.00460457
At5g10930	250408_at	Arabidopsis ATH1-121501 Genome Array	Arabidopsis thaliana	2010-08-10	Exemplar sequence	Affymetrix Proprietary Database	At5g10930	serine/threonine protein kinase -like protein probable serine/threonine protein kinase SNFL3, sorghum, PIR:T14822; supported by cDNA: gi_9280631_gb_AF285105.1_AF285105	At5g10930	---	At.6016	June 2009 (TAIR 9)	Chr5:3445568-3446867 (-) // 100.0 //	TRUE	3	6.06943	1.88905	3	8.81232	0.321346	6.69413	6.69413	3.19547	0.0330433
At3g03870	259340_at	Arabidopsis ATH1-121501 Genome Array	Arabidopsis thaliana	2010-08-10	Exemplar sequence	Affymetrix Proprietary Database	At3g03870	hypothetical protein predicted using genefinder;supported by full-length cDNA: Ceres:20442.	At3g03870	---	At.43810	June 2009 (TAIR 9)	Chr3:995519-997180 (+) // 100.0 //	TRUE	3	6.57333	0.0591892	3	9.30704	0.245886	6.65165	6.65165	8.57255	0.00101696
At4g39090	252927_at	Arabidopsis ATH1-121501 Genome Array	Arabidopsis thaliana	2010-08-10	Exemplar sequence	Affymetrix Proprietary Database	At4g39090	cysteine proteinase RD19A identical to thiol protease SP:P43296, GI:435618 from [Arabidopsis thaliana];supported by full-length cDNA: Ceres:37132.	At4g39090	---	At.74404	June 2009 (TAIR 9)	Chr4:18215825-18217326 (-) // 100.0 //	TRUE	3	8.3626	0.150446	3	11.0812	0.267824	6.58236	6.58236	7.28079	0.00189105
At4g33040	253382_at	Arabidopsis ATH1-121501 Genome Array	Arabidopsis thaliana	2010-08-10	Exemplar sequence	Affymetrix Proprietary Database	At4g33040	putative protein AT.I.24, Arabidopsis thaliana, gb:U63815;supported by full-length cDNA: Ceres:4868.	At4g33040	---	At.31615	June 2009 (TAIR 9)	Chr4:15940778-15941213 (-) // 100.0 //	TRUE	3	5.28191	0.0387798	3	7.9943	0.601476	6.55407	6.55407	5.87132	0.00420302
At5g06760	250648_at	Arabidopsis ATH1-121501 Genome Array	Arabidopsis thaliana	2010-08-10	Exemplar sequence	Affymetrix Proprietary Database	At5g06760	late embryogenesis abundant protein LEA like ; supported by cDNA: gi_15293004_gb_AY050936.1_	At5g06760	---	At.48991	June 2009 (TAIR 9)	Chr5:2089753-2090313 (-) // 100.0 //	TRUE	3	4.22712	0.234663	3	6.93764	2.10789	6.54559	6.54559	3.06739	0.0373881
At2g05540	265511_at	Arabidopsis ATH1-121501 Genome Array	Arabidopsis thaliana	2010-08-10	Exemplar sequence	Affymetrix Proprietary Database	At2g05540	putative glycine-rich protein ; supported by cDNA: gi_15215617_gb_AY050337.1_	At2g05540	---	At.21406	June 2009 (TAIR 9)	Chr2:2033264-2033978 (+) // 100.0 //	TRUE	3	6.3699	0.63126	3	9.07635	0.607523	6.52714	6.52714	4.21176	0.013567
At5g56080	248048_at	Arabidopsis ATH1-121501 Genome Array	Arabidopsis thaliana	2010-08-10	Exemplar sequence	Affymetrix Proprietary Database	At5g56080	nicotianamine synthase	At5g56080	---	At.7185	June 2009 (TAIR 9)	Chr5:22711401-22712364 (-) // 100.0 //	TRUE	2	6.07788	0.0455841	2	8.78035	0.00115698	6.50913	6.50913	17.6777	0.00318471
At1g63840	260327_at	Arabidopsis ATH1-121501 Genome Array	Arabidopsis thaliana	2010-08-10	Exemplar sequence	Affymetrix Proprietary Database	At1g63840	putative RING zinc finger protein Pfam HMM hit: zinc finger, C3HC4 type (RING finger); supported by cDNA: gi_16648709_gb_AY058131.1_	At1g63840	---	At.21224	June 2009 (TAIR 9)	Chr1:23689990-23690491 (-) // 100.0 //	TRUE	3	6.37692	0.45284	3	9.07935	0.462808	6.50897	6.50897	4.8916	0.00809273
At3g63210	251169_at	Arabidopsis ATH1-121501 Genome Array	Arabidopsis thaliana	2010-08-10	Exemplar sequence	Affymetrix Proprietary Database	At3g63210	putative protein putative protein At2g25690 - Arabidopsis thaliana, EMBL:AC006053;supported by full-length cDNA: Ceres:40080.	At3g63210	---	At.22664	June 2009 (TAIR 9)	Chr3:23354018-23354906 (-) // 100.0 //	TRUE	3	5.17383	0.476961	3	7.87056	0.30981	6.48332	6.48332	5.26592	0.00622939
At2g33590	255787_at	Arabidopsis ATH1-121501 Genome Array	Arabidopsis thaliana	2010-08-10	Exemplar sequence	Affymetrix Proprietary Database	At2g33590	putative cinnamoyl-CoA reductase highly similar to F4P9.37;supported by full-length cDNA: Ceres:11254.	At2g33590	---	At.19951	June 2009 (TAIR 9)	Chr2:14224621-14226365 (+) // 100.0 //	TRUE	3	6.17326	0.724936	3	8.85529	0.741463	6.41754	6.41754	3.83616	0.0185202
At1g69490	256300_at	Arabidopsis ATH1-121501 Genome Array	Arabidopsis thaliana	2010-08-10	Exemplar sequence	Affymetrix Proprietary Database	At1g69490	unknown protein similar to N-term half of NAC domain protein NAM [Arabidopsis thaliana] GI:4325282;supported by full-length cDNA: Ceres:21634.	At1g69490	---	At.24919	June 2009 (TAIR 9)	Chr1:26122232-26123222 (+) // 100.0 //	TRUE	3	6.82819	1.03775	3	9.50195	0.415963	6.38088	6.38088	3.84099	0.0184439
At5g13800	250259_at	Arabidopsis ATH1-121501 Genome Array	Arabidopsis thaliana	2010-08-10	Exemplar sequence	Affymetrix Proprietary Database	At5g13800	putative protein similar to unknown protein (pir||S77419); supported by cDNA: gi_15912216_gb_AY056386.1_	At5g13800	---	At.23976	June 2009 (TAIR 9)	Chr5:4452062-4454141 (-) // 100.0 //	TRUE	3	6.18677	0.563864	3	8.85935	0.728279	6.3757	6.3757	4.07227	0.0151945
At4g35790	253120_at	Arabidopsis ATH1-121501 Genome Array	Arabidopsis thaliana	2010-08-10	Exemplar sequence	Affymetrix Proprietary Database	At4g35790	putative protein phospholipase D, Arabidopsis thaliana, gb:U84568; supported by cDNA: gi_11761141_dbj_AB031047.1_AB031047	At4g35790	---	At.22959	June 2009 (TAIR 9)	Chr4:16955773-16959875 (-) // 100.0 //	TRUE	3	6.80013	0.30249	3	9.4634	1.13727	6.33469	6.33469	3.84443	0.0183899
At3g60690	251342_at	Arabidopsis ATH1-121501 Genome Array	Arabidopsis thaliana	2010-08-10	Exemplar sequence	Affymetrix Proprietary Database	At3g60690	putative protein SAUR-AC1, Arabidopsis thaliana, PIR:T06084; supported by cDNA: gi_14190478_gb_AF380639.1_AF380639	At3g60690	---	At.20817	June 2009 (TAIR 9)	Chr3:22435261-22435774 (+) // 100.0 //	TRUE	3	6.14736	0.476312	3	8.80959	0.18128	6.33008	6.33008	5.68626	0.00472295
At1g33970	255980_at	Arabidopsis ATH1-121501 Genome Array	Arabidopsis thaliana	2010-08-10	Exemplar sequence	Affymetrix Proprietary Database	At1g33970	hypothetical protein ;supported by full-length cDNA: Ceres:37204.	At1g33970	---	At.23512	June 2009 (TAIR 9)	Chr1:12349613-12350960 (-) // 100.0 //	TRUE	3	5.09413	1.564	3	7.73949	0.268932	6.25656	6.25656	3.38434	0.0276743
At1g20693	256091_at	Arabidopsis ATH1-121501 Genome Array	Arabidopsis thaliana	2010-08-10	Exemplar sequence	Affymetrix Proprietary Database	At1g20693	Expressed protein ; supported by full-length cDNA: Ceres: 11615.	At1g20693	---	At.21298	June 2009 (TAIR 9)	Chr1:7177281-7178487 (+) // 100.0 //	TRUE	3	7.22952	1.57587	3	9.86992	0.00390821	6.23504	6.23504	3.63858	0.0219922
At4g09890	255028_at	Arabidopsis ATH1-121501 Genome Array	Arabidopsis thaliana	2010-08-10	Exemplar sequence	Affymetrix Proprietary Database	At4g09890	putative protein Arabidopsis thaliana chromosome II BAC T30B22 genomic sequence, gene T30B22.22, PID:g2529679	At4g09890	---	At.48838	June 2009 (TAIR 9)	Chr4:6218500-6218764 (+) // 100.0 //	TRUE	3	6.43713	1.48068	3	9.05846	0.013602	6.15319	6.15319	3.71421	0.0205782
At1g54130	263159_at	Arabidopsis ATH1-121501 Genome Array	Arabidopsis thaliana	2010-08-10	Exemplar sequence	Affymetrix Proprietary Database	At1g54130	RSH3 (RelA/SpoT homolog) identical to RSH3 (RelA/SpoT homolog) GI:7141308 from [Arabidopsis thaliana]; supported by cDNA: gi_7141307_gb_AF225704.1_AF225704	At1g54130	---	At.11116	June 2009 (TAIR 9)	Chr1:20211176-20213761 (+) // 100.0 //	TRUE	3	7.39221	0.117351	3	10.008	0.601253	6.12959	6.12959	5.34464	0.00590685
At1g01470	259426_at	Arabidopsis ATH1-121501 Genome Array	Arabidopsis thaliana	2010-08-10	Exemplar sequence	Affymetrix Proprietary Database	At1g01470	hypothetical protein contains similarity to 1-phosphatidylinositol-4-phosphate 5-kinase(AtPIP5K1) GI:3702691 from [Arabidopsis thaliana]	At1g01470	---	At.25113	June 2009 (TAIR 9)	Chr1:172294-172826 (-) // 100.0 //	TRUE	3	8.39083	0.0226309	3	10.979	0.173301	6.01335	6.01335	10.1275	0.000535096
At1g78860	264299_s_at	Arabidopsis ATH1-121501 Genome Array	Arabidopsis thaliana	2010-08-10	Exemplar sequence	Affymetrix Proprietary Database	At1g78860	hypothetical protein predicted by genemark.hmm	At1g78860	---	At.19832	June 2009 (TAIR 9)	Chr1:29646167-29647499 (-) // 100.0 //	TRUE	3	7.79462	2.05859	3	10.3717	0.516642	5.96742	5.96742	2.78153	0.0497404
At3g49210	252303_at	Arabidopsis ATH1-121501 Genome Array	Arabidopsis thaliana	2010-08-10	Exemplar sequence	Affymetrix Proprietary Database	At3g49210	putative protein hypothetical protein Rv0221, Mycobacterium tuberculosis, PIR:C70961	At3g49210	---	At.35633	June 2009 (TAIR 9)	Chr3:18238215-18241161 (-) // 100.0 //	TRUE	3	4.93686	0.239351	3	7.50712	1.0857	5.93916	5.93916	3.86742	0.0180329
At5g23750	249797_at	Arabidopsis ATH1-121501 Genome Array	Arabidopsis thaliana	2010-08-10	Exemplar sequence	Affymetrix Proprietary Database	At5g23750	putative protein contains similarity to remorin;supported by full-length cDNA: Ceres:28686.	At5g23750	---	At.22829	June 2009 (TAIR 9)	Chr5:8010003-8011453 (-) // 100.0 //	TRUE	3	6.12078	0.244444	3	8.67204	0.65741	5.86146	5.86146	4.65315	0.00963871
At1g69260	260357_at	Arabidopsis ATH1-121501 Genome Array	Arabidopsis thaliana	2010-08-10	Exemplar sequence	Affymetrix Proprietary Database	At1g69260	unknown protein ;supported by full-length cDNA: Ceres:96702.	At1g69260	---	At.16506	June 2009 (TAIR 9)	Chr1:26039313-26040570 (+) // 100.0 //	TRUE	3	5.83593	0.0440904	3	8.3409	1.06637	5.67638	5.67638	4.1173	0.0146447
At1g20380	255940_at	Arabidopsis ATH1-121501 Genome Array	Arabidopsis thaliana	2010-08-10	Exemplar sequence	Affymetrix Proprietary Database	At1g20380	prolyl endopeptidase, putative similar to prolyl endopeptidase GI:904213 from [Homo sapiens]	At1g20380	---	At.43717	June 2009 (TAIR 9)	Chr1:7061664-7065047 (+) // 100.0 //	TRUE	2	6.08439	0.00116107	2	8.57766	0.00190918	5.63051	5.63051	63.635	0.000246858
At5g15960	246481_s_at	Arabidopsis ATH1-121501 Genome Array	Arabidopsis thaliana	2010-08-10	Exemplar sequence	Affymetrix Proprietary Database	At5g15960	cold and ABA inducible protein kin1 ;supported by full-length cDNA: Ceres:2270.	At5g15960	---	At.27428	June 2009 (TAIR 9)	Chr5:5209991-5210473 (+) // 100.0 //	TRUE	3	9.87065	1.59993	3	12.3628	0.153614	5.62609	5.62609	3.25967	0.0310906
At1g76180	261749_at	Arabidopsis ATH1-121501 Genome Array	Arabidopsis thaliana	2010-08-10	Exemplar sequence	Affymetrix Proprietary Database	At1g76180	dehydrin, putative similar to dehydrin GI:975646 from [Arabidopsis thaliana];supported by full-length cDNA: Ceres:30289.	At1g76180	---	At.47606	June 2009 (TAIR 9)	Chr1:28587012-28587657 (-) // 100.0 //	TRUE	3	8.86743	0.304797	3	11.3561	0.166009	5.61262	5.61262	6.28214	0.0032787
At2g28840	266229_at	Arabidopsis ATH1-121501 Genome Array	Arabidopsis thaliana	2010-08-10	Exemplar sequence	Affymetrix Proprietary Database	At2g28840	putative RING zinc finger ankyrin protein ; supported by cDNA: gi_13926221_gb_AF370581.1_AF370581	At2g28840	---	At.21021	June 2009 (TAIR 9)	Chr2:12378631-12380474 (+) // 100.0 //	TRUE	3	6.81856	1.00697	3	9.3031	0.341134	5.59656	5.59656	3.70634	0.0207202
At4g36760	246219_at	Arabidopsis ATH1-121501 Genome Array	Arabidopsis thaliana	2010-08-10	Exemplar sequence	Affymetrix Proprietary Database	At4g36760	aminopeptidase-like protein ; supported by cDNA: gi_13430673_gb_AF360249.1_AF360249	At4g36760	---	At.4630	June 2009 (TAIR 9)	Chr4:17326720-17329979 (+) // 100.0 //	TRUE	3	5.64153	0.242852	3	8.12145	0.774956	5.57865	5.57865	4.2576	0.0130786
At1g53580	260986_at	Arabidopsis ATH1-121501 Genome Array	Arabidopsis thaliana	2010-08-10	Exemplar sequence	Affymetrix Proprietary Database	At1g53580	glyoxalase II, putative similar to GI:1644427 from (Arabidopsis thaliana); supported by cDNA: gi_15450394_gb_AY052298.1_	At1g53580	---	At.23285	June 2009 (TAIR 9)	Chr1:19991541-19993136 (-) // 100.0 //	TRUE	3	7.17163	0.240083	3	9.64881	0.132671	5.56809	5.56809	7.02761	0.00216002
At3g03470	259058_at	Arabidopsis ATH1-121501 Genome Array	Arabidopsis thaliana	2010-08-10	Exemplar sequence	Affymetrix Proprietary Database	At3g03470	putative cytochrome P450 similar to cytochrome P450 89A2 GB:Q42602 [Arabidopsis thaliana]; supported by cDNA: gi_15983413_gb_AF424581.1_AF424581	At3g03470	---	At.24475	June 2009 (TAIR 9)	Chr3:824691-826345 (-) // 100.0 //	TRUE	3	6.58692	0.213793	3	9.06265	0.365663	5.56249	5.56249	5.63319	0.00488642
At3g61060	251356_at	Arabidopsis ATH1-121501 Genome Array	Arabidopsis thaliana	2010-08-10	Exemplar sequence	Affymetrix Proprietary Database	At3g61060	putative protein hypothetical proteins - Arabidopsis thaliana; supported by cDNA: gi_14334587_gb_AY034967.1_	At3g61060	---	At.44960	June 2009 (TAIR 9)	Chr3:22603273-22604336 (+) // 100.0 //	TRUE	3	7.07044	0.232127	3	9.5454	0.00704895	5.55952	5.55952	8.76536	0.000933893
At2g12400	263513_at	Arabidopsis ATH1-121501 Genome Array	Arabidopsis thaliana	2010-08-10	Exemplar sequence	Affymetrix Proprietary Database	At2g12400	unknown protein	At2g12400	---	At.14383	June 2009 (TAIR 9)	Chr2:5005143-5006457 (-) // 100.0 //	TRUE	3	5.5722	0.123232	3	8.04253	0.747109	5.54173	5.54173	4.5864	0.0101343
At2g15960	265481_at	Arabidopsis ATH1-121501 Genome Array	Arabidopsis thaliana	2010-08-10	Exemplar sequence	Affymetrix Proprietary Database	At2g15960	unknown protein ; supported by cDNA: gi_15028290_gb_AY045948.1_	At2g15960	---	At.13871	June 2009 (TAIR 9)	Chr2:6947352-6947586 (+) // 100.0 //	TRUE	3	8.68045	0.323865	3	11.132	0.0368373	5.47023	5.47023	7.07027	0.00211154
At1g58180	246396_at	Arabidopsis ATH1-121501 Genome Array	Arabidopsis thaliana	2010-08-10	Exemplar sequence	Affymetrix Proprietary Database	At1g58180	carbonic anhydrase, putative similar to carbonic anhydrase 1 GI:882241 from [Flaveria linearis]	At1g58180	---	At.25362	June 2009 (TAIR 9)	Chr1:21538009-21539711 (-) // 100.0 //	TRUE	3	6.39417	0.286536	3	8.84174	0.268329	5.455	5.455	5.69119	0.00470811
At1g51140	245748_at	Arabidopsis ATH1-121501 Genome Array	Arabidopsis thaliana	2010-08-10	Exemplar sequence	Affymetrix Proprietary Database	At1g51140	unknown protein contains similarity to phytochrome interacting factor 3 GI:3929586 from [Arabidopsis thaliana]; supported by cDNA: gi_14334499_gb_AY034941.1_	At1g51140	---	At.19155	June 2009 (TAIR 9)	Chr1:18943801-18945613 (-) // 100.0 //	TRUE	3	6.24661	0.0610064	3	8.68896	0.596692	5.43528	5.43528	5.21622	0.00644411
At3g17810	258162_at	Arabidopsis ATH1-121501 Genome Array	Arabidopsis thaliana	2010-08-10	Exemplar sequence	Affymetrix Proprietary Database	At3g17810	dehydrogenase, putative similar to dihydropyrimidine dehydrogenase GB:BAA89789 from [Homo sapiens]; supported by cDNA: gi_14334711_gb_AY035029.1_	At3g17810	---	At.24647	June 2009 (TAIR 9)	Chr3:6094278-6096289 (+) // 100.0 //	TRUE	3	5.48658	0.146303	3	7.92544	0.995208	5.42212	5.42212	3.95373	0.0167655
At4g01610	255590_at	Arabidopsis ATH1-121501 Genome Array	Arabidopsis thaliana	2010-08-10	Exemplar sequence	Affymetrix Proprietary Database	At4g01610	cathepsin B-like cysteine protease, putative similar to cathepsin B-like cysteine proteinase GI:609175 from [Nicotiana rustica]; contains an unusually short, 5nt exon;supported by full-length cDNA: Ceres:20761.	At4g01610	---	At.24471	June 2009 (TAIR 9)	Chr4:694856-696937 (+) // 100.0 //	TRUE	3	8.14498	0.181774	3	10.5832	0.634646	5.41974	5.41974	4.67388	0.00949088
At4g29190	253722_at	Arabidopsis ATH1-121501 Genome Array	Arabidopsis thaliana	2010-08-10	Exemplar sequence	Affymetrix Proprietary Database	At4g29190	putative protein zinc finger transcription factor - Arabidopsis thaliana,PID:g2961542;supported by full-length cDNA: Ceres:16432.	At4g29190	---	At.4530	June 2009 (TAIR 9)	Chr4:14392232-14393303 (-) // 100.0 //	TRUE	3	6.21171	0.113638	3	8.64717	0.231706	5.40939	5.40939	7.17822	0.00199473
At5g61820	247488_at	Arabidopsis ATH1-121501 Genome Array	Arabidopsis thaliana	2010-08-10	Exemplar sequence	Affymetrix Proprietary Database	At5g61820	putative protein MtN19, Medicago truncatula, EMBL:MTY15367	At5g61820	---	At.24832	June 2009 (TAIR 9)	Chr5:24834504-24836220 (-) // 100.0 //	TRUE	3	8.16954	1.33097	3	10.5951	0.247628	5.37221	5.37221	3.34371	0.0287364
At4g32250	253473_at	Arabidopsis ATH1-121501 Genome Array	Arabidopsis thaliana	2010-08-10	Exemplar sequence	Affymetrix Proprietary Database	At4g32250	putative protein mixed-lineage protein kinase, Homo sapiens, PIR:A53800	At4g32250	---	At.31678	June 2009 (TAIR 9)	Chr4:15570284-15572528 (-) // 100.0 //	TRUE	3	5.7853	0.116305	3	8.20314	1.94086	5.34371	5.34371	2.91981	0.0432519
At5g61640	247514_at	Arabidopsis ATH1-121501 Genome Array	Arabidopsis thaliana	2010-08-10	Exemplar sequence	Affymetrix Proprietary Database	At5g61640	peptide methionine sulfoxide reductase - like protein peptide methionine sulfoxide reductase, Arabidopsis thaliana, PIR:T49886; supported by full-length cDNA: Ceres: 95135.	At5g61640	---	At.29091	June 2009 (TAIR 9)	Chr5:24775106-24776147 (+) // 100.0 //	TRUE	3	4.70465	0.133492	3	7.12122	0.319833	5.33898	5.33898	6.21662	0.00340799
At4g19420	254573_at	Arabidopsis ATH1-121501 Genome Array	Arabidopsis thaliana	2010-08-10	Exemplar sequence	Affymetrix Proprietary Database	At4g19420	putative pectinacetylesterase pectinacetylesterase precursor, Vigna radiata, PIR2:S68805	At4g19420	---	At.21267	June 2009 (TAIR 9)	Chr4:10587503-10589807 (-) // 100.0 //	TRUE	3	6.45263	1.29528	3	8.86362	0.77415	5.31841	5.31841	2.9029	0.0439899
At3g17000	257893_at	Arabidopsis ATH1-121501 Genome Array	Arabidopsis thaliana	2010-08-10	Exemplar sequence	Affymetrix Proprietary Database	At3g17000	E2, ubiquitin-conjugating enzyme, putative similar to ubiquitin conjugating enzyme GB:CAA51706 [Saccharomyces cerevisiae] (Nature 365 (6442), 176-179 (1993)); supported by cDNA: gi_14423395_gb_AF386935.1_AF386935	At3g17000	---	At.6347	June 2009 (TAIR 9)	Chr3:5797295-5799467 (+) // 100.0 //	TRUE	3	6.39182	0.00453539	3	8.79896	0.93883	5.30422	5.30422	4.29261	0.0127198
At2g02710	267477_at	Arabidopsis ATH1-121501 Genome Array	Arabidopsis thaliana	2010-08-10	Exemplar sequence	Affymetrix Proprietary Database	At2g02710	putative receptor-like protein kinase	At2g02710	---	At.12414	June 2009 (TAIR 9)	Chr2:758811-760608 (-) // 100.0 //	TRUE	3	5.99472	0.814293	3	8.3979	0.672677	5.28967	5.28967	3.41346	0.0269414
At1g77000	264957_at	Arabidopsis ATH1-121501 Genome Array	Arabidopsis thaliana	2010-08-10	Exemplar sequence	Affymetrix Proprietary Database	At1g77000	F-box protein family, AtFBL5 contains similarity to F-box protein FBL2 GI:6063090 from [Homo sapiens];supported by full-length cDNA: Ceres:3549.	At1g77000	---	At.28008	June 2009 (TAIR 9)	Chr1:28940887-28942401 (+) // 100.0 //	TRUE	3	4.95947	0.318004	3	7.35948	0.535823	5.27806	5.27806	4.49871	0.0108332
At3g47160	252464_at	Arabidopsis ATH1-121501 Genome Array	Arabidopsis thaliana	2010-08-10	Exemplar sequence	Affymetrix Proprietary Database	At3g47160	RNA-binding protein-like protein various RNA-binding proteins;supported by full-length cDNA: Ceres:9763.	At3g47160	---	At.43855	June 2009 (TAIR 9)	Chr3:17360237-17361879 (-) // 100.0 //	TRUE	3	6.81757	0.93885	3	9.21447	0.0558612	5.26672	5.26672	4.16258	0.0141156
At1g80920	261901_at	Arabidopsis ATH1-121501 Genome Array	Arabidopsis thaliana	2010-08-10	Exemplar sequence	Affymetrix Proprietary Database	At1g80920	J8-like protein similar to DnaJ homologue J8 GB:AAC72399 GI:3851670 from [Arabidopsis thaliana];supported by full-length cDNA: Ceres:4150.	At1g80920	---	At.445	June 2009 (TAIR 9)	Chr1:30403862-30404549 (-) // 100.0 //	TRUE	3	8.72929	0.235541	3	11.1242	0.0273899	5.2594	5.2594	8.08959	0.00126896
At5g57050	247957_at	Arabidopsis ATH1-121501 Genome Array	Arabidopsis thaliana	2010-08-10	Exemplar sequence	Affymetrix Proprietary Database	At5g57050	protein phosphatase 2C ABI2 (PP2C) (sp|O04719)	At5g57050	---	At.22051	June 2009 (TAIR 9)	Chr5:23087719-23089303 (+) // 100.0 //	TRUE	3	5.45255	0.298673	3	7.84322	0.738284	5.24399	5.24399	4.0663	0.0152694
At3g49120	252291_s_at	Arabidopsis ATH1-121501 Genome Array	Arabidopsis thaliana	2010-08-10	Exemplar sequence	Affymetrix Proprietary Database	At3g49120	peroxidase ;supported by full-length cDNA: Ceres:39678.	At3g49120	---	At.23788	June 2009 (TAIR 9)	Chr3:18207818-18210041 (+) // 100.0 //	TRUE	3	8.58341	0.0911549	3	10.9695	0.445709	5.22755	5.22755	5.64058	0.00486324
At4g14020	245385_at	Arabidopsis ATH1-121501 Genome Array	Arabidopsis thaliana	2010-08-10	Exemplar sequence	Affymetrix Proprietary Database	At4g14020	hypothetical protein ;supported by full-length cDNA: Ceres:13520.	At4g14020	---	At.33313	June 2009 (TAIR 9)	Chr4:8095369-8095705 (-) // 100.0 //	TRUE	3	6.86344	1.80856	3	9.23175	0.0379827	5.16335	5.16335	3.01869	0.0392136
At5g09220	245891_at	Arabidopsis ATH1-121501 Genome Array	Arabidopsis thaliana	2010-08-10	Exemplar sequence	Affymetrix Proprietary Database	At5g09220	amino acid transport protein AAP2 ;supported by full-length cDNA: Ceres:114602.	At5g09220	---	At.23992	June 2009 (TAIR 9)	Chr5:2866866-2868863 (+) // 100.0 //	TRUE	3	7.15297	1.1872	3	9.51932	0.0417672	5.15638	5.15638	3.69719	0.0208867
At3g11410	259231_at	Arabidopsis ATH1-121501 Genome Array	Arabidopsis thaliana	2010-08-10	Exemplar sequence	Affymetrix Proprietary Database	At3g11410	protein phosphatase 2C (PP2C) identical to protein phosphatase 2C (PP2C) GB:P49598 [Arabidopsis thaliana]	At3g11410	---	At.20739	June 2009 (TAIR 9)	Chr3:3584180-3585649 (-) // 100.0 //	TRUE	3	8.14607	0.459416	3	10.5081	0.488219	5.14074	5.14074	4.20258	0.0136675
At5g13200	250279_at	Arabidopsis ATH1-121501 Genome Array	Arabidopsis thaliana	2010-08-10	Exemplar sequence	Affymetrix Proprietary Database	At5g13200	ABA-responsive protein - like ABA-responsive protein, Hordeum vulgare, EMBL:AF026538	At5g13200	---	At.25214	June 2009 (TAIR 9)	Chr5:4207080-4208079 (+) // 100.0 //	TRUE	3	6.64183	0.430267	3	8.99388	0.178526	5.10548	5.10548	5.22122	0.0064221
At1g20450	259516_at	Arabidopsis ATH1-121501 Genome Array	Arabidopsis thaliana	2010-08-10	Exemplar sequence	Affymetrix Proprietary Database	At1g20450	hypothetical protein ; supported by cDNA: gi_15081631_gb_AY048208.1_	At1g20450	---	At.24491	June 2009 (TAIR 9)	Chr1:7088234-7088579 (-) // 100.0 //	TRUE	3	9.42956	0.141853	3	11.7806	0.396873	5.10208	5.10208	5.54811	0.00516315
At1g11210	262452_at	Arabidopsis ATH1-121501 Genome Array	Arabidopsis thaliana	2010-08-10	Exemplar sequence	Affymetrix Proprietary Database	At1g11210	hypothetical protein similar to hypothetical protein GB:AAD50003 GI:5734738 from [Arabidopsis thaliana];supported by full-length cDNA: Ceres:37592.	At1g11210	---	At.11566	June 2009 (TAIR 9)	Chr1:3755875-3756911 (-) // 100.0 //	TRUE	3	5.4483	0.961532	3	7.79838	0.171201	5.09851	5.09851	3.82454	0.0187054
At5g45310	248969_at	Arabidopsis ATH1-121501 Genome Array	Arabidopsis thaliana	2010-08-10	Exemplar sequence	Affymetrix Proprietary Database	At5g45310	unknown protein ; supported by cDNA: gi_14030678_gb_AF375430.1_AF375430	At5g45310	---	At.27375	June 2009 (TAIR 9)	Chr5:18359372-18360796 (-) // 100.0 //	TRUE	3	5.00241	0.127284	3	7.34808	0.477402	5.08295	5.08295	5.2247	0.00640684
At5g04340	245711_at	Arabidopsis ATH1-121501 Genome Array	Arabidopsis thaliana	2010-08-10	Exemplar sequence	Affymetrix Proprietary Database	At5g04340	putative c2h2 zinc finger transcription factor	At5g04340	---	At.65029	June 2009 (TAIR 9)	Chr5:1216320-1217037 (-) // 100.0 //	TRUE	3	5.63986	0.241726	3	7.97302	1.25282	5.03907	5.03907	3.3056	0.0297768
At2g21620	263517_at	Arabidopsis ATH1-121501 Genome Array	Arabidopsis thaliana	2010-08-10	Exemplar sequence	Affymetrix Proprietary Database	At2g21620	unknown protein ;supported by full-length cDNA: Ceres:31655.	At2g21620	---	At.21377	June 2009 (TAIR 9)	Chr2:9248748-9249986 (+) // 100.0 //	TRUE	3	7.39545	0.106978	3	9.72661	0.129819	5.03211	5.03211	8.29747	0.00115197
At3g08860	258983_at	Arabidopsis ATH1-121501 Genome Array	Arabidopsis thaliana	2010-08-10	Exemplar sequence	Affymetrix Proprietary Database	At3g08860	putative aminotransferase similar to beta-alanine-pyruvate aminotransferase GB:BAA19549 [Rattus norvegicus], alanine-glyoxylate aminotransferase GB:Q64565 [Rattus norvegicus]; Pfam HMM hit: Aminotransferases class-III pyridoxal-phosphate	At3g08860	---	At.19925	June 2009 (TAIR 9)	Chr3:2696753-2699087 (-) // 100.0 //	TRUE	3	4.68222	0.0500096	3	7.00589	0.989893	5.00602	5.00602	3.94673	0.0168642
At5g40960	249329_at	Arabidopsis ATH1-121501 Genome Array	Arabidopsis thaliana	2010-08-10	Exemplar sequence	Affymetrix Proprietary Database	At5g40960	putative protein similar to unknown protein (emb CAB62355.1)	At5g40960	---	At.64266	June 2009 (TAIR 9)	Chr5:16412744-16412951 (-) // 100.0 //	TRUE	3	5.94944	0.109154	3	8.26622	0.752693	4.98219	4.98219	4.32245	0.0124233
At4g38060	253022_at	Arabidopsis ATH1-121501 Genome Array	Arabidopsis thaliana	2010-08-10	Exemplar sequence	Affymetrix Proprietary Database	At4g38060	putative protein	At4g38060	---	At.2743	June 2009 (TAIR 9)	Chr4:17874001-17874379 (-) // 100.0 //	TRUE	3	6.6309	0.348986	3	8.93214	0.506755	4.92879	4.92879	4.30874	0.0125586
At3g26740	257832_at	Arabidopsis ATH1-121501 Genome Array	Arabidopsis thaliana	2010-08-10	Exemplar sequence	Affymetrix Proprietary Database	At3g26740	light regulated protein, putative similar to light regulated protein precursor GB:Q03200 [Oryza sativa] (Plant Mol. Biol. 22 (1), 165-170 (1993)), ccr protein GB:S52663 [Citrus X paradisi] (Plant Mol. Biol. 26 (1), 165-173 (1994));supported by full-length cDNA: Ceres:41074.	At3g26740	---	At.20029	June 2009 (TAIR 9)	Chr3:9827867-9828461 (+) // 100.0 //	TRUE	3	9.32461	0.945137	3	11.6185	0.00585324	4.9038	4.9038	4.07424	0.01517
At3g19550	256569_at	Arabidopsis ATH1-121501 Genome Array	Arabidopsis thaliana	2010-08-10	Exemplar sequence	Affymetrix Proprietary Database	At3g19550	hypothetical protein ; supported by full-length cDNA: Ceres: 14577.	At3g19550	---	At.38392	June 2009 (TAIR 9)	Chr3:6787461-6788165 (-) // 100.0 //	TRUE	3	5.0569	0.977758	3	7.33036	0.376354	4.8348	4.8348	3.38392	0.027685
At2g19810	266695_at	Arabidopsis ATH1-121501 Genome Array	Arabidopsis thaliana	2010-08-10	Exemplar sequence	Affymetrix Proprietary Database	At2g19810	putative CCCH-type zinc finger protein ;supported by full-length cDNA: Ceres:101255.	At2g19810	---	At.12895	June 2009 (TAIR 9)	Chr2:8550418-8551498 (+) // 100.0 //	TRUE	3	6.2158	0.232321	3	8.4875	0.422151	4.82892	4.82892	4.86369	0.00825721
At3g01470	259165_at	Arabidopsis ATH1-121501 Genome Array	Arabidopsis thaliana	2010-08-10	Exemplar sequence	Affymetrix Proprietary Database	At3g01470	homeobox-leucine zipper protein HAT5 (HD-ZIP protein 5) (HD-ZIP protein ATHB-1) identical to homeobox-leucine zipper protein HAT5 (HD-ZIP protein 5) (HD-ZIP protein ATHB-1) GB:Q02283 [Arabidopsis thaliana]; supported by cDNA: gi_16648821_gb_AY058188.1_	At3g01470	---	At.47815	June 2009 (TAIR 9)	Chr3:182647-184034 (-) // 100.0 //	TRUE	3	7.04986	0.0521007	3	9.3166	0.699559	4.81234	4.81234	4.52847	0.0105897
At5g01820	251060_at	Arabidopsis ATH1-121501 Genome Array	Arabidopsis thaliana	2010-08-10	Exemplar sequence	Affymetrix Proprietary Database	At5g01820	putative protein serine/threonine protein kinase ATPK10 - Arabidopsis thaliana, EMBL:D30622; supported by cDNA: gi_13249126_gb_AF295669.1_AF295669	At5g01820	---	At.23738	June 2009 (TAIR 9)	Chr5:313422-314751 (-) // 100.0 //	TRUE	3	7.50562	0.75732	3	9.77125	0.751127	4.80863	4.80863	3.19509	0.0330551
At5g50400	248499_at	Arabidopsis ATH1-121501 Genome Array	Arabidopsis thaliana	2010-08-10	Exemplar sequence	Affymetrix Proprietary Database	At5g50400	putative protein contains similarity to unknown protein (pir||T05510)	At5g50400	---	At.50715	June 2009 (TAIR 9)	Chr5:20523574-20526231 (-) // 100.0 //	TRUE	2	7.9202	0.0238925	2	10.185	0.00778681	4.80586	4.80586	17.9951	0.00307385
At1g73500	245731_at	Arabidopsis ATH1-121501 Genome Array	Arabidopsis thaliana	2010-08-10	Exemplar sequence	Affymetrix Proprietary Database	At1g73500	MAP kinase, putative similar to MAP kinase kinase 5 GI:3219273 from [Arabidopsis thaliana];supported by full-length cDNA: Ceres:112118.	At1g73500	---	At.27674	June 2009 (TAIR 9)	Chr1:27639418-27640351 (-) // 100.0 //	TRUE	3	4.79495	0.45214	3	7.0446	0.525133	4.75567	4.75567	3.94156	0.0169376
At4g02380	255479_at	Arabidopsis ATH1-121501 Genome Array	Arabidopsis thaliana	2010-08-10	Exemplar sequence	Affymetrix Proprietary Database	At4g02380	coded for by A. thaliana cDNA T46835 similar to several small proteins (~100 aa) that are induced by heat, auxin, ethylene and wounding such as Phaseolus aureus indole-3-acetic acid induced protein ARG (SW:32292);supported by full-length cDNA: Ceres:23194.	At4g02380	---	At.24964	June 2009 (TAIR 9)	Chr4:1046413-1046807 (-) // 100.0 //	TRUE	3	7.40293	0.749641	3	9.64878	0.182246	4.74317	4.74317	4.02958	0.015739
At3g22200	256765_at	Arabidopsis ATH1-121501 Genome Array	Arabidopsis thaliana	2010-08-10	Exemplar sequence	Affymetrix Proprietary Database	At3g22200	aminotransferase, putative similar to aminotransferase GB:CAA19897 from [Streptomyces coelicolor A3(2)]; supported by cDNA: gi_14334463_gb_AY034923.1_	At3g22200	---	At.22661	June 2009 (TAIR 9)	Chr3:7835285-7838863 (+) // 100.0 //	TRUE	3	6.5719	0.264802	3	8.81138	0.195604	4.72225	4.72225	5.71659	0.00463257
At2g36220	263931_at	Arabidopsis ATH1-121501 Genome Array	Arabidopsis thaliana	2010-08-10	Exemplar sequence	Affymetrix Proprietary Database	At2g36220	unknown protein ;supported by full-length cDNA: Ceres:12251.	At2g36220	---	At.20166	June 2009 (TAIR 9)	Chr2:15192555-15193347 (+) // 100.0 //	TRUE	3	4.44906	0.187081	3	6.68777	0.824401	4.71974	4.71974	3.85548	0.0182173
At1g13930	262609_at	Arabidopsis ATH1-121501 Genome Array	Arabidopsis thaliana	2010-08-10	Exemplar sequence	Affymetrix Proprietary Database	At1g13930	unknown protein ;supported by full-length cDNA: Ceres:1505.	At1g13930	---	At.25532	June 2009 (TAIR 9)	Chr1:4761090-4761558 (+) // 100.0 //	TRUE	3	10.4977	1.36372	3	12.7275	0.00786662	4.69094	4.69094	3.29784	0.0299942
At5g04760	250858_at	Arabidopsis ATH1-121501 Genome Array	Arabidopsis thaliana	2010-08-10	Exemplar sequence	Affymetrix Proprietary Database	At5g04760	I-box binding factor - like protein I-box binding factor (LeMYBI gene), Lycopersicon esculentum, EMBL:LES243339;supported by full-length cDNA: Ceres:6170.	At5g04760	---	At.20111	June 2009 (TAIR 9)	Chr5:1373751-1374529 (-) // 100.0 //	TRUE	3	5.34523	1.01881	3	7.56612	0.143659	4.66182	4.66182	3.56777	0.0234225
At5g43850	249122_at	Arabidopsis ATH1-121501 Genome Array	Arabidopsis thaliana	2010-08-10	Exemplar sequence	Affymetrix Proprietary Database	At5g43850	putative protein similar to unknown protein (pir||T02918); supported by full-length cDNA: Ceres: 26596.	At5g43850	---	At.2890	June 2009 (TAIR 9)	Chr5:17627363-17629122 (-) // 100.0 //	TRUE	3	9.33931	0.839316	3	11.5595	0.428426	4.65965	4.65965	3.4154	0.0268936
At1g10140	264467_at	Arabidopsis ATH1-121501 Genome Array	Arabidopsis thaliana	2010-08-10	Exemplar sequence	Affymetrix Proprietary Database	At1g10140	unknown protein similar to EST gb|AA598098;supported by full-length cDNA: Ceres:23916.	At1g10140	---	At.43936	June 2009 (TAIR 9)	Chr1:3322969-3323473 (-) // 100.0 //	TRUE	3	4.76787	0.132705	3	6.98307	0.109277	4.64347	4.64347	7.79979	0.00145769
At5g03230	250937_at	Arabidopsis ATH1-121501 Genome Array	Arabidopsis thaliana	2010-08-10	Exemplar sequence	Affymetrix Proprietary Database	At5g03230	putative protein various predicted proteins, Arabidopsis thaliana; supported by cDNA: gi_13878024_gb_AF370275.1_AF370275	At5g03230	---	At.1595	June 2009 (TAIR 9)	Chr5:769635-770136 (+) // 100.0 //	TRUE	3	6.36937	0.251512	3	8.58202	0.296953	4.63526	4.63526	5.17487	0.00662971
At1g62040	264285_at	Arabidopsis ATH1-121501 Genome Array	Arabidopsis thaliana	2010-08-10	Exemplar sequence	Affymetrix Proprietary Database	At1g62040	symbiosis-related protein, putative similar to symbiosis-related protein GI:2072022 from [Laccaria bicolor];supported by full-length cDNA: Ceres:19175.	At1g62040	---	At.36324	June 2009 (TAIR 9)	Chr1:22933215-22934253 (+) // 100.0 //	TRUE	3	6.29859	0.838858	3	8.50822	0.0484829	4.62557	4.62557	4.06289	0.0153122
At1g10970	260462_at	Arabidopsis ATH1-121501 Genome Array	Arabidopsis thaliana	2010-08-10	Exemplar sequence	Affymetrix Proprietary Database	At1g10970	ZIP4, a putative zinc transporter per suggestion by Dr. Natasha M. Grotz (PNAS, Vol 95., 7220-7224)	At1g10970	---	At.27895	June 2009 (TAIR 9)	Chr1:3665200-3666526 (-) // 100.0 //	TRUE	2	7.43339	0.00503138	2	9.6379	0.00312183	4.60919	4.60919	34.5274	0.000837775
At4g04620	255283_at	Arabidopsis ATH1-121501 Genome Array	Arabidopsis thaliana	2010-08-10	Exemplar sequence	Affymetrix Proprietary Database	At4g04620	putative symbiosis-related protein ;supported by full-length cDNA: Ceres:119712.	At4g04620	---	At.33988	June 2009 (TAIR 9)	Chr4:2328662-2329926 (-) // 100.0 //	TRUE	3	5.2622	0.495397	3	7.46528	0.254855	4.6046	4.6046	4.40541	0.0116421
At5g64570	247266_at	Arabidopsis ATH1-121501 Genome Array	Arabidopsis thaliana	2010-08-10	Exemplar sequence	Affymetrix Proprietary Database	At5g64570	beta-xylosidase	At5g64570	---	At.73119	June 2009 (TAIR 9)	Chr5:25810226-25813309 (-) // 100.0 //	TRUE	3	6.26889	0.30572	3	8.47156	0.855098	4.60331	4.60331	3.54102	0.0239914
At2g32880	267644_s_at	Arabidopsis ATH1-121501 Genome Array	Arabidopsis thaliana	2010-08-10	Exemplar sequence	Affymetrix Proprietary Database	At2g32880	unknown protein highly similar to T21L14.19; similar to GP|2191153|AF007269 and GP|2252859|AF013294	At2g32880	---	At.43883	June 2009 (TAIR 9)	Chr2:13949166-13950505 (-) // 100.0 //	TRUE	3	6.03213	0.742194	3	8.22575	0.0054501	4.5745	4.5745	4.39414	0.0117447
At1g02305	259416_at	Arabidopsis ATH1-121501 Genome Array	Arabidopsis thaliana	2010-08-10	Exemplar sequence	Affymetrix Proprietary Database	At1g02305	Expressed protein ; supported by cDNA: gi_14532525_gb_AY039887.1_	At1g02305	---	At.23486	June 2009 (TAIR 9)	Chr1:455815-457974 (+) // 99.91 //	TRUE	3	7.64346	0.814797	3	9.825	0.440319	4.53638	4.53638	3.37274	0.0279728
At1g60960	259723_at	Arabidopsis ATH1-121501 Genome Array	Arabidopsis thaliana	2010-08-10	Exemplar sequence	Affymetrix Proprietary Database	At1g60960	putative iron-regulated transporter similar to iron-regulated transporter 1 GB:AAD30548 from [Lycopersicon esculentum];supported by full-length cDNA: Ceres:15980.	At1g60960	---	At.66932	June 2009 (TAIR 9)	Chr1:22445409-22447060 (-) // 100.0 //	TRUE	2	8.37633	0.00528611	2	10.5569	2.71e-06	4.5332	4.5332	42.4031	0.000555703
At1g21000	262803_at	Arabidopsis ATH1-121501 Genome Array	Arabidopsis thaliana	2010-08-10	Exemplar sequence	Affymetrix Proprietary Database	At1g21000	unknown protein Location of ESTs 152C14T7 , gb|T88012, 173P7T7 , gb|H36502 and 107E18T7 , gb|T22775;supported by full-length cDNA: Ceres:119384.	At1g21000	---	At.21086	June 2009 (TAIR 9)	Chr1:7338005-7339088 (+) // 99.73 //	TRUE	3	8.02784	0.602036	3	10.2071	0.252442	4.52903	4.52903	4.08327	0.015058
At3g44880	246335_at	Arabidopsis ATH1-121501 Genome Array	Arabidopsis thaliana	2010-08-10	Exemplar sequence	Affymetrix Proprietary Database	At3g44880	lethal leaf-spot 1 homolog Lls1	At3g44880	---	At.21728	June 2009 (TAIR 9)	Chr3:16383857-16386204 (+) // 100.0 //	TRUE	3	7.11068	0.153491	3	9.27765	1.08002	4.49078	4.49078	3.37941	0.0278006
At5g59780	247696_at	Arabidopsis ATH1-121501 Genome Array	Arabidopsis thaliana	2010-08-10	Exemplar sequence	Affymetrix Proprietary Database	At5g59780	MYB27 protein - like MYB27 protein, Arabidopsis thaliana, PIR:T46166; supported by cDNA: gi_3941479_gb_AF062894.1_AF062894	At5g59780	---	At.22428	June 2009 (TAIR 9)	Chr5:24082424-24083350 (-) // 100.0 //	TRUE	3	7.1138	0.167093	3	9.27806	0.0220129	4.48237	4.48237	8.62021	0.000995604
At2g42890	265266_at	Arabidopsis ATH1-121501 Genome Array	Arabidopsis thaliana	2010-08-10	Exemplar sequence	Affymetrix Proprietary Database	At2g42890	putative RNA-binding protein ; supported by cDNA: gi_6650522_gb_AF101056.1_AF101056	At2g42890	---	At.25505	June 2009 (TAIR 9)	Chr2:17850610-17854205 (+) // 99.29 //	TRUE	3	5.57981	0.300857	3	7.74275	0.377512	4.47827	4.47827	4.54854	0.0104291
At3g51440	252068_at	Arabidopsis ATH1-121501 Genome Array	Arabidopsis thaliana	2010-08-10	Exemplar sequence	Affymetrix Proprietary Database	At3g51440	mucin -like protein hemomucin, Drosophila melanogaster, EMBL:DM42014; supported by cDNA: gi_13430723_gb_AF360274.1_AF360274	At3g51440	---	At.645	June 2009 (TAIR 9)	Chr3:19089113-19090537 (+) // 100.0 //	TRUE	3	4.32487	0.67974	3	6.48019	0.691862	4.45465	4.45465	3.18755	0.0332941
At4g22780	254300_at	Arabidopsis ATH1-121501 Genome Array	Arabidopsis thaliana	2010-08-10	Exemplar sequence	Affymetrix Proprietary Database	At4g22780	Translation factor EF-1 alpha - like protein translation factor EF-1 alpha genfamily, Arabidopsis thaliana, PATCHX:G1532164	At4g22780	---	At.32498	June 2009 (TAIR 9)	Chr4:11968695-11970956 (-) // 100.0 //	TRUE	3	3.81921	0.0552573	3	5.97098	0.713128	4.44373	4.44373	4.25174	0.0131398
At2g27830	266259_at	Arabidopsis ATH1-121501 Genome Array	Arabidopsis thaliana	2010-08-10	Exemplar sequence	Affymetrix Proprietary Database	At2g27830	unknown protein ;supported by full-length cDNA: Ceres:33700.	At2g27830	---	At.67282	June 2009 (TAIR 9)	Chr2:11860733-11861306 (+) // 100.0 //	TRUE	3	6.81061	0.54586	3	8.95689	0.16006	4.42686	4.42686	4.42455	0.0114703
At4g26130	253989_at	Arabidopsis ATH1-121501 Genome Array	Arabidopsis thaliana	2010-08-10	Exemplar sequence	Affymetrix Proprietary Database	At4g26130	uncharacterized protein ;supported by full-length cDNA: Ceres:7421.	At4g26130	---	At.25514	June 2009 (TAIR 9)	Chr4:13240402-13241263 (-) // 100.0 //	TRUE	3	5.46071	0.960617	3	7.60676	0.223948	4.42615	4.42615	3.41524	0.0268974
At2g15970	265480_at	Arabidopsis ATH1-121501 Genome Array	Arabidopsis thaliana	2010-08-10	Exemplar sequence	Affymetrix Proprietary Database	At2g15970	similar to cold acclimation protein WCOR413 [Triticum aestivum] ;supported by full-length cDNA: Ceres:7835.	At2g15970	---	At.24347	June 2009 (TAIR 9)	Chr2:6950162-6951012 (+) // 100.0 //	TRUE	3	9.09488	0.335414	3	11.2349	0.20543	4.40756	4.40756	5.04005	0.00728184
At3g26580	257611_at	Arabidopsis ATH1-121501 Genome Array	Arabidopsis thaliana	2010-08-10	Exemplar sequence	Affymetrix Proprietary Database	At3g26580	unknown protein	At3g26580	---	At.83	June 2009 (TAIR 9)	Chr3:9758932-9760349 (+) // 100.0 //	TRUE	3	8.54491	0.278407	3	10.6801	0.104961	4.39308	4.39308	5.97308	0.00394703
At5g06370	250737_at	Arabidopsis ATH1-121501 Genome Array	Arabidopsis thaliana	2010-08-10	Exemplar sequence	Affymetrix Proprietary Database	At5g06370	putative protein similar to unknown protein (gb|AAF32477.1);supported by full-length cDNA: Ceres:117588.	At5g06370	---	At.7283	June 2009 (TAIR 9)	Chr5:1947298-1948432 (-) // 100.0 //	TRUE	3	6.13545	0.296464	3	8.26903	0.412577	4.38804	4.38804	4.38867	0.0117948
At2g20730	265427_at	Arabidopsis ATH1-121501 Genome Array	Arabidopsis thaliana	2010-08-10	Exemplar sequence	Affymetrix Proprietary Database	At2g20730	unknown protein	At2g20730	---	At.23632	June 2009 (TAIR 9)	Chr2:8935787-8935988 (+) // 100.0 //	TRUE	3	4.66328	0.0677098	3	6.78966	0.352494	4.36619	4.36619	5.6816	0.00473703
At3g51430	252117_at	Arabidopsis ATH1-121501 Genome Array	Arabidopsis thaliana	2010-08-10	Exemplar sequence	Affymetrix Proprietary Database	At3g51430	mucin -like protein hemomucin, Drosophila melanogaster, EMBL:DM42014;supported by full-length cDNA: Ceres:34197.	At3g51430	---	At.10508	June 2009 (TAIR 9)	Chr3:19086547-19087909 (+) // 100.0 //	TRUE	3	6.10197	0.271988	3	8.22479	0.0474461	4.35544	4.35544	6.50554	0.00288089
At4g34920	253220_s_at	Arabidopsis ATH1-121501 Genome Array	Arabidopsis thaliana	2010-08-10	Exemplar sequence	Affymetrix Proprietary Database	At4g34920	putative protein phospholipase C, Listeria monocytogenes, PIR:A37204;supported by full-length cDNA: Ceres:4284.	At4g34920	---	At.31460	June 2009 (TAIR 9)	Chr4:16635744-16636701 (+) // 100.0 //	TRUE	3	7.01987	0.603865	3	9.13101	0.234901	4.32033	4.32033	3.99262	0.0162295
At3g11690	259103_at	Arabidopsis ATH1-121501 Genome Array	Arabidopsis thaliana	2010-08-10	Exemplar sequence	Affymetrix Proprietary Database	At3g11690	unknown protein ; supported by cDNA: gi_14334501_gb_AY034942.1_	At3g11690	---	At.74030	June 2009 (TAIR 9)	Chr3:3695483-3696242 (+) // 100.0 //	TRUE	3	5.87223	0.0607458	3	7.9781	0.194226	4.30457	4.30457	7.22346	0.00194815
At3g22740	258322_at	Arabidopsis ATH1-121501 Genome Array	Arabidopsis thaliana	2010-08-10	Exemplar sequence	Affymetrix Proprietary Database	At3g22740	putative selenocysteine methyltransferase similar to selenocysteine methyltransferase GB:P56707 from [Astragalus bisulcatus];supported by full-length cDNA: Ceres:36591.	At3g22740	---	At.6305	June 2009 (TAIR 9)	Chr3:8033199-8035710 (-) // 100.0 //	TRUE	3	5.77303	1.04339	3	7.87665	0.381531	4.29787	4.29787	3.05234	0.0379412
At2g37760	267181_at	Arabidopsis ATH1-121501 Genome Array	Arabidopsis thaliana	2010-08-10	Exemplar sequence	Affymetrix Proprietary Database	At2g37760	putative alcohol dehydrogenase ; supported by cDNA: gi_16604706_gb_AY059798.1_	At2g37760	---	At.12802	June 2009 (TAIR 9)	Chr2:15831994-15833742 (+) // 100.0 //	TRUE	3	5.84427	1.21001	3	7.94586	0.177447	4.29184	4.29184	3.0903	0.0365637
At3g19580	257022_at	Arabidopsis ATH1-121501 Genome Array	Arabidopsis thaliana	2010-08-10	Exemplar sequence	Affymetrix Proprietary Database	At3g19580	zinc finger protein, putative similar to Cys2/His2-type zinc finger protein 2 GB:BAA85107 from [Arabidopsis thaliana]; supported by cDNA: gi_15028256_gb_AY046043.1_	At3g19580	---	At.23023	June 2009 (TAIR 9)	Chr3:6803292-6804114 (-) // 100.0 //	TRUE	3	6.25374	0.438113	3	8.34866	0.942237	4.272	4.272	3.08839	0.0366317
At4g28040	253829_at	Arabidopsis ATH1-121501 Genome Array	Arabidopsis thaliana	2010-08-10	Exemplar sequence	Affymetrix Proprietary Database	At4g28040	Medicago nodulin N21-like protein MtN21 gene, Medicago truncatula, Y15293; supported by cDNA: gi_13899060_gb_AF370525.1_AF370525	At4g28040	---	At.71113	June 2009 (TAIR 9)	Chr4:13940880-13942201 (+) // 100.0 //	TRUE	3	5.38955	0.314545	3	7.47687	0.527793	4.24958	4.24958	3.93919	0.0169714
At1g21520	260919_at	Arabidopsis ATH1-121501 Genome Array	Arabidopsis thaliana	2010-08-10	Exemplar sequence	Affymetrix Proprietary Database	At1g21520	hypothetical protein predicted by genemark.hmm	At1g21520	---	At.47638	June 2009 (TAIR 9)	Chr1:7534532-7537577 (-) // 100.0 //	TRUE	3	5.48008	0.0149165	3	7.56599	0.24367	4.24542	4.24542	7.10482	0.00207325
At1g26670	261276_at	Arabidopsis ATH1-121501 Genome Array	Arabidopsis thaliana	2010-08-10	Exemplar sequence	Affymetrix Proprietary Database	At1g26670	v-SNARE protein AtVTI1b, putative similar to GB:AAF24062 from [Arabidopsis thaliana]; supported by cDNA: gi_6690275_gb_AF114751.1_AF114751	At1g26670	---	At.24378	June 2009 (TAIR 9)	Chr1:9216102-9217793 (+) // 100.0 //	TRUE	3	7.42534	0.556305	3	9.51043	0.0352701	4.24302	4.24302	4.69549	0.00933959
At3g21270	258044_at	Arabidopsis ATH1-121501 Genome Array	Arabidopsis thaliana	2010-08-10	Exemplar sequence	Affymetrix Proprietary Database	At3g21270	Dof zinc finger protein identical to GB:BAA33197 from [Arabidopsis thaliana]; supported by cDNA: gi_15027980_gb_AY045847.1_	At3g21270	---	At.257	June 2009 (TAIR 9)	Chr3:7474933-7475548 (+) // 100.0 //	TRUE	3	4.84437	0.126772	3	6.92933	0.817432	4.24261	4.24261	3.71641	0.0205387
At4g36040	253125_at	Arabidopsis ATH1-121501 Genome Array	Arabidopsis thaliana	2010-08-10	Exemplar sequence	Affymetrix Proprietary Database	At4g36040	DnaJ-like protein DnaJ-like protein, Phaseolus vulgaris, PATX:G1684851	At4g36040	---	At.20876	June 2009 (TAIR 9)	Chr4:17049707-17050193 (-) // 100.0 //	TRUE	3	9.71827	0.0262267	3	11.8021	0.257381	4.23935	4.23935	6.77745	0.00247367
At2g18680	266071_at	Arabidopsis ATH1-121501 Genome Array	Arabidopsis thaliana	2010-08-10	Exemplar sequence	Affymetrix Proprietary Database	At2g18680	unknown protein	At2g18680	---	At.73918	June 2009 (TAIR 9)	Chr2:8094893-8095643 (+) // 100.0 //	TRUE	3	4.54125	0.031685	3	6.62231	0.978923	4.23117	4.23117	3.58553	0.0230536
At5g12950	250268_s_at	Arabidopsis ATH1-121501 Genome Array	Arabidopsis thaliana	2010-08-10	Exemplar sequence	Affymetrix Proprietary Database	At5g12950	putative protein putative secreted protein SCF41.30c, Streptomyces coelicolor, EMBL:SCF41_30	At5g12950	---	At.32125	June 2009 (TAIR 9)	Chr5:4093116-4096806 (+) // 100.0 //	TRUE	3	6.9313	1.23026	3	9.01181	0.0416033	4.22957	4.22957	3.19529	0.0330488
At4g04955	255310_at	Arabidopsis ATH1-121501 Genome Array	Arabidopsis thaliana	2010-08-10	Exemplar sequence	Affymetrix Proprietary Database	At4g04955	Expressed protein ; supported by full-length cDNA: Ceres: 269337.	At4g04955	---	At.26179	June 2009 (TAIR 9)	Chr4:2522300-2525259 (-) // 100.0 //	TRUE	3	5.6058	1.00595	3	7.68124	0.257399	4.21473	4.21473	3.19823	0.0329565
At1g01240	261026_at	Arabidopsis ATH1-121501 Genome Array	Arabidopsis thaliana	2010-08-10	Exemplar sequence	Affymetrix Proprietary Database	At1g01240	hypothetical protein predicted by genemark.hmm;supported by full-length cDNA: Ceres:34178.	At1g01240	---	At.26834	June 2009 (TAIR 9)	Chr1:100682-101678 (+) // 100.0 //	TRUE	3	7.35263	0.267092	3	9.42511	0.0480188	4.20608	4.20608	6.39467	0.00307041
At2g17710	264590_at	Arabidopsis ATH1-121501 Genome Array	Arabidopsis thaliana	2010-08-10	Exemplar sequence	Affymetrix Proprietary Database	At2g17710	unknown protein ;supported by full-length cDNA: Ceres:1011.	At2g17710	---	At.20325	June 2009 (TAIR 9)	Chr2:7693855-7694554 (+) // 100.0 //	TRUE	3	5.7562	0.590827	3	7.81305	0.273575	4.16078	4.16078	3.83182	0.018589
At2g22240	263433_at	Arabidopsis ATH1-121501 Genome Array	Arabidopsis thaliana	2010-08-10	Exemplar sequence	Affymetrix Proprietary Database	At2g22240	putative myo-inositol 1-phosphate synthase ; supported by cDNA: gi_15450746_gb_AY053415.1_	At2g22240	---	At.14447	June 2009 (TAIR 9)	Chr2:9451900-9453938 (-) // 100.0 //	TRUE	3	7.90267	0.272402	3	9.95437	0.536911	4.14595	4.14595	3.95018	0.0168154
At3g48350	252365_at	Arabidopsis ATH1-121501 Genome Array	Arabidopsis thaliana	2010-08-10	Exemplar sequence	Affymetrix Proprietary Database	At3g48350	Expressed protein ; supported by full-length cDNA: Ceres: 151603.	At3g48350	---	At.3162	June 2009 (TAIR 9)	Chr3:17905751-17907370 (+) // 100.0 //	TRUE	3	4.61374	0.0185017	3	6.66113	0.962699	4.13357	4.13357	3.57999	0.0231678
At1g52080	265059_at	Arabidopsis ATH1-121501 Genome Array	Arabidopsis thaliana	2010-08-10	Exemplar sequence	Affymetrix Proprietary Database	At1g52080	unknown protein ; supported by cDNA: gi_1669598_dbj_D88746.1_D88746	At1g52080	---	At.23676	June 2009 (TAIR 9)	Chr1:19369787-19371862 (+) // 100.0 //	TRUE	3	4.25182	0.13352	3	6.28898	1.03841	4.10436	4.10436	3.25937	0.0310993
At1g72510	260453_s_at	Arabidopsis ATH1-121501 Genome Array	Arabidopsis thaliana	2010-08-10	Exemplar sequence	Affymetrix Proprietary Database	At1g72510	unknown protein	At1g72510	---	At.43372	June 2009 (TAIR 9)	Chr1:27303905-27304403 (+) // 100.0 //	TRUE	3	6.90305	0.44295	3	8.93864	0.0816761	4.0999	4.0999	4.86772	0.00823322
At4g25100	254098_at	Arabidopsis ATH1-121501 Genome Array	Arabidopsis thaliana	2010-08-10	Exemplar sequence	Affymetrix Proprietary Database	At4g25100	superoxide dismutase (EC 1.15.1.1) (Fe)(fragment) ;supported by full-length cDNA: Ceres:32935.	At4g25100	---	At.22638	June 2009 (TAIR 9)	Chr4:12884648-12886501 (-) // 100.0 //	TRUE	2	9.38844	0.000508343	2	11.4235	0.00462104	4.09848	4.09848	40.1852	0.000618677
At3g62650	251189_at	Arabidopsis ATH1-121501 Genome Array	Arabidopsis thaliana	2010-08-10	Exemplar sequence	Affymetrix Proprietary Database	At3g62650	putative protein putative mitochondrial carrier protein At2g47490 - Arabidopsis thaliana, EMBL:AC002535; supported by cDNA: gi_15450963_gb_AY054562.1_	At3g62650	---	At.20955	June 2009 (TAIR 9)	Chr3:23168530-23168989 (+) // 100.0 //	TRUE	3	7.92465	0.629411	3	9.95743	0.0853673	4.09193	4.09193	4.16452	0.0140935
At5g01600	251109_at	Arabidopsis ATH1-121501 Genome Array	Arabidopsis thaliana	2010-08-10	Exemplar sequence	Affymetrix Proprietary Database	At5g01600	ferritin 1 precursor ;supported by full-length cDNA: Ceres:1100.	At5g01600	---	At.23533	June 2009 (TAIR 9)	Chr5:228148-229594 (-) // 100.0 //	TRUE	2	9.62312	0.000171094	2	11.6506	0.000687223	4.07703	4.07703	97.8714	0.000104381
At4g21580	254393_at	Arabidopsis ATH1-121501 Genome Array	Arabidopsis thaliana	2010-08-10	Exemplar sequence	Affymetrix Proprietary Database	At4g21580	putative NADPH quinone oxidoreductase Pig3 Homo sapiens, PID:G2754812;supported by full-length cDNA: Ceres:4621.	At4g21580	---	At.17101	June 2009 (TAIR 9)	Chr4:11475821-11477514 (+) // 100.0 //	TRUE	3	5.6484	0.623511	3	7.6755	0.518927	4.07584	4.07584	3.28487	0.0303613
At2g26150	266841_at	Arabidopsis ATH1-121501 Genome Array	Arabidopsis thaliana	2010-08-10	Exemplar sequence	Affymetrix Proprietary Database	At2g26150	putative heat shock transcription factor	At2g26150	---	At.38933	June 2009 (TAIR 9)	Chr2:11135855-11137217 (+) // 100.0 //	TRUE	2	4.35064	3.97e-05	2	6.37733	0.00219629	4.07468	4.07468	60.6136	0.000272071
At3g05880	258735_at	Arabidopsis ATH1-121501 Genome Array	Arabidopsis thaliana	2010-08-10	Exemplar sequence	Affymetrix Proprietary Database	At3g05880	low temperature and salt responsive protein LTI6A identical to low temperature and salt responsive protein LTI6A GB:AAC97512 from [Arabidopsis thaliana]	At3g05880	---	At.19644	June 2009 (TAIR 9)	Chr3:1756194-1756494 (-) // 100.0 //	TRUE	3	9.59415	0.131104	3	11.6189	0.1068	4.06935	4.06935	7.19021	0.00198225
At3g14595	258092_at	Arabidopsis ATH1-121501 Genome Array	Arabidopsis thaliana	2010-08-10	Exemplar sequence	Affymetrix Proprietary Database	At3g14595	Expressed protein ; supported by full-length cDNA: Ceres: 26411.	At3g14595	---	At.39206	June 2009 (TAIR 9)	Chr3:4909036-4910226 (+) // 100.0 //	TRUE	3	8.07206	0.286903	3	10.0957	0.0544101	4.06611	4.06611	5.99956	0.00388358
At4g28240	253812_at	Arabidopsis ATH1-121501 Genome Array	Arabidopsis thaliana	2010-08-10	Exemplar sequence	Affymetrix Proprietary Database	At4g28240	putative wound induced protein wound-induced protein - tomato (fragment), PIR2:S19773;supported by full-length cDNA: Ceres:20161.	At4g28240	---	At.4519	June 2009 (TAIR 9)	Chr4:13997978-13998239 (-) // 100.0 //	TRUE	3	8.66562	0.126728	3	10.6857	0.000568596	4.05616	4.05616	9.80683	0.00060606
At5g33290	246682_at	Arabidopsis ATH1-121501 Genome Array	Arabidopsis thaliana	2010-08-10	Exemplar sequence	Affymetrix Proprietary Database	At5g33290	putative protein EXOSTOSIN-1 (PUTATIVE TUMOR SUPPRESSOR PROTEIN EXT1) - Homo sapiens, EMBL:S79639	At5g33290	---	At.19950	June 2009 (TAIR 9)	Chr5:12560172-12561840 (+) // 100.0 //	TRUE	3	5.54554	0.495647	3	7.55527	0.33805	4.02709	4.02709	3.81238	0.0189015
At4g19390	254580_at	Arabidopsis ATH1-121501 Genome Array	Arabidopsis thaliana	2010-08-10	Exemplar sequence	Affymetrix Proprietary Database	At4g19390	putative protein ; supported by cDNA: gi_14190356_gb_AF378856.1_AF378856	At4g19390	---	At.19094	June 2009 (TAIR 9)	Chr4:10574902-10576355 (-) // 100.0 //	TRUE	3	5.60114	0.393917	3	7.60876	0.338408	4.02116	4.02116	4.06339	0.0153059
At3g20300	257672_at	Arabidopsis ATH1-121501 Genome Array	Arabidopsis thaliana	2010-08-10	Exemplar sequence	Affymetrix Proprietary Database	At3g20300	unknown protein ;supported by full-length cDNA: Ceres:124193.	At3g20300	---	At.25147	June 2009 (TAIR 9)	Chr3:7079831-7081809 (-) // 100.0 //	TRUE	3	5.57189	0.234432	3	7.57899	0.258225	4.01972	4.01972	4.95286	0.0077454
At3g23920	256861_at	Arabidopsis ATH1-121501 Genome Array	Arabidopsis thaliana	2010-08-10	Exemplar sequence	Affymetrix Proprietary Database	At3g23920	beta-amylase, putative similar to beta-amylase GB:CAB58423 [Arabidopsis thaliana]; supported by cDNA: gi_14194172_gb_AF367293.1_AF367293	At3g23920	---	At.8278	June 2009 (TAIR 9)	Chr3:8641721-8644199 (+) // 100.0 //	TRUE	3	8.18721	0.165908	3	10.1933	1.02057	4.01698	4.01698	3.18997	0.0332172
At5g39590	249442_at	Arabidopsis ATH1-121501 Genome Array	Arabidopsis thaliana	2010-08-10	Exemplar sequence	Affymetrix Proprietary Database	At5g39590	putative protein ; supported by cDNA: gi_15010731_gb_AY045667.1_	At5g39590	---	At.24451	June 2009 (TAIR 9)	Chr5:15851482-15853768 (+) // 100.0 //	TRUE	3	7.42847	0.116888	3	9.43043	0.172191	4.00542	4.00542	6.4492	0.00297533
At2g22660	265344_at	Arabidopsis ATH1-121501 Genome Array	Arabidopsis thaliana	2010-08-10	Exemplar sequence	Affymetrix Proprietary Database	At2g22660	unknown protein predicted by genefinder	At2g22660	---	At.21604	June 2009 (TAIR 9)	Chr2:9627736-9630840 (+) // 100.0 //	TRUE	3	5.26981	0.244898	3	7.26474	0.409341	3.98597	3.98597	4.27189	0.0129307
At3g26280	257635_at	Arabidopsis ATH1-121501 Genome Array	Arabidopsis thaliana	2010-08-10	Exemplar sequence	Affymetrix Proprietary Database	At3g26280	cytochrome P450 monooxygenase (CYP71B4) identical to cytochrome P450 monooxygenase (CYP71B4) GB:D78603 [Arabidopsis thaliana] (Plant Mol. Biol. 37 (1), 39-52 (1998)); supported by cDNA: gi_3164135_dbj_D78603.1_D78603	At3g26280	---	At.336	June 2009 (TAIR 9)	Chr3:9630357-9631970 (-) // 100.0 //	TRUE	3	6.40686	1.01523	3	8.39808	0.060477	3.97574	3.97574	3.32533	0.0292328
At2g18170	263065_at	Arabidopsis ATH1-121501 Genome Array	Arabidopsis thaliana	2010-08-10	Exemplar sequence	Affymetrix Proprietary Database	At2g18170	MAP kinase (ATMPK7) identical to GB:Q39027; MAP-mitogen activated protein kinase; supported by cDNA: gi_457405_dbj_D21843.1_ATHATMPK7	At2g18170	---	At.265	June 2009 (TAIR 9)	Chr2:7908177-7909374 (-) // 100.0 //	TRUE	3	6.10976	1.16356	3	8.10019	0.251256	3.97357	3.97357	2.89841	0.0441885
At3g11420	259232_at	Arabidopsis ATH1-121501 Genome Array	Arabidopsis thaliana	2010-08-10	Exemplar sequence	Affymetrix Proprietary Database	At3g11420	unknown protein similar to hypothetical protein GB:AAC23643 [Arabidopsis thaliana]	At3g11420	---	At.26897	June 2009 (TAIR 9)	Chr3:3591833-3594323 (+) // 100.0 //	TRUE	3	5.17676	0.152388	3	7.14775	1.12838	3.92035	3.92035	3.01653	0.0392969
At4g34230	253277_at	Arabidopsis ATH1-121501 Genome Array	Arabidopsis thaliana	2010-08-10	Exemplar sequence	Affymetrix Proprietary Database	At4g34230	cinnamyl alcohol dehydrogenase - like protein cinnamyl alcohol dehydrogenase, Populus deltoides, PATCHX:G288753; supported by cDNA: gi_14334455_gb_AY034919.1_	At4g34230	---	At.20809	June 2009 (TAIR 9)	Chr4:16386897-16388666 (-) // 100.0 //	TRUE	3	6.27018	0.0610579	3	8.23986	0.503828	3.91679	3.91679	4.53915	0.0105039
At2g33150	245168_at	Arabidopsis ATH1-121501 Genome Array	Arabidopsis thaliana	2010-08-10	Exemplar sequence	Affymetrix Proprietary Database	At2g33150	3-ketoacyl-CoA thiolase ;supported by full-length cDNA: Ceres:36488.	At2g33150	---	At.23661	June 2009 (TAIR 9)	Chr2:14047813-14050983 (-) // 100.0 //	TRUE	3	8.30617	0.365154	3	10.2741	0.483376	3.9121	3.9121	3.70032	0.0208295
At4g03030	255469_at	Arabidopsis ATH1-121501 Genome Array	Arabidopsis thaliana	2010-08-10	Exemplar sequence	Affymetrix Proprietary Database	At4g03030	predicted OR23 protein of unknown function	At4g03030	---	At.25585	June 2009 (TAIR 9)	Chr4:1335941-1338156 (-) // 100.0 //	TRUE	3	6.42833	0.130981	3	8.39114	0.0505759	3.89819	3.89819	7.97868	0.0013374
At1g63800	260317_at	Arabidopsis ATH1-121501 Genome Array	Arabidopsis thaliana	2010-08-10	Exemplar sequence	Affymetrix Proprietary Database	At1g63800	E2, ubiquitin-conjugating enzyme 5 (UBC5) identical to gi:431269, SP:P42749	At1g63800	---	At.43954	June 2009 (TAIR 9)	Chr1:23667887-23668836 (-) // 100.0 //	TRUE	3	7.80309	0.134343	3	9.76504	0.0203925	3.89588	3.89588	8.6388	0.000987424
At2g38800	263296_at	Arabidopsis ATH1-121501 Genome Array	Arabidopsis thaliana	2010-08-10	Exemplar sequence	Affymetrix Proprietary Database	At2g38800	unknown protein	At2g38800	---	At.14405	June 2009 (TAIR 9)	Chr2:16216998-16218837 (+) // 100.0 //	TRUE	3	7.0149	0.373535	3	8.9765	0.0301206	3.89492	3.89492	5.34766	0.00589489
At1g45145	260943_at	Arabidopsis ATH1-121501 Genome Array	Arabidopsis thaliana	2010-08-10	Exemplar sequence	Affymetrix Proprietary Database	At1g45145	thioredoxin, putative similar to thioredoxin GI:992966 from [Arabidopsis thaliana]; supported by full-length cDNA: Ceres: 3236.	At1g45145	---	At.22939	June 2009 (TAIR 9)	Chr1:17075263-17076256 (-) // 100.0 //	TRUE	3	8.69982	0.0796857	3	10.6608	0.047396	3.89314	3.89314	9.52757	0.000677613
At3g17020	257892_at	Arabidopsis ATH1-121501 Genome Array	Arabidopsis thaliana	2010-08-10	Exemplar sequence	Affymetrix Proprietary Database	At3g17020	unknown protein similar to ER6 protein GB:AAD46412 [Lycopersicon esculentum]; contains Pfam profile: PF00582 universal stress protein family; supported by cDNA: gi_14190420_gb_AF378888.1_AF378888	At3g17020	---	At.24032	June 2009 (TAIR 9)	Chr3:5802727-5804063 (-) // 100.0 //	TRUE	3	7.61123	0.210322	3	9.5684	0.0156634	3.883	3.883	7.13099	0.00204483
At1g51090	245749_at	Arabidopsis ATH1-121501 Genome Array	Arabidopsis thaliana	2010-08-10	Exemplar sequence	Affymetrix Proprietary Database	At1g51090	proline-rich protein, putative similar to proline-rich protein GI:3242079 from [Capsicum annuum]; supported by cDNA: gi_14334847_gb_AY035097.1_	At1g51090	---	At.17181	June 2009 (TAIR 9)	Chr1:18932984-18933747 (+) // 100.0 //	TRUE	3	4.45228	0.617532	3	6.40925	0.26857	3.88248	3.88248	3.60085	0.0227409
At5g46180	248879_at	Arabidopsis ATH1-121501 Genome Array	Arabidopsis thaliana	2010-08-10	Exemplar sequence	Affymetrix Proprietary Database	At5g46180	ornithine aminotransferase	At5g46180	---	At.28104	June 2009 (TAIR 9)	Chr5:18718765-18721271 (-) // 100.0 //	TRUE	3	5.49345	0.266956	3	7.44714	0.201181	3.87364	3.87364	4.94572	0.00778493
At4g33090	253360_at	Arabidopsis ATH1-121501 Genome Array	Arabidopsis thaliana	2010-08-10	Exemplar sequence	Affymetrix Proprietary Database	At4g33090	aminopeptidase- like protein aminopeptidase, Mus musculus, U35646	At4g33090	---	At.23906	June 2009 (TAIR 9)	Chr4:15965914-15970418 (-) // 100.0 //	TRUE	3	7.25443	0.477517	3	9.20626	0.638907	3.86867	3.86867	3.19955	0.0329148
At3g57680	251591_at	Arabidopsis ATH1-121501 Genome Array	Arabidopsis thaliana	2010-08-10	Exemplar sequence	Affymetrix Proprietary Database	At3g57680	carboxyl terminal protease - like protein carboxyl terminal protease, Nostoc punctiforme, AF022823	At3g57680	---	At.43387	June 2009 (TAIR 9)	Chr3:21381053-21383629 (+) // 100.0 //	TRUE	3	4.5416	0.148538	3	6.4929	0.494248	3.86723	3.86723	4.21552	0.0135261
At3g54200	251879_at	Arabidopsis ATH1-121501 Genome Array	Arabidopsis thaliana	2010-08-10	Exemplar sequence	Affymetrix Proprietary Database	At3g54200	putative protein hin1 protein, Nicotiana tabacum, PIR:T03265;supported by full-length cDNA: Ceres:1678.	At3g54200	---	At.27525	June 2009 (TAIR 9)	Chr3:20065730-20066438 (+) // 100.0 //	TRUE	3	6.36258	0.24775	3	8.31236	0.503337	3.86314	3.86314	3.89673	0.0175901
At1g09240	264261_at	Arabidopsis ATH1-121501 Genome Array	Arabidopsis thaliana	2010-08-10	Exemplar sequence	Affymetrix Proprietary Database	At1g09240	putative nicotianamine synthase similar to GB:BAA74589;supported by full-length cDNA: Ceres:37124.	At1g09240	---	At.42234	June 2009 (TAIR 9)	Chr1:2984949-2985912 (+) // 100.0 //	TRUE	2	7.18705	0.0403511	2	9.13466	0.000467035	3.85733	3.85733	13.6329	0.00533745
At5g42050	249237_at	Arabidopsis ATH1-121501 Genome Array	Arabidopsis thaliana	2010-08-10	Exemplar sequence	Affymetrix Proprietary Database	At5g42050	putative protein similar to unknown protein (sp|P37707);supported by full-length cDNA: Ceres:6903.	At5g42050	---	At.21438	June 2009 (TAIR 9)	Chr5:16815629-16816932 (+) // 100.0 //	TRUE	3	8.30255	0.301077	3	10.2492	0.864699	3.85478	3.85478	3.12277	0.0354315
At5g47560	248756_at	Arabidopsis ATH1-121501 Genome Array	Arabidopsis thaliana	2010-08-10	Exemplar sequence	Affymetrix Proprietary Database	At5g47560	sodium-dicarboxylate cotransporter-like ;supported by full-length cDNA: Ceres:107593.	At5g47560	---	At.68515	June 2009 (TAIR 9)	Chr5:19287894-19290347 (-) // 100.0 //	TRUE	3	8.43183	0.430205	3	10.3712	0.84726	3.83541	3.83541	2.972	0.0410628
At5g47640	248764_at	Arabidopsis ATH1-121501 Genome Array	Arabidopsis thaliana	2010-08-10	Exemplar sequence	Affymetrix Proprietary Database	At5g47640	putative protein contains similarity to CCAAT-box-binding trancription factor; supported by cDNA: gi_14326579_gb_AF385744.1_AF385744	At5g47640	---	At.21494	June 2009 (TAIR 9)	Chr5:19309413-19309986 (+) // 100.0 //	TRUE	3	7.88656	0.415504	3	9.82277	0.0593407	3.82699	3.82699	4.86673	0.00823912
At1g04220	264318_at	Arabidopsis ATH1-121501 Genome Array	Arabidopsis thaliana	2010-08-10	Exemplar sequence	Affymetrix Proprietary Database	At1g04220	putative beta-ketoacyl-CoA synthase Strong similarity to beta-keto-Coa synthase gb|U37088 from Simmondsia chinensis	At1g04220	---	At.48152	June 2009 (TAIR 9)	Chr1:1119852-1122483 (-) // 100.0 //	TRUE	3	4.55671	0.0403524	3	6.49137	1.28536	3.8229	3.8229	2.91033	0.0436637
At1g22640	264210_at	Arabidopsis ATH1-121501 Genome Array	Arabidopsis thaliana	2010-08-10	Exemplar sequence	Affymetrix Proprietary Database	At1g22640	putative myb-related transcription factor Similar to myb-related transcription factor (THM27) gb|X95296 from Solanum lycopersicum. ESTs gb|T42000, gb|T04118, gb|AA598042, gb|AA394757 and gb|AA598046 come from this gene; supported by cDNA: gi_3941409_gb_AF062859.1_AF062859	At1g22640	---	At.23277	June 2009 (TAIR 9)	Chr1:8006321-8007219 (+) // 100.0 //	TRUE	3	5.36168	0.526096	3	7.29456	0.110824	3.81816	3.81816	4.19491	0.013752
At3g56240	251733_at	Arabidopsis ATH1-121501 Genome Array	Arabidopsis thaliana	2010-08-10	Exemplar sequence	Affymetrix Proprietary Database	At3g56240	copper homeostasis factor ;supported by full-length cDNA: Ceres:16647.	At3g56240	---	At.24871	June 2009 (TAIR 9)	Chr3:20863459-20864402 (-) // 100.0 //	TRUE	3	8.87085	0.386702	3	10.8	0.134488	3.8082	3.8082	4.62828	0.00981991
At1g63010	261107_at	Arabidopsis ATH1-121501 Genome Array	Arabidopsis thaliana	2010-08-10	Exemplar sequence	Affymetrix Proprietary Database	At1g63010	unknown protein ; supported by cDNA: gi_14334841_gb_AY035094.1_	At1g63010	---	At.17751	June 2009 (TAIR 9)	Chr1:23347971-23350775 (-) // 100.0 //	TRUE	3	7.24848	0.360872	3	9.17232	0.338731	3.79432	3.79432	3.98386	0.0163484
At4g37150	246272_at	Arabidopsis ATH1-121501 Genome Array	Arabidopsis thaliana	2010-08-10	Exemplar sequence	Affymetrix Proprietary Database	At4g37150	hydroxynitrile lyase like protein	At4g37150	---	At.31270	June 2009 (TAIR 9)	Chr4:17492984-17494057 (-) // 99.87 //	TRUE	3	4.9737	0.109562	3	6.89291	1.11978	3.78217	3.78217	2.99811	0.0400166
At4g10960	254952_at	Arabidopsis ATH1-121501 Genome Array	Arabidopsis thaliana	2010-08-10	Exemplar sequence	Affymetrix Proprietary Database	At4g10960	UDP-galactose 4-epimerase - like protein UDP-galactose 4-epimerase, Cyamopsis tetragonoloba, AJ005082;supported by full-length cDNA: Ceres:15608.	At4g10960	---	At.48845	June 2009 (TAIR 9)	Chr4:6716082-6718472 (-) // 100.0 //	TRUE	3	4.50533	0.0154673	3	6.41634	0.988426	3.76071	3.76071	3.30354	0.0298344
At2g32270	266336_at	Arabidopsis ATH1-121501 Genome Array	Arabidopsis thaliana	2010-08-10	Exemplar sequence	Affymetrix Proprietary Database	At2g32270	putative Fe(II) transporter identical to GB:AF033537; supported by cDNA: gi_3252869_gb_AF033537.1_AF033537	At2g32270	---	At.10705	June 2009 (TAIR 9)	Chr2:13704277-13706612 (+) // 100.0 //	TRUE	2	4.0324	0.0342554	2	5.93949	0.00129535	3.75054	3.75054	14.3042	0.00485181
At5g53710	248218_at	Arabidopsis ATH1-121501 Genome Array	Arabidopsis thaliana	2010-08-10	Exemplar sequence	Affymetrix Proprietary Database	At5g53710	unknown protein ;supported by full-length cDNA: Ceres:534.	At5g53710	---	At.64293	June 2009 (TAIR 9)	Chr5:21805408-21805753 (-) // 100.0 //	TRUE	3	3.78042	0.00128517	3	5.6843	0.608599	3.74219	3.74219	4.22258	0.0134498
At2g23840	266572_at	Arabidopsis ATH1-121501 Genome Array	Arabidopsis thaliana	2010-08-10	Exemplar sequence	Affymetrix Proprietary Database	At2g23840	unknown protein	At2g23840	---	At.21838	June 2009 (TAIR 9)	Chr2:10154556-10155600 (-) // 100.0 //	TRUE	3	6.30079	0.39933	3	8.20133	0.313935	3.73355	3.73355	3.89775	0.0175749
At4g24960	254085_at	Arabidopsis ATH1-121501 Genome Array	Arabidopsis thaliana	2010-08-10	Exemplar sequence	Affymetrix Proprietary Database	At4g24960	abscisic acid-induced - like protein abscisic acid-induced protein HVA22, Hordeumvulgare, PIR2:A48892;supported by full-length cDNA: Ceres:28535.	At4g24960	---	At.2642	June 2009 (TAIR 9)	Chr4:12828059-12828982 (+) // 100.0 //	TRUE	3	6.54882	0.355527	3	8.44926	0.509681	3.73327	3.73327	3.53879	0.0240396
At3g43670	252698_at	Arabidopsis ATH1-121501 Genome Array	Arabidopsis thaliana	2010-08-10	Exemplar sequence	Affymetrix Proprietary Database	At3g43670	amine oxidase -like protein amine oxidase, Canavalia lineata, EMBL:AF172681	At3g43670	---	At.24887	June 2009 (TAIR 9)	Chr3:15567143-15569734 (+) // 100.0 //	TRUE	2	5.14331	0.00461399	2	7.04217	0.00766555	3.7292	3.7292	24.2336	0.00169846
At2g35060	267423_at	Arabidopsis ATH1-121501 Genome Array	Arabidopsis thaliana	2010-08-10	Exemplar sequence	Affymetrix Proprietary Database	At2g35060	putative potassium transporter	At2g35060	---	At.37715	June 2009 (TAIR 9)	Chr2:14775183-14778184 (-) // 100.0 //	TRUE	3	5.38133	0.298255	3	7.27384	0.355359	3.7128	3.7128	4.05451	0.0154183
At2g34810	267425_at	Arabidopsis ATH1-121501 Genome Array	Arabidopsis thaliana	2010-08-10	Exemplar sequence	Affymetrix Proprietary Database	At2g34810	putative berberine bridge enzyme	At2g34810	---	At.37757	June 2009 (TAIR 9)	Chr2:14685291-14686914 (+) // 100.0 //	TRUE	3	5.24015	0.0851648	3	7.13077	1.09382	3.70796	3.70796	3.01587	0.0393227
At1g73390	245724_at	Arabidopsis ATH1-121501 Genome Array	Arabidopsis thaliana	2010-08-10	Exemplar sequence	Affymetrix Proprietary Database	At1g73390	hypothetical protein predicted by genemark.hmm	At1g73390	---	At.34994	June 2009 (TAIR 9)	Chr1:27591078-27594148 (-) // 100.0 //	TRUE	3	6.10106	0.587975	3	7.99071	0.285884	3.70546	3.70546	3.50124	0.0248682
At5g27280	246791_at	Arabidopsis ATH1-121501 Genome Array	Arabidopsis thaliana	2010-08-10	Exemplar sequence	Affymetrix Proprietary Database	At5g27280	putative protein predicted proteins, Arabidopsis thaliana, Drosophila melanogaster and Saccharomyces cerevisiae;supported by full-length cDNA: Ceres:23239.	At5g27280	---	At.69944	June 2009 (TAIR 9)	Chr5:9617547-9618369 (+) // 100.0 //	TRUE	3	6.59133	1.302	3	8.47906	0.0541105	3.70054	3.70054	2.80772	0.0484292
At3g26290	257628_at	Arabidopsis ATH1-121501 Genome Array	Arabidopsis thaliana	2010-08-10	Exemplar sequence	Affymetrix Proprietary Database	At3g26290	cytochrome P450, putative contains Pfam profile: PF00067 cytochrome P450	At3g26290	---	At.5699	June 2009 (TAIR 9)	Chr3:9632769-9634439 (-) // 100.0 //	TRUE	3	6.13425	0.967085	3	8.01736	0.146284	3.6887	3.6887	3.09113	0.0365341
At3g06170	256387_at	Arabidopsis ATH1-121501 Genome Array	Arabidopsis thaliana	2010-08-10	Exemplar sequence	Affymetrix Proprietary Database	At3g06170	hypothetical protein	At3g06170	---	At.47823	June 2009 (TAIR 9)	Chr3:1868248-1869738 (+) // 100.0 //	TRUE	3	7.05372	0.0358501	3	8.93665	0.0786181	3.68822	3.68822	9.63942	0.00064776
At1g78680	264250_at	Arabidopsis ATH1-121501 Genome Array	Arabidopsis thaliana	2010-08-10	Exemplar sequence	Affymetrix Proprietary Database	At1g78680	gamma glutamyl hydrolase, putative similar to gamma glutamyl hydrolase GI:1680711 from [Glycine max]; supported by cDNA: gi_3169655_gb_AF067141.1_AF067141	At1g78680	---	At.10894	June 2009 (TAIR 9)	Chr1:29593992-29596037 (+) // 100.0 //	TRUE	3	8.09546	0.40949	3	9.97528	0.0169843	3.6803	3.6803	4.98575	0.00756639
At4g39730	252880_at	Arabidopsis ATH1-121501 Genome Array	Arabidopsis thaliana	2010-08-10	Exemplar sequence	Affymetrix Proprietary Database	At4g39730	putative protein ;supported by full-length cDNA: Ceres:5968.	At4g39730	---	At.2293	June 2009 (TAIR 9)	Chr4:18432949-18433581 (+) // 100.0 //	TRUE	3	9.10386	0.103845	3	10.9817	0.0583205	3.67534	3.67534	8.07697	0.00127653
At4g15490	245352_at	Arabidopsis ATH1-121501 Genome Array	Arabidopsis thaliana	2010-08-10	Exemplar sequence	Affymetrix Proprietary Database	At4g15490	indole-3-acetate beta-glucosyltransferase like protein ;supported by full-length cDNA: Ceres:35383.	At4g15490	---	At.21544	June 2009 (TAIR 9)	Chr4:8852863-8854303 (-) // 100.0 //	TRUE	3	5.43978	0.203604	3	7.31664	0.417727	3.67274	3.67274	4.12412	0.0145635
At1g68530	260267_at	Arabidopsis ATH1-121501 Genome Array	Arabidopsis thaliana	2010-08-10	Exemplar sequence	Affymetrix Proprietary Database	At1g68530	very-long-chain fatty acid condensing enzyme (CUT1) identical to very-long-chain fatty acid condensing enzyme (CUT1) GB:AF129511 (required for cuticular wax biosynthesis and pollen fertility: Millar,A.A., et al., Plant Cell (1999));supported by full-length cDNA: Ceres:36276.	At1g68530	---	At.23200	June 2009 (TAIR 9)	Chr1:25712880-25714733 (-) // 100.0 //	TRUE	3	8.43096	0.786768	3	10.3075	0.233478	3.672	3.672	3.2179	0.0323451
At5g50360	248505_at	Arabidopsis ATH1-121501 Genome Array	Arabidopsis thaliana	2010-08-10	Exemplar sequence	Affymetrix Proprietary Database	At5g50360	putative protein similar to unknown protein (emb|CAB62340.1);supported by full-length cDNA: Ceres:103870.	At5g50360	---	At.6854	June 2009 (TAIR 9)	Chr5:20505432-20506308 (-) // 100.0 //	TRUE	3	4.22105	0.0969032	3	6.08746	1.02247	3.64624	3.64624	3.05549	0.0378248
At2g24040	266566_at	Arabidopsis ATH1-121501 Genome Array	Arabidopsis thaliana	2010-08-10	Exemplar sequence	Affymetrix Proprietary Database	At2g24040	unknown protein	At2g24040	---	At.6468	June 2009 (TAIR 9)	Chr2:10224027-10224531 (+) // 100.0 //	TRUE	3	5.24868	1.01151	3	7.11377	0.299535	3.64291	3.64291	2.82132	0.0477641
At5g47180	248796_at	Arabidopsis ATH1-121501 Genome Array	Arabidopsis thaliana	2010-08-10	Exemplar sequence	Affymetrix Proprietary Database	At5g47180	VAMP (vesicle-associated membrane protein)-associated protein-like ;supported by full-length cDNA: Ceres:14236.	At5g47180	---	At.11282	June 2009 (TAIR 9)	Chr5:19161383-19163265 (-) // 100.0 //	TRUE	3	5.30488	0.184607	3	7.16455	0.0495117	3.62925	3.62925	6.65701	0.00264467
At3g05640	258901_at	Arabidopsis ATH1-121501 Genome Array	Arabidopsis thaliana	2010-08-10	Exemplar sequence	Affymetrix Proprietary Database	At3g05640	putative protein phosphatase-2C similar to protein phosphatase-2C GB:AAC36699 from [Mesembryanthemum crystallinum]; supported by cDNA: gi_15215718_gb_AY050388.1_	At3g05640	---	At.26583	June 2009 (TAIR 9)	Chr3:1640609-1642227 (-) // 100.0 //	TRUE	3	4.16176	0.00292697	3	6.02117	0.407677	3.6286	3.6286	5.02603	0.00735402
At1g06460	262629_at	Arabidopsis ATH1-121501 Genome Array	Arabidopsis thaliana	2010-08-10	Exemplar sequence	Affymetrix Proprietary Database	At1g06460	heat shock protein, putative contains Pfam profile: PF00011 Hsp20/alpha crystallin family;supported by full-length cDNA: Ceres:21735.	At1g06460	---	At.24926	June 2009 (TAIR 9)	Chr1:1967307-1969414 (-) // 100.0 //	TRUE	3	8.36642	0.890114	3	10.2241	0.0788563	3.62417	3.62417	3.26866	0.0308281
At1g70420	264314_at	Arabidopsis ATH1-121501 Genome Array	Arabidopsis thaliana	2010-08-10	Exemplar sequence	Affymetrix Proprietary Database	At1g70420	unknown protein ; supported by cDNA: gi_15010575_gb_AY045589.1_	At1g70420	---	At.10649	June 2009 (TAIR 9)	Chr1:26539839-26540658 (-) // 100.0 //	TRUE	3	5.74919	0.937435	3	7.60682	0.12344	3.62413	3.62413	3.12384	0.0353952
At5g59330	247713_at	Arabidopsis ATH1-121501 Genome Array	Arabidopsis thaliana	2010-08-10	Exemplar sequence	Affymetrix Proprietary Database	At5g59330	putative protein nonspecific lipid-transfer protein precursor, Brassica napus, EMBL:AF101038	At5g59330	---	---	June 2009 (TAIR 9)	Chr5:23931413-23931677 (+) // 100.0 //	TRUE	3	4.19319	0.0818542	3	6.05046	0.931801	3.62321	3.62321	3.19514	0.0330535
At4g01120	255625_at	Arabidopsis ATH1-121501 Genome Array	Arabidopsis thaliana	2010-08-10	Exemplar sequence	Affymetrix Proprietary Database	At4g01120	GBF2, G-box binding factor ;supported by full-length cDNA: Ceres:16533.	At4g01120	---	At.23001	June 2009 (TAIR 9)	Chr4:481928-483970 (-) // 100.0 //	TRUE	3	4.13653	0.013429	3	5.98641	0.172344	3.60472	3.60472	7.43386	0.00174839
At3g27110	257791_at	Arabidopsis ATH1-121501 Genome Array	Arabidopsis thaliana	2010-08-10	Exemplar sequence	Affymetrix Proprietary Database	At3g27110	unknown protein contains Pfam profile:PF01435 Peptidase family M48;supported by full-length cDNA: Ceres:156849.	At3g27110	---	At.6116	June 2009 (TAIR 9)	Chr3:9998005-9999892 (+) // 100.0 //	TRUE	3	6.60565	0.12978	3	8.45118	0.281666	3.59384	3.59384	4.98338	0.00757913
At5g02420	251019_at	Arabidopsis ATH1-121501 Genome Array	Arabidopsis thaliana	2010-08-10	Exemplar sequence	Affymetrix Proprietary Database	At5g02420	putative protein predicted proteins, Arabidopsis thaliana;supported by full-length cDNA: Ceres:2273.	At5g02420	---	At.33421	June 2009 (TAIR 9)	Chr5:523500-523848 (+) // 100.0 //	TRUE	3	3.95595	0.101478	3	5.80057	0.958328	3.59158	3.59158	3.10351	0.0360979
At1g05300	264574_at	Arabidopsis ATH1-121501 Genome Array	Arabidopsis thaliana	2010-08-10	Exemplar sequence	Affymetrix Proprietary Database	At1g05300	putative zinc transporter Similar to Arabidopsis Fe(II) transport protein (gb|U27590)	At1g05300	---	At.42409	June 2009 (TAIR 9)	Chr1:1545257-1547709 (-) // 100.0 //	TRUE	2	7.84888	0.0415476	2	9.68954	0.00132908	3.58174	3.58174	12.5712	0.00626823
At3g51730	252075_at	Arabidopsis ATH1-121501 Genome Array	Arabidopsis thaliana	2010-08-10	Exemplar sequence	Affymetrix Proprietary Database	At3g51730	putative protein saposin precursor - Homo sapiens, PIR:SAHUP;supported by full-length cDNA: Ceres:93651.	At3g51730	---	At.43655	June 2009 (TAIR 9)	Chr3:19186969-19188436 (+) // 100.0 //	TRUE	3	9.34849	0.384356	3	11.1857	0.273631	3.57318	3.57318	3.92293	0.0172051
At1g01250	261059_at	Arabidopsis ATH1-121501 Genome Array	Arabidopsis thaliana	2010-08-10	Exemplar sequence	Affymetrix Proprietary Database	At1g01250	transcription factor TINY, putative similar to transcription factor TINY GB:CAA64359 GI:1246403 from [Arabidopsis thaliana];supported by full-length cDNA: Ceres:25524.	At1g01250	---	At.42657	June 2009 (TAIR 9)	Chr1:104730-105309 (-) // 100.0 //	TRUE	3	4.52107	0.0942071	3	6.3575	0.0255577	3.57125	3.57125	9.19115	0.00077831
At1g21790	262496_at	Arabidopsis ATH1-121501 Genome Array	Arabidopsis thaliana	2010-08-10	Exemplar sequence	Affymetrix Proprietary Database	At1g21790	unknown protein ; supported by full-length cDNA: Ceres:37444.	At1g21790	---	At.27147	June 2009 (TAIR 9)	Chr1:7654356-7655691 (+) // 100.0 //	TRUE	3	5.70363	0.158336	3	7.53876	0.620321	3.56805	3.56805	3.60209	0.0227157
At3g11780	258788_at	Arabidopsis ATH1-121501 Genome Array	Arabidopsis thaliana	2010-08-10	Exemplar sequence	Affymetrix Proprietary Database	At3g11780	unknown protein ;supported by full-length cDNA: Ceres:250294.	At3g11780	---	At.20432	June 2009 (TAIR 9)	Chr3:3724325-3725476 (-) // 100.0 //	TRUE	3	7.27445	0.213795	3	9.10935	0.244086	3.56748	3.56748	4.69675	0.00933084
At1g01070	261576_at	Arabidopsis ATH1-121501 Genome Array	Arabidopsis thaliana	2010-08-10	Exemplar sequence	Affymetrix Proprietary Database	At1g01070	unknown protein ;supported by full-length cDNA: Ceres:20749.	At1g01070	---	At.42668	June 2009 (TAIR 9)	Chr1:38897-40877 (-) // 100.0 //	TRUE	3	4.96375	0.143616	3	6.78659	0.218728	3.53778	3.53778	5.24505	0.00631848
At1g64370	259765_at	Arabidopsis ATH1-121501 Genome Array	Arabidopsis thaliana	2010-08-10	Exemplar sequence	Affymetrix Proprietary Database	At1g64370	unknown protein ;supported by full-length cDNA: Ceres:9231.	At1g64370	---	At.24253	June 2009 (TAIR 9)	Chr1:23888966-23889503 (+) // 100.0 //	TRUE	3	8.82915	0.352172	3	10.6519	0.0597114	3.53749	3.53749	4.9192	0.00793391
At2g38790	266396_at	Arabidopsis ATH1-121501 Genome Array	Arabidopsis thaliana	2010-08-10	Exemplar sequence	Affymetrix Proprietary Database	At2g38790	unknown protein	At2g38790	---	At.37249	June 2009 (TAIR 9)	Chr2:16214545-16215154 (-) // 100.0 //	TRUE	3	5.28872	0.166507	3	7.10796	0.1306	3.52895	3.52895	5.78088	0.00444783
At4g22740	254278_at	Arabidopsis ATH1-121501 Genome Array	Arabidopsis thaliana	2010-08-10	Exemplar sequence	Affymetrix Proprietary Database	At4g22740	Expressed protein ; supported by full-length cDNA: Ceres: 20948.	At4g22740	---	At.22243	June 2009 (TAIR 9)	Chr4:11944049-11945565 (-) // 100.0 //	TRUE	3	6.24683	0.168161	3	8.06475	0.198222	3.52572	3.52572	5.20196	0.00650739
At2g42540	263497_at	Arabidopsis ATH1-121501 Genome Array	Arabidopsis thaliana	2010-08-10	Exemplar sequence	Affymetrix Proprietary Database	At2g42540	cold-regulated protein cor15a precursor ; supported by cDNA: gi_14532457_gb_AY039853.1_	At2g42540	---	At.20845	June 2009 (TAIR 9)	Chr2:17711240-17711966 (-) // 100.0 //	TRUE	3	5.04349	0.0179694	3	6.86037	0.271893	3.52319	3.52319	5.84509	0.00427229
At1g66890	245761_at	Arabidopsis ATH1-121501 Genome Array	Arabidopsis thaliana	2010-08-10	Exemplar sequence	Affymetrix Proprietary Database	At1g66890	hypothetical protein predicted by genemark.hmm;supported by full-length cDNA: Ceres:7343.	At1g66890	---	At.35720	June 2009 (TAIR 9)	Chr1:24957613-24958090 (+) // 100.0 //	TRUE	3	5.97116	0.338165	3	7.77364	0.0314356	3.4882	3.4882	5.1353	0.00681344
At5g45800	248908_at	Arabidopsis ATH1-121501 Genome Array	Arabidopsis thaliana	2010-08-10	Exemplar sequence	Affymetrix Proprietary Database	At5g45800	receptor kinase-like protein	At5g45800	---	At.29993	June 2009 (TAIR 9)	Chr5:18575764-18578972 (-) // 100.0 //	TRUE	3	6.52155	0.473254	3	8.31983	0.166249	3.47806	3.47806	3.89491	0.0176172
At1g27200	264989_at	Arabidopsis ATH1-121501 Genome Array	Arabidopsis thaliana	2010-08-10	Exemplar sequence	Affymetrix Proprietary Database	At1g27200	unknown protein ; supported by cDNA: gi_13877764_gb_AF370145.1_AF370145	At1g27200	---	At.24309	June 2009 (TAIR 9)	Chr1:9449811-9451539 (-) // 100.0 //	TRUE	3	5.66599	0.102708	3	7.46271	0.308575	3.47429	3.47429	4.85255	0.00832403
At1g56700	245626_at	Arabidopsis ATH1-121501 Genome Array	Arabidopsis thaliana	2010-08-10	Exemplar sequence	Affymetrix Proprietary Database	At1g56700	unknown protein ;supported by full-length cDNA: Ceres:21415.	At1g56700	---	At.26992	June 2009 (TAIR 9)	Chr1:21256742-21257640 (+) // 100.0 //	TRUE	3	7.42069	0.102459	3	9.21438	0.0682269	3.46701	3.46701	7.51986	0.00167406
At5g60360	247627_at	Arabidopsis ATH1-121501 Genome Array	Arabidopsis thaliana	2010-08-10	Exemplar sequence	Affymetrix Proprietary Database	At5g60360	cysteine proteinase AALP identical to AALP protein GI:7230640 from [Arabidopsis thaliana]; similar to barley aleurain;supported by full-length cDNA: Ceres:8989.	At5g60360	---	At.25414	June 2009 (TAIR 9)	Chr5:24280043-24282152 (+) // 100.0 //	TRUE	3	10.4619	0.246764	3	12.2519	0.071729	3.45823	3.45823	5.49379	0.00534989
At1g17870	255891_at	Arabidopsis ATH1-121501 Genome Array	Arabidopsis thaliana	2010-08-10	Exemplar sequence	Affymetrix Proprietary Database	At1g17870	hypothetical protein predicted by genscan+	At1g17870	---	At.66886	June 2009 (TAIR 9)	Chr1:6150035-6152185 (-) // 100.0 //	TRUE	3	5.49481	0.0253094	3	7.27724	0.889129	3.44005	3.44005	3.22847	0.0320221
At5g05110	250811_at	Arabidopsis ATH1-121501 Genome Array	Arabidopsis thaliana	2010-08-10	Exemplar sequence	Affymetrix Proprietary Database	At5g05110	cysteine proteinase inhibitor-like protein ;supported by full-length cDNA: Ceres:27304.	At5g05110	---	At.19811	June 2009 (TAIR 9)	Chr5:1507614-1508765 (-) // 100.0 //	TRUE	3	6.8767	0.265204	3	8.65647	0.154456	3.43371	3.43371	4.75856	0.00891461
At3g10740	258774_at	Arabidopsis ATH1-121501 Genome Array	Arabidopsis thaliana	2010-08-10	Exemplar sequence	Affymetrix Proprietary Database	At3g10740	putative alpha-L-arabinofuranosidase contains similarity to alpha-L-arabinofuranosidase A precursor GB:P42254 [Aspergillus niger]; supported by cDNA: gi_13937190_gb_AF372949.1_AF372949	At3g10740	---	At.20271	June 2009 (TAIR 9)	Chr3:3361030-3364573 (-) // 100.0 //	TRUE	3	6.95739	0.0771145	3	8.73556	0.364334	3.42993	3.42993	4.6355	0.00976688
At2g04240	263325_at	Arabidopsis ATH1-121501 Genome Array	Arabidopsis thaliana	2010-08-10	Exemplar sequence	Affymetrix Proprietary Database	At2g04240	putative RING zinc finger protein ; supported by cDNA: gi_13265496_gb_AF324691.2_AF324691	At2g04240	---	At.14524	June 2009 (TAIR 9)	Chr2:1461815-1462304 (-) // 100.0 //	TRUE	3	7.46968	0.0687137	3	9.24442	0.363474	3.42175	3.42175	4.67582	0.00947718
At2g17840	264787_at	Arabidopsis ATH1-121501 Genome Array	Arabidopsis thaliana	2010-08-10	Exemplar sequence	Affymetrix Proprietary Database	At2g17840	putative senescence-associated protein 12 ;supported by full-length cDNA: Ceres:40806.	At2g17840	---	At.19461	June 2009 (TAIR 9)	Chr2:7755922-7757798 (-) // 100.0 //	TRUE	3	7.31142	0.278118	3	9.08361	0.180713	3.41572	3.41572	4.53153	0.010565
At5g60680	247585_at	Arabidopsis ATH1-121501 Genome Array	Arabidopsis thaliana	2010-08-10	Exemplar sequence	Affymetrix Proprietary Database	At5g60680	putative protein predicted proteins, Arabidopsis thaliana;supported by full-length cDNA: Ceres:16638.	At5g60680	---	At.7237	June 2009 (TAIR 9)	Chr5:24386246-24386738 (+) // 100.0 //	TRUE	3	7.64339	0.0233633	3	9.41147	0.0449635	3.40602	3.40602	11.7157	0.00030358
At3g08690	258678_at	Arabidopsis ATH1-121501 Genome Array	Arabidopsis thaliana	2010-08-10	Exemplar sequence	Affymetrix Proprietary Database	At3g08690	E2, ubiquitin-conjugating enzyme 11 (UBC11) identical to gi:12643427, SP:P35134;supported by full-length cDNA: Ceres:21455.	At3g08690	---	At.202	June 2009 (TAIR 9)	Chr3:2641486-2642489 (+) // 100.0 //	TRUE	3	6.60641	0.242783	3	8.37315	0.105308	3.40285	3.40285	5.18666	0.00657614
At5g26340	246831_at	Arabidopsis ATH1-121501 Genome Array	Arabidopsis thaliana	2010-08-10	Exemplar sequence	Affymetrix Proprietary Database	At5g26340	hexose transporter - like protein hexose transporter HT2, Lycopersicon esculentum, EMBL:LES132224; supported by cDNA: gi_15010579_gb_AY045591.1_	At5g26340	---	At.24074	June 2009 (TAIR 9)	Chr5:9243850-9246994 (-) // 100.0 //	TRUE	3	6.68215	0.64949	3	8.44666	0.411522	3.3976	3.3976	2.96706	0.0412644
At1g09530	264510_at	Arabidopsis ATH1-121501 Genome Array	Arabidopsis thaliana	2010-08-10	Exemplar sequence	Affymetrix Proprietary Database	At1g09530	putative phytochrome-associated protein 3 similar to GB:AAC99771; supported by cDNA: gi_3929585_gb_AF100166.1_AF100166	At1g09530	---	At.10926	June 2009 (TAIR 9)	Chr1:3077215-3079367 (+) // 100.0 //	TRUE	3	5.53014	0.0758546	3	7.29224	0.886154	3.39191	3.39191	3.11172	0.0358122
At3g04060	258813_at	Arabidopsis ATH1-121501 Genome Array	Arabidopsis thaliana	2010-08-10	Exemplar sequence	Affymetrix Proprietary Database	At3g04060	NAM-like protein (no apical meristem) similar to NAM GB:CAA63101 [Petunia x hybrida]; supported by full-length cDNA: Ceres: 119460.	At3g04060	---	At.27906	June 2009 (TAIR 9)	Chr3:1053624-1054952 (-) // 100.0 //	TRUE	3	4.18912	0.299488	3	5.94679	0.159397	3.3815	3.3815	4.49411	0.0108715
At1g64360	259766_at	Arabidopsis ATH1-121501 Genome Array	Arabidopsis thaliana	2010-08-10	Exemplar sequence	Affymetrix Proprietary Database	At1g64360	unknown protein ;supported by full-length cDNA: Ceres:10323.	At1g64360	---	At.43114	June 2009 (TAIR 9)	Chr1:23887927-23888185 (+) // 100.0 //	TRUE	3	7.63881	0.624798	3	9.39615	0.0993593	3.38074	3.38074	3.57684	0.0232331
At3g26510	257615_at	Arabidopsis ATH1-121501 Genome Array	Arabidopsis thaliana	2010-08-10	Exemplar sequence	Affymetrix Proprietary Database	At3g26510	unknown protein	At3g26510	---	At.43367	June 2009 (TAIR 9)	Chr3:9711885-9712588 (-) // 100.0 //	TRUE	3	9.12777	0.17939	3	10.8748	0.0189069	3.35656	3.35656	6.79504	0.00244987
At5g20620	245989_s_at	Arabidopsis ATH1-121501 Genome Array	Arabidopsis thaliana	2010-08-10	Exemplar sequence	Affymetrix Proprietary Database	At5g20620	polyubiquitin (UBQ4) identical to GI:17677	At5g20620	---	At.26012	June 2009 (TAIR 9)	Chr5:6973314-6974463 (-) // 100.0 //	TRUE	3	6.00791	0.549773	3	7.75474	0.024347	3.35619	3.35619	3.99309	0.0162232
At5g04750	250863_at	Arabidopsis ATH1-121501 Genome Array	Arabidopsis thaliana	2010-08-10	Exemplar sequence	Affymetrix Proprietary Database	At5g04750	F1F0-ATPase inhibitor - like protein F1F0-ATPase inhibitor protein, OsIF1-1, Oryza sativa, EMBL:AB029059; supported by full-length cDNA: Ceres: 98771.	At5g04750	---	At.20111	June 2009 (TAIR 9)	Chr5:1372201-1373108 (+) // 100.0 //	TRUE	3	6.09283	1.0036	3	7.83617	0.0237836	3.34808	3.34808	2.97904	0.0407777
At2g01540	266342_at	Arabidopsis ATH1-121501 Genome Array	Arabidopsis thaliana	2010-08-10	Exemplar sequence	Affymetrix Proprietary Database	At2g01540	hypothetical protein predicted by grail	At2g01540	---	At.27436	June 2009 (TAIR 9)	Chr2:242296-243233 (-) // 100.0 //	TRUE	3	5.99653	0.521563	3	7.73959	0.0971232	3.34744	3.34744	3.83829	0.0184866
At3g45300	252570_at	Arabidopsis ATH1-121501 Genome Array	Arabidopsis thaliana	2010-08-10	Exemplar sequence	Affymetrix Proprietary Database	At3g45300	isovaleryl-CoA-dehydrogenase precursor (IVD) ;supported by full-length cDNA: Ceres:33674.	At3g45300	---	At.428	June 2009 (TAIR 9)	Chr3:16621658-16624848 (-) // 100.0 //	TRUE	3	5.12021	0.0749949	3	6.86043	0.415124	3.34088	3.34088	4.30543	0.0125915
At3g26830	258277_at	Arabidopsis ATH1-121501 Genome Array	Arabidopsis thaliana	2010-08-10	Exemplar sequence	Affymetrix Proprietary Database	At3g26830	putative cytochrome P450 similar to cytochrome P450 71B2 GB:O65788 [Arabidopsis thaliana]	At3g26830	---	At.6033	June 2009 (TAIR 9)	Chr3:9887989-9889560 (+) // 100.0 //	TRUE	2	4.63759	0.0298996	2	6.37315	0.00935586	3.33007	3.33007	12.3881	0.00645318
At4g36010	253104_at	Arabidopsis ATH1-121501 Genome Array	Arabidopsis thaliana	2010-08-10	Exemplar sequence	Affymetrix Proprietary Database	At4g36010	thaumatin-like protein thaumatin-like protein, Arabidopsis thaliana, Pir2:S71175; supported by cDNA: gi_13430505_gb_AF360165.1_AF360165	At4g36010	---	At.2222	June 2009 (TAIR 9)	Chr4:17039471-17040976 (-) // 100.0 //	TRUE	3	4.6657	0.0694064	3	6.39853	0.647145	3.32379	3.32379	3.54563	0.0238922
At4g19860	254547_at	Arabidopsis ATH1-121501 Genome Array	Arabidopsis thaliana	2010-08-10	Exemplar sequence	Affymetrix Proprietary Database	At4g19860	putative protein	At4g19860	---	At.2332	June 2009 (TAIR 9)	Chr4:10777654-10780260 (-) // 100.0 //	TRUE	3	7.8515	0.131441	3	9.57994	0.0432329	3.31368	3.31368	7.16307	0.00201063
At5g18640	249999_at	Arabidopsis ATH1-121501 Genome Array	Arabidopsis thaliana	2010-08-10	Exemplar sequence	Affymetrix Proprietary Database	At5g18640	triacylglycerol lipase-like protein triacylglycerol lipase (EC 3.1.1.3) precursor 1 - Rhizomucor miehei, PIR:A34959	At5g18640	---	At.54904	June 2009 (TAIR 9)	Chr5:6213246-6215494 (+) // 100.0 //	TRUE	3	5.37712	0.0701784	3	7.10494	0.976903	3.31227	3.31227	2.92462	0.0430444
At3g56880	246289_at	Arabidopsis ATH1-121501 Genome Array	Arabidopsis thaliana	2010-08-10	Exemplar sequence	Affymetrix Proprietary Database	At3g56880	putative protein predicted protein At2g41010 - Arabidopsis thaliana, EMBL:AC004261;supported by full-length cDNA: Ceres:39584.	At3g56880	---	At.23094	June 2009 (TAIR 9)	Chr3:21060043-21060781 (+) // 100.0 //	TRUE	3	7.32561	0.00866	3	9.04944	0.0411017	3.30312	3.30312	13.3847	0.000180191
At4g05590	255243_at	Arabidopsis ATH1-121501 Genome Array	Arabidopsis thaliana	2010-08-10	Exemplar sequence	Affymetrix Proprietary Database	At4g05590	putative protein hypothetical protein - Arabidopsis thaliana,PIR:F71409;supported by full-length cDNA: Ceres:22715.	At4g05590	---	At.23638	June 2009 (TAIR 9)	Chr4:2907175-2908297 (+) // 100.0 //	TRUE	3	5.27521	0.435121	3	6.99296	0.21489	3.28924	3.28924	3.69029	0.0210133
At1g66410	260138_at	Arabidopsis ATH1-121501 Genome Array	Arabidopsis thaliana	2010-08-10	Exemplar sequence	Affymetrix Proprietary Database	At1g66410	calmodulin-4 identical to GB:Q03510 from [Arabidopsis thaliana] (Plant Mol. Biol. 22 (2), 215-225 (1993)); supported by full-length cDNA: Ceres: 6982.	At1g66410	---	At.23146	June 2009 (TAIR 9)	Chr1:24774430-24775785 (-) // 100.0 //	TRUE	3	7.94281	0.116321	3	9.65839	0.0172055	3.2843	3.2843	8.13185	0.00124403
At4g13530	254722_at	Arabidopsis ATH1-121501 Genome Array	Arabidopsis thaliana	2010-08-10	Exemplar sequence	Affymetrix Proprietary Database	At4g13530	putative protein predicted protein, Arabidopsis thaliana; supported by full-length cDNA: Ceres: 112156.	At4g13530	---	At.33365	June 2009 (TAIR 9)	Chr4:7866807-7868555 (+) // 100.0 //	TRUE	3	7.88497	0.913796	3	9.59761	0.137192	3.27761	3.27761	2.89353	0.0444051
At5g63800	247356_at	Arabidopsis ATH1-121501 Genome Array	Arabidopsis thaliana	2010-08-10	Exemplar sequence	Affymetrix Proprietary Database	At5g63800	beta-galactosidase (emb|CAB64742.1) ; supported by cDNA: gi_16649044_gb_AY059892.1_	At5g63800	---	At.21611	June 2009 (TAIR 9)	Chr5:25533667-25535678 (+) // 99.84 //	TRUE	3	7.58084	0.39399	3	9.29006	0.168743	3.26983	3.26983	3.94645	0.0168682
At1g04830	261173_at	Arabidopsis ATH1-121501 Genome Array	Arabidopsis thaliana	2010-08-10	Exemplar sequence	Affymetrix Proprietary Database	At1g04830	hypothetical protein predicted by genemark.hmm	At1g04830	---	At.42429	June 2009 (TAIR 9)	Chr1:1359086-1361844 (-) // 100.0 //	TRUE	3	5.22964	0.232391	3	6.93295	0.728296	3.25648	3.25648	3.00998	0.039551
At5g53450	248270_at	Arabidopsis ATH1-121501 Genome Array	Arabidopsis thaliana	2010-08-10	Exemplar sequence	Affymetrix Proprietary Database	At5g53450	putative protein similar to unknown protein (sp|P29618);supported by full-length cDNA: Ceres:95459.	At5g53450	---	At.28565	June 2009 (TAIR 9)	Chr5:21689203-21692242 (+) // 100.0 //	TRUE	3	7.21971	0.0932774	3	8.92236	0.17264	3.25498	3.25498	5.7189	0.00462577
At5g61500	247542_at	Arabidopsis ATH1-121501 Genome Array	Arabidopsis thaliana	2010-08-10	Exemplar sequence	Affymetrix Proprietary Database	At5g61500	autophagocytosis protein - like autophagocytosis protein AUT1, Saccharomyces cerevisiae, PIR:S45130;supported by full-length cDNA: Ceres:8184.	At5g61500	---	At.22151	June 2009 (TAIR 9)	Chr5:24734215-24736711 (-) // 100.0 //	TRUE	3	5.71267	0.461239	3	7.41302	0.100146	3.2498	3.2498	3.93069	0.017093
At1g47960	259616_at	Arabidopsis ATH1-121501 Genome Array	Arabidopsis thaliana	2010-08-10	Exemplar sequence	Affymetrix Proprietary Database	At1g47960	hypothetical protein contains similarity to invertase inhibitor GB:CAA73333 GI:2765240 from [Nicotiana tabacum]; supported by full-length cDNA: Ceres: 102433.	At1g47960	---	At.22933	June 2009 (TAIR 9)	Chr1:17682424-17683516 (-) // 100.0 //	TRUE	3	5.57224	0.0830255	3	7.27173	0.0490152	3.24785	3.24785	8.10073	0.00126233
At5g57610	247918_at	Arabidopsis ATH1-121501 Genome Array	Arabidopsis thaliana	2010-08-10	Exemplar sequence	Affymetrix Proprietary Database	At5g57610	putative protein contains similarity to protein kinase	At5g57610	---	At.29325	June 2009 (TAIR 9)	Chr5:23325306-23329099 (+) // 100.0 //	TRUE	3	5.95328	0.552291	3	7.64405	0.457255	3.22829	3.22829	2.91462	0.0434768
At4g11220	254920_at	Arabidopsis ATH1-121501 Genome Array	Arabidopsis thaliana	2010-08-10	Exemplar sequence	Affymetrix Proprietary Database	At4g11220	putative protein 24 kDa seed maturation protein - Glycine max,PID:g4102690;supported by full-length cDNA: Ceres:23536.	At4g11220	---	At.3649	June 2009 (TAIR 9)	Chr4:6838175-6839578 (-) // 100.0 //	TRUE	3	6.60675	0.403386	3	8.2975	0.464294	3.22824	3.22824	3.14384	0.0347192
At3g14067	256997_at	Arabidopsis ATH1-121501 Genome Array	Arabidopsis thaliana	2010-08-10	Exemplar sequence	Affymetrix Proprietary Database	At3g14067	subtilisin-like serine protease, putative contains similarity to cucumisin-like serine protease GI:3176874 from [Arabidopsis thaliana]	At3g14067	---	At.20041	June 2009 (TAIR 9)	Chr3:4658525-4660754 (-) // 99.2 //	TRUE	3	8.10638	0.326799	3	9.79596	0.497809	3.22564	3.22564	3.22268	0.0321985
At1g69270	260345_at	Arabidopsis ATH1-121501 Genome Array	Arabidopsis thaliana	2010-08-10	Exemplar sequence	Affymetrix Proprietary Database	At1g69270	receptor protein kinase, putative similar to receptor protein kinase GI:1389566 from (Arabidopsis thaliana); supported by cDNA: gi_4204848_gb_U55875.1_ATU55875	At1g69270	---	At.66942	June 2009 (TAIR 9)	Chr1:26040876-26042499 (-) // 100.0 //	TRUE	3	4.89596	0.613413	3	6.58432	0.456587	3.22291	3.22291	2.82706	0.0474865
At2g19350	267278_at	Arabidopsis ATH1-121501 Genome Array	Arabidopsis thaliana	2010-08-10	Exemplar sequence	Affymetrix Proprietary Database	At2g19350	unknown protein ; supported by full-length cDNA: Ceres: 37787.	At2g19350	---	At.39853	June 2009 (TAIR 9)	Chr2:8376328-8377097 (+) // 100.0 //	TRUE	3	5.61371	0.057383	3	7.30181	0.158893	3.22234	3.22234	6.2872	0.00326897
At1g47128	245803_at	Arabidopsis ATH1-121501 Genome Array	Arabidopsis thaliana	2010-08-10	Exemplar sequence	Affymetrix Proprietary Database	At1g47128	cysteine proteinase RD21A identical to thiol protease RD21A SP:P43297 from [Arabidopsis thaliana]	At1g47128	---	At.47599	June 2009 (TAIR 9)	Chr1:17283138-17285609 (-) // 100.0 //	TRUE	3	10.0767	0.117483	3	11.7643	0.381525	3.22127	3.22127	4.13794	0.0144006
At3g56190	251721_s_at	Arabidopsis ATH1-121501 Genome Array	Arabidopsis thaliana	2010-08-10	Exemplar sequence	Affymetrix Proprietary Database	At3g56190	alpha-soluble NSF attachment protein ; supported by cDNA: gi_6013203_gb_AF177989.1_AF177989	At3g56190	---	At.20516	June 2009 (TAIR 9)	Chr3:20846118-20848356 (-) // 100.0 //	TRUE	3	6.79823	0.508404	3	8.48245	0.234871	3.21365	3.21365	3.38363	0.0276924
At4g16190	245483_at	Arabidopsis ATH1-121501 Genome Array	Arabidopsis thaliana	2010-08-10	Exemplar sequence	Affymetrix Proprietary Database	At4g16190	cysteine proteinase contains similarity to papain-like cysteine proteinase isoform I GI:7381219 from [Ipomoea batatas]	At4g16190	---	At.25555	June 2009 (TAIR 9)	Chr4:9171511-9172877 (+) // 100.0 //	TRUE	3	10.359	0.231954	3	12.0409	0.057565	3.20842	3.20842	5.41393	0.00563971
At1g73030	262367_at	Arabidopsis ATH1-121501 Genome Array	Arabidopsis thaliana	2010-08-10	Exemplar sequence	Affymetrix Proprietary Database	At1g73030	hypothetical protein contains similarity to developmental protein DG1118 GI:3789911 from [Dictyostelium discoideum];supported by full-length cDNA: Ceres:119909.	At1g73030	---	At.2249	June 2009 (TAIR 9)	Chr1:27473937-27474848 (+) // 100.0 //	TRUE	3	7.66212	0.122996	3	9.34098	0.00240542	3.20175	3.20175	8.21152	0.00119865
At5g22850	249914_at	Arabidopsis ATH1-121501 Genome Array	Arabidopsis thaliana	2010-08-10	Exemplar sequence	Affymetrix Proprietary Database	At5g22850	protease-like protein	At5g22850	---	At.31040	June 2009 (TAIR 9)	Chr5:7633523-7636298 (-) // 100.0 //	TRUE	3	5.59322	0.243747	3	7.27048	0.582926	3.1982	3.1982	3.19517	0.0330526
At5g63880	247302_at	Arabidopsis ATH1-121501 Genome Array	Arabidopsis thaliana	2010-08-10	Exemplar sequence	Affymetrix Proprietary Database	At5g63880	unknown protein ;supported by full-length cDNA: Ceres:13993.	At5g63880	---	At.20645	June 2009 (TAIR 9)	Chr5:25563889-25565258 (+) // 100.0 //	TRUE	3	4.44102	0.0609982	3	6.11583	0.251838	3.19278	3.19278	5.18644	0.00657714
At5g13180	245987_at	Arabidopsis ATH1-121501 Genome Array	Arabidopsis thaliana	2010-08-10	Exemplar sequence	Affymetrix Proprietary Database	At5g13180	NAM-like protein hypothetical protein SENU5, senescence up-regulated - Lycopersicon esculentum, EMBL:Z75524; supported by cDNA: gi_14326559_gb_AF385734.1_AF385734	At5g13180	---	At.10079	June 2009 (TAIR 9)	Chr5:4196642-4197577 (+) // 100.0 //	TRUE	3	7.77127	0.772425	3	9.44546	0.0734539	3.19141	3.19141	3.15291	0.0344175
At4g37470	253053_at	Arabidopsis ATH1-121501 Genome Array	Arabidopsis thaliana	2010-08-10	Exemplar sequence	Affymetrix Proprietary Database	At4g37470	putative protein beta-ketoadipate enol-lactone hydrolase, Acinetobacter sp., L05770; supported by cDNA: gi_15810302_gb_AY056190.1_	At4g37470	---	At.66602	June 2009 (TAIR 9)	Chr4:17617044-17618363 (-) // 100.0 //	TRUE	3	8.6839	0.365273	3	10.3542	0.0460479	3.18275	3.18275	4.51084	0.0107332
At5g61810	247498_at	Arabidopsis ATH1-121501 Genome Array	Arabidopsis thaliana	2010-08-10	Exemplar sequence	Affymetrix Proprietary Database	At5g61810	peroxisomal Ca-dependent solute carrier - like protein peroxisomal Ca-dependent solute carrier, Oryctolagus cuniculus, EMBL:AF004161; supported by cDNA: gi_15810360_gb_AY056219.1_	At5g61810	---	At.26357	June 2009 (TAIR 9)	Chr5:24831842-24833735 (-) // 100.0 //	TRUE	3	4.74299	0.0209649	3	6.41076	0.09221	3.17724	3.17724	8.58663	0.0010106
At5g52640	248332_at	Arabidopsis ATH1-121501 Genome Array	Arabidopsis thaliana	2010-08-10	Exemplar sequence	Affymetrix Proprietary Database	At5g52640	heat-shock protein ; supported by cDNA: gi_166769_gb_M62984.1_ATHHSP83	At5g52640	---	At.21141	June 2009 (TAIR 9)	Chr5:21352541-21355147 (+) // 100.0 //	TRUE	2	3.58401	0.00197404	2	5.25097	0.00394164	3.17545	3.17545	30.6505	0.00106275
At4g04020	255364_s_at	Arabidopsis ATH1-121501 Genome Array	Arabidopsis thaliana	2010-08-10	Exemplar sequence	Affymetrix Proprietary Database	At4g04020	putative fibrillin ; supported by full-length cDNA: Ceres: 1461.	At4g04020	---	At.1973	June 2009 (TAIR 9)	Chr4:1932160-1933546 (+) // 100.0 //	TRUE	3	8.64897	0.00426718	3	10.3157	0.580519	3.17503	3.17503	3.77518	0.0195169
At3g53990	251927_at	Arabidopsis ATH1-121501 Genome Array	Arabidopsis thaliana	2010-08-10	Exemplar sequence	Affymetrix Proprietary Database	At3g53990	hypothetical protein ER6 protein - Lycopersicon esculentum, EMBL:AF096262; supported by full-length cDNA: Ceres: 269951.	At3g53990	---	At.23225	June 2009 (TAIR 9)	Chr3:19990557-19991019 (-) // 100.0 //	TRUE	3	6.69367	0.149906	3	8.35922	0.019712	3.17236	3.17236	7.00461	0.00218673
At4g19170	254564_at	Arabidopsis ATH1-121501 Genome Array	Arabidopsis thaliana	2010-08-10	Exemplar sequence	Affymetrix Proprietary Database	At4g19170	neoxanthin cleavage enzyme-like protein neoxanthin cleavage enzyme, Lycopersicon esculentum, PATX:E325797; supported by cDNA: gi_15983766_gb_AY056789.1_	At4g19170	---	At.1927	June 2009 (TAIR 9)	Chr4:10481834-10483622 (+) // 100.0 //	TRUE	3	9.349	0.349528	3	11.0085	0.0430414	3.15902	3.15902	4.58748	0.0101261
At2g02760	267484_at	Arabidopsis ATH1-121501 Genome Array	Arabidopsis thaliana	2010-08-10	Exemplar sequence	Affymetrix Proprietary Database	At2g02760	E2, ubiquitin-conjugating enzyme 2 (UBC2) identical to gi:2689242, SP:P42745; supported by cDNA: gi_12083309_gb_AF332451.1_AF332451	At2g02760	---	At.203	June 2009 (TAIR 9)	Chr2:774270-775149 (+) // 100.0 //	TRUE	3	8.78431	0.258412	3	10.4434	0.0529073	3.1581	3.1581	5.15013	0.00674383
At5g08590	250527_at	Arabidopsis ATH1-121501 Genome Array	Arabidopsis thaliana	2010-08-10	Exemplar sequence	Affymetrix Proprietary Database	At5g08590	serine/threonine-protein kinase	At5g08590	---	At.23718	June 2009 (TAIR 9)	Chr5:2783536-2785869 (+) // 100.0 //	TRUE	3	7.20001	0.323227	3	8.85704	0.324351	3.15365	3.15365	3.56651	0.0234489
At5g54960	248138_at	Arabidopsis ATH1-121501 Genome Array	Arabidopsis thaliana	2010-08-10	Exemplar sequence	Affymetrix Proprietary Database	At5g54960	pyruvate decarboxylase (gb|AAB16855.1)	At5g54960	---	At.47515	June 2009 (TAIR 9)	Chr5:22310857-22312681 (-) // 100.0 //	TRUE	3	5.32792	0.276673	3	6.98448	0.419619	3.15263	3.15263	3.43852	0.0263295
At2g42750	263985_at	Arabidopsis ATH1-121501 Genome Array	Arabidopsis thaliana	2010-08-10	Exemplar sequence	Affymetrix Proprietary Database	At2g42750	unknown protein ;supported by full-length cDNA: Ceres:15743.	At2g42750	---	At.23733	June 2009 (TAIR 9)	Chr2:17793403-17795419 (+) // 100.0 //	TRUE	3	7.54882	0.532303	3	9.20339	0.153098	3.1483	3.1483	3.46158	0.0257806
At1g67340	264942_at	Arabidopsis ATH1-121501 Genome Array	Arabidopsis thaliana	2010-08-10	Exemplar sequence	Affymetrix Proprietary Database	At1g67340	unknown protein ; supported by cDNA: gi_16209725_gb_AY057623.1_	At1g67340	---	At.25264	June 2009 (TAIR 9)	Chr1:25230322-25231622 (+) // 100.0 //	TRUE	3	5.89599	0.218415	3	7.54849	0.485492	3.14379	3.14379	3.41151	0.0269899
At4g20260	254492_at	Arabidopsis ATH1-121501 Genome Array	Arabidopsis thaliana	2010-08-10	Exemplar sequence	Affymetrix Proprietary Database	At4g20260	endomembrane-associated protein ; supported by full-length cDNA: Ceres: 20592.	At4g20260	---	At.24152	June 2009 (TAIR 9)	Chr4:10941592-10943227 (+) // 100.0 //	TRUE	3	7.8592	0.213197	3	9.51048	0.446101	3.14112	3.14112	3.52241	0.0243969
At1g11910	264344_at	Arabidopsis ATH1-121501 Genome Array	Arabidopsis thaliana	2010-08-10	Exemplar sequence	Affymetrix Proprietary Database	At1g11910	putative aspartic proteinase similar to GB:AAC49730;supported by full-length cDNA: Ceres:8972.	At1g11910	---	At.24544	June 2009 (TAIR 9)	Chr1:4017118-4019874 (-) // 100.0 //	TRUE	3	10.0691	0.0514665	3	11.7174	0.185929	3.13472	3.13472	5.85963	0.00423372
At2g31350	263243_at	Arabidopsis ATH1-121501 Genome Array	Arabidopsis thaliana	2010-08-10	Exemplar sequence	Affymetrix Proprietary Database	At2g31350	putative glyoxalase II	At2g31350	---	At.27616	June 2009 (TAIR 9)	Chr2:13368450-13370802 (+) // 100.0 //	TRUE	3	6.34306	0.0816818	3	7.98806	0.0621589	3.12749	3.12749	7.51255	0.00168023
At4g27652	253830_at	Arabidopsis ATH1-121501 Genome Array	Arabidopsis thaliana	2010-08-10	Exemplar sequence	Affymetrix Proprietary Database	At4g27652	Expressed protein ; supported by full-length cDNA: Ceres: 42507.	At4g27652	---	At.32082	June 2009 (TAIR 9)	Chr4:13809944-13810157 (+) // 100.0 //	TRUE	3	4.07836	0.0355013	3	5.72247	0.438599	3.12556	3.12556	4.13578	0.0144259
At2g29080	266777_at	Arabidopsis ATH1-121501 Genome Array	Arabidopsis thaliana	2010-08-10	Exemplar sequence	Affymetrix Proprietary Database	At2g29080	putative AAA-type ATPase	At2g29080	---	At.24335	June 2009 (TAIR 9)	Chr2:12489910-12492993 (-) // 100.0 //	TRUE	3	6.83941	0.323062	3	8.48215	0.214932	3.12258	3.12258	3.87918	0.0178537
At4g18930	254594_at	Arabidopsis ATH1-121501 Genome Array	Arabidopsis thaliana	2010-08-10	Exemplar sequence	Affymetrix Proprietary Database	At4g18930	putative protein	At4g18930	---	At.29	June 2009 (TAIR 9)	Chr4:10370796-10371885 (+) // 100.0 //	TRUE	3	7.24577	0.725963	3	8.88565	0.0162698	3.11638	3.11638	3.29686	0.0300217
At1g19660	261144_s_at	Arabidopsis ATH1-121501 Genome Array	Arabidopsis thaliana	2010-08-10	Exemplar sequence	Affymetrix Proprietary Database	At1g19660	unknown protein ;supported by full-length cDNA: Ceres:40419.	At1g19660	---	At.16184	June 2009 (TAIR 9)	Chr1:6800360-6802240 (-) // 100.0 //	TRUE	3	10.2247	0.186974	3	11.857	0.00126031	3.10013	3.10013	6.51656	0.00286284
At3g09390	259008_at	Arabidopsis ATH1-121501 Genome Array	Arabidopsis thaliana	2010-08-10	Exemplar sequence	Affymetrix Proprietary Database	At3g09390	metallothionein-like protein similar to metallothionein GB:JQ2128 [Glycine max]; supported by cDNA: gi_14335167_gb_AY037263.1_	At3g09390	---	At.24444	June 2009 (TAIR 9)	Chr3:2889736-2890188 (-) // 100.0 //	TRUE	3	10.139	0.0131457	3	11.7697	0.224676	3.09662	3.09662	5.79172	0.00441759
At1g21670	262503_at	Arabidopsis ATH1-121501 Genome Array	Arabidopsis thaliana	2010-08-10	Exemplar sequence	Affymetrix Proprietary Database	At1g21670	hypothetical protein predicted by genscan; supported by cDNA: gi_14334811_gb_AY035079.1_	At1g21670	---	At.11463	June 2009 (TAIR 9)	Chr1:7610408-7612520 (+) // 100.0 //	TRUE	3	6.41067	0.013931	3	8.0379	0.24366	3.0892	3.0892	5.55321	0.005146
At1g20696	256092_at	Arabidopsis ATH1-121501 Genome Array	Arabidopsis thaliana	2010-08-10	Exemplar sequence	Affymetrix Proprietary Database	At1g20696	Expressed protein ; supported by full-length cDNA: Ceres: 11938.	At1g20696	---	At.27031	June 2009 (TAIR 9)	Chr1:7179824-7181174 (+) // 100.0 //	TRUE	3	7.72953	0.312238	3	9.35642	0.0112343	3.08846	3.08846	4.9545	0.00773633
At3g25870	258078_at	Arabidopsis ATH1-121501 Genome Array	Arabidopsis thaliana	2010-08-10	Exemplar sequence	Affymetrix Proprietary Database	At3g25870	unknown protein ;supported by full-length cDNA: Ceres:141813.	At3g25870	---	At.43505	June 2009 (TAIR 9)	Chr3:9463664-9464177 (-) // 100.0 //	TRUE	3	3.95935	0.150348	3	5.5842	0.295709	3.08411	3.08411	4.21385	0.0135443
At5g43260	249148_at	Arabidopsis ATH1-121501 Genome Array	Arabidopsis thaliana	2010-08-10	Exemplar sequence	Affymetrix Proprietary Database	At5g43260	unknown protein ; supported by cDNA: gi_14334627_gb_AY034987.1_	At5g43260	---	At.9492	June 2009 (TAIR 9)	Chr5:17357692-17357986 (-) // 100.0 //	TRUE	3	7.84919	0.246347	3	9.46725	0.363742	3.0696	3.0696	3.58803	0.0230021
At5g25110	246922_at	Arabidopsis ATH1-121501 Genome Array	Arabidopsis thaliana	2010-08-10	Exemplar sequence	Affymetrix Proprietary Database	At5g25110	serine/threonine protein kinase-like protein several serine/threonine protein kinases - different species; supported by cDNA: gi_15215663_gb_AY050360.1_	At5g25110	---	At.26586	June 2009 (TAIR 9)	Chr5:8657739-8659206 (-) // 100.0 //	TRUE	3	4.22125	0.0290816	3	5.83484	0.671542	3.06012	3.06012	3.33895	0.0288638
At1g54830	264190_at	Arabidopsis ATH1-121501 Genome Array	Arabidopsis thaliana	2010-08-10	Exemplar sequence	Affymetrix Proprietary Database	At1g54830	heme activated protein, putative similar to heme activated protein GI:6289057 from (Arabidopsis thaliana); supported by full-length cDNA: Ceres: 36272.	At1g54830	---	At.48309	June 2009 (TAIR 9)	Chr1:20451671-20452325 (+) // 100.0 //	TRUE	3	4.58357	0.140266	3	6.19707	0.0883359	3.05994	3.05994	5.84508	0.00427233
At5g55850	248025_at	Arabidopsis ATH1-121501 Genome Array	Arabidopsis thaliana	2010-08-10	Exemplar sequence	Affymetrix Proprietary Database	At5g55850	NOI protein, nitrate-induced	At5g55850	---	At.9528	June 2009 (TAIR 9)	Chr5:22604541-22604850 (+) // 97.92 //	TRUE	3	5.9123	0.312486	3	7.52294	0.0430001	3.05388	3.05388	4.67895	0.00945508
At4g01430	255575_at	Arabidopsis ATH1-121501 Genome Array	Arabidopsis thaliana	2010-08-10	Exemplar sequence	Affymetrix Proprietary Database	At4g01430	predicted protein of unknown function similar to F3D13.3 similar to M. truncatula MtN21, GenBank accession number Y15293	At4g01430	---	At.23231	June 2009 (TAIR 9)	Chr4:585706-587846 (+) // 100.0 //	TRUE	3	4.77308	0.0929594	3	6.38357	0.447145	3.05354	3.05354	3.79558	0.0191765
At2g38670	266399_at	Arabidopsis ATH1-121501 Genome Array	Arabidopsis thaliana	2010-08-10	Exemplar sequence	Affymetrix Proprietary Database	At2g38670	putative phospholipid cytidylyltransferase	At2g38670	---	At.37262	June 2009 (TAIR 9)	Chr2:16168978-16171680 (+) // 100.0 //	TRUE	3	5.27941	0.150569	3	6.88199	0.25778	3.03687	3.03687	4.34376	0.0122168
At4g32150	253462_at	Arabidopsis ATH1-121501 Genome Array	Arabidopsis thaliana	2010-08-10	Exemplar sequence	Affymetrix Proprietary Database	At4g32150	synaptobrevin-like protein synaptobrevin-like protein, Mus musculus;supported by full-length cDNA: Ceres:41543.	At4g32150	---	At.25445	June 2009 (TAIR 9)	Chr4:15526406-15527651 (-) // 100.0 //	TRUE	3	6.91925	0.0981855	3	8.51945	0.0854447	3.03186	3.03186	6.4679	0.00294357
At5g64370	247275_at	Arabidopsis ATH1-121501 Genome Array	Arabidopsis thaliana	2010-08-10	Exemplar sequence	Affymetrix Proprietary Database	At5g64370	beta-ureidopropionase	At5g64370	---	At.66660	June 2009 (TAIR 9)	Chr5:25739272-25741031 (+) // 100.0 //	TRUE	3	6.01961	0.0642929	3	7.61965	0.345906	3.03152	3.03152	4.32708	0.0123781
At3g59940	251443_at	Arabidopsis ATH1-121501 Genome Array	Arabidopsis thaliana	2010-08-10	Exemplar sequence	Affymetrix Proprietary Database	At3g59940	putative protein unknown protein At2g44130 - Arabidopsis thaliana, EMBL:AC004005;supported by full-length cDNA: Ceres:8014.	At3g59940	---	At.48785	June 2009 (TAIR 9)	Chr3:22143008-22144265 (+) // 100.0 //	TRUE	3	8.42371	0.24916	3	10.0228	0.00403415	3.02946	3.02946	5.50426	0.00531326
At4g16210	245484_at	Arabidopsis ATH1-121501 Genome Array	Arabidopsis thaliana	2010-08-10	Exemplar sequence	Affymetrix Proprietary Database	At4g16210	enoyl-CoA hydratase like protein	At4g16210	---	At.33100	June 2009 (TAIR 9)	Chr4:9177004-9177978 (-) // 100.0 //	TRUE	3	5.35024	0.355648	3	6.94512	0.420523	3.0207	3.0207	3.13553	0.0349982
At1g25560	255742_at	Arabidopsis ATH1-121501 Genome Array	Arabidopsis thaliana	2010-08-10	Exemplar sequence	Affymetrix Proprietary Database	At1g25560	DNA-binding protein RAV2, putative similar to DNA-binding protein RAV2 GI:3868859 from [Arabidopsis thaliana]; supported by cDNA: gi_15810260_gb_AY056169.1_	At1g25560	---	At.17318	June 2009 (TAIR 9)	Chr1:8981890-8982976 (-) // 100.0 //	TRUE	3	6.02806	0.273267	3	7.62025	0.0513646	3.01507	3.01507	4.84017	0.00839903
At5g02230	251028_at	Arabidopsis ATH1-121501 Genome Array	Arabidopsis thaliana	2010-08-10	Exemplar sequence	Affymetrix Proprietary Database	At5g02230	putative protein putative hydrolase At2g32150 - Arabidopsis thaliana, EMBL:AC006223;supported by full-length cDNA: Ceres:36724.	At5g02230	---	At.4818	June 2009 (TAIR 9)	Chr5:449131-450507 (+) // 100.0 //	TRUE	3	7.27621	0.635422	3	8.86676	0.0943794	3.01165	3.01165	3.22483	0.0321328
At4g12070	254858_at	Arabidopsis ATH1-121501 Genome Array	Arabidopsis thaliana	2010-08-10	Exemplar sequence	Affymetrix Proprietary Database	At4g12070	putative protein other predicted proteins, Arabidopsis thaliana;supported by full-length cDNA: Ceres:34781.	At4g12070	---	At.3079	June 2009 (TAIR 9)	Chr4:7231940-7234272 (+) // 100.0 //	TRUE	3	5.21488	0.0504396	3	6.80281	0.0836135	3.00619	3.00619	7.51199	0.0016807
At2g16720	265359_at	Arabidopsis ATH1-121501 Genome Array	Arabidopsis thaliana	2010-08-10	Exemplar sequence	Affymetrix Proprietary Database	At2g16720	putative MYB family transcription factor ; supported by cDNA: gi_1020156_gb_U26937.1_ATU26937	At2g16720	---	At.5349	June 2009 (TAIR 9)	Chr2:7255668-7256550 (-) // 100.0 //	TRUE	3	4.43156	0.226543	3	6.01864	0.103738	3.0044	3.0044	4.78317	0.00875517
At3g14050	258207_at	Arabidopsis ATH1-121501 Genome Array	Arabidopsis thaliana	2010-08-10	Exemplar sequence	Affymetrix Proprietary Database	At3g14050	putative GTP pyrophosphokinase similar to GTP PYROPHOSPHOKINASE GB:O87331 from [Corynebacterium glutamicum]; supported by cDNA: gi_7141305_gb_AF225703.1_AF225703	At3g14050	---	At.25183	June 2009 (TAIR 9)	Chr3:4650901-4653514 (-) // 100.0 //	TRUE	3	5.16982	0.151882	3	6.75612	0.792973	3.00279	3.00279	2.8266	0.0475088
At1g17550	260712_at	Arabidopsis ATH1-121501 Genome Array	Arabidopsis thaliana	2010-08-10	Exemplar sequence	Affymetrix Proprietary Database	At1g17550	protein phosphatase 2C, putative similar to protein phosphatase 2C GI:3242077 from (Arabidopsis thaliana)	At1g17550	---	At.41827	June 2009 (TAIR 9)	Chr1:6034916-6036939 (+) // 100.0 //	TRUE	3	6.34376	0.202678	3	7.92905	0.497	3.00067	3.00067	3.28261	0.0304261
At5g50950	248461_s_at	Arabidopsis ATH1-121501 Genome Array	Arabidopsis thaliana	2010-08-10	Exemplar sequence	Affymetrix Proprietary Database	At5g50950	fumarate hydratase ; supported by cDNA: gi_15529146_gb_AY052197.1_	At5g50950	---	At.10398	June 2009 (TAIR 9)	Chr5:20729686-20733636 (+) // 100.0 //	TRUE	3	9.29719	0.304563	3	10.8794	0.24468	2.99438	2.99438	3.6979	0.0208737
At4g11330	254924_at	Arabidopsis ATH1-121501 Genome Array	Arabidopsis thaliana	2010-08-10	Exemplar sequence	Affymetrix Proprietary Database	At4g11330	MAP kinase (ATMPK5) possible internal deletion at position 161, missing one A residue; reference GI:457401; supported by cDNA: gi_457401_dbj_D21841.1_ATHATMPK5	At4g11330	---	At.264	June 2009 (TAIR 9)	Chr4:6892844-6893845 (+) // 100.0 //	TRUE	3	6.75472	0.287893	3	8.33595	0.000942964	2.99225	2.99225	5.096	0.00700207
At3g14430	257279_at	Arabidopsis ATH1-121501 Genome Array	Arabidopsis thaliana	2010-08-10	Exemplar sequence	Affymetrix Proprietary Database	At3g14430	unknown protein ;supported by full-length cDNA: Ceres:30464.	At3g14430	---	At.5543	June 2009 (TAIR 9)	Chr3:4824398-4824732 (-) // 100.0 //	TRUE	3	5.46625	0.368387	3	7.04349	0.0377543	2.98398	2.98398	4.28666	0.0127799
At4g17530	245299_at	Arabidopsis ATH1-121501 Genome Array	Arabidopsis thaliana	2010-08-10	Exemplar sequence	Affymetrix Proprietary Database	At4g17530	ras-related small GTP-binding protein RAB1c ; supported by cDNA: gi_15529160_gb_AY052204.1_	At4g17530	---	At.48871	June 2009 (TAIR 9)	Chr4:9773720-9774908 (-) // 97.7 //	TRUE	3	7.34873	0.704245	3	8.92546	0.22487	2.98292	2.98292	2.83323	0.0471901
At5g58070	247851_at	Arabidopsis ATH1-121501 Genome Array	Arabidopsis thaliana	2010-08-10	Exemplar sequence	Affymetrix Proprietary Database	At5g58070	outer membrane lipoprotein - like outer membrane lipoprotein, Citrobacter freundii, PIR:I40710;supported by full-length cDNA: Ceres:17098.	At5g58070	---	At.21115	June 2009 (TAIR 9)	Chr5:23500511-23501156 (-) // 100.0 //	TRUE	3	8.93056	0.435981	3	10.506	0.0202203	2.98033	2.98033	4.04011	0.0156026
At2g40435	263829_at	Arabidopsis ATH1-121501 Genome Array	Arabidopsis thaliana	2010-08-10	Exemplar sequence	Affymetrix Proprietary Database	At2g40435	unknown protein	At2g40435	---	At.37051	June 2009 (TAIR 9)	Chr2:16887047-16888407 (+) // 100.0 //	TRUE	3	4.09663	0.0740284	3	5.6685	0.698173	2.9729	2.9729	3.09823	0.0362835
At4g35560	253145_at	Arabidopsis ATH1-121501 Genome Array	Arabidopsis thaliana	2010-08-10	Exemplar sequence	Affymetrix Proprietary Database	At4g35560	hypothetical protein	At4g35560	---	At.31409	June 2009 (TAIR 9)	Chr4:16881561-16886878 (+) // 100.0 //	TRUE	3	3.52386	0.0291701	3	5.09509	0.91992	2.97159	2.97159	2.79349	0.0491366
At2g21260	263758_s_at	Arabidopsis ATH1-121501 Genome Array	Arabidopsis thaliana	2010-08-10	Exemplar sequence	Affymetrix Proprietary Database	At2g21260	putative NADPH dependent mannose 6-phosphate reductase ; supported by full-length cDNA: Ceres: 21730.	At2g21260	---	At.27551	June 2009 (TAIR 9)	Chr2:9105692-9107308 (-) // 100.0 //	TRUE	3	5.49077	0.242141	3	7.06089	0.00572062	2.96929	2.96929	5.46246	0.00546138
At3g05200	259312_at	Arabidopsis ATH1-121501 Genome Array	Arabidopsis thaliana	2010-08-10	Exemplar sequence	Affymetrix Proprietary Database	At3g05200	putative RING-H2 zinc finger protein ATL6 similar to GB:AAD33584 from [Arabidopsis thaliana]; supported by cDNA: gi_4928402_gb_AF132016.1_AF132016	At3g05200	---	At.22987	June 2009 (TAIR 9)	Chr3:1477376-1478573 (+) // 100.0 //	TRUE	3	5.03345	0.349845	3	6.60041	0.175203	2.96279	2.96279	3.74557	0.020024
At1g02816	262116_at	Arabidopsis ATH1-121501 Genome Array	Arabidopsis thaliana	2010-08-10	Exemplar sequence	Affymetrix Proprietary Database	At1g02816	Expressed protein ; supported by full-length cDNA: Ceres: 28445.	At1g02816	---	At.11715	June 2009 (TAIR 9)	Chr1:621636-622137 (+) // 100.0 //	TRUE	3	6.73607	0.378433	3	8.30203	0.291419	2.96075	2.96075	3.31401	0.0295435
At2g23120	267261_at	Arabidopsis ATH1-121501 Genome Array	Arabidopsis thaliana	2010-08-10	Exemplar sequence	Affymetrix Proprietary Database	At2g23120	unknown protein ;supported by full-length cDNA: Ceres:9284.	At2g23120	---	At.22335	June 2009 (TAIR 9)	Chr2:9842101-9842353 (+) // 100.0 //	TRUE	3	8.412	0.0180428	3	9.97779	0.14804	2.96038	2.96038	6.65472	0.00264805
At1g43620	262722_at	Arabidopsis ATH1-121501 Genome Array	Arabidopsis thaliana	2010-08-10	Exemplar sequence	Affymetrix Proprietary Database	At1g43620	sterol glucosyltransferase, putative similar to sterol glucosyltransferase GI:4731867 from [Dictyostelium discoideum]	At1g43620	---	At.69292	June 2009 (TAIR 9)	Chr1:16425653-16429500 (-) // 100.0 //	TRUE	3	4.71059	0.0429047	3	6.27522	0.085556	2.95801	2.95801	7.56112	0.00163979
At5g10860	250409_at	Arabidopsis ATH1-121501 Genome Array	Arabidopsis thaliana	2010-08-10	Exemplar sequence	Affymetrix Proprietary Database	At5g10860	putative protein 110K5.11, unknown protein, Sorghum bicolor, EMBL:AF124045; supported by cDNA: gi_13605727_gb_AF361845.1_AF361845	At5g10860	---	At.71441	June 2009 (TAIR 9)	Chr5:3429172-3430142 (-) // 100.0 //	TRUE	3	8.13318	0.119265	3	9.69592	0.0380146	2.95415	2.95415	6.82515	0.00240975
At3g02910	258609_at	Arabidopsis ATH1-121501 Genome Array	Arabidopsis thaliana	2010-08-10	Exemplar sequence	Affymetrix Proprietary Database	At3g02910	unknown protein ;supported by full-length cDNA: Ceres:269248.	At3g02910	---	At.18767	June 2009 (TAIR 9)	Chr3:649985-650549 (+) // 100.0 //	TRUE	3	6.76112	0.159799	3	8.32186	0.0993725	2.95006	2.95006	5.31005	0.00604601
At4g35480	253140_at	Arabidopsis ATH1-121501 Genome Array	Arabidopsis thaliana	2010-08-10	Exemplar sequence	Affymetrix Proprietary Database	At4g35480	RING-H2 finger protein RHA3b ;supported by full-length cDNA: Ceres:31493.	At4g35480	---	At.23630	June 2009 (TAIR 9)	Chr4:16852232-16852835 (-) // 100.0 //	TRUE	3	5.65532	0.160546	3	7.21426	0.164087	2.94638	2.94638	4.73908	0.00904331
At2g47600	245127_at	Arabidopsis ATH1-121501 Genome Array	Arabidopsis thaliana	2010-08-10	Exemplar sequence	Affymetrix Proprietary Database	At2g47600	putative Na+/Ca2+ antiporter ; supported by cDNA: gi_6492236_gb_AF109178.1_AF109178	At2g47600	---	At.21239	June 2009 (TAIR 9)	Chr2:19524517-19526828 (-) // 100.0 //	TRUE	3	6.18384	0.150231	3	7.73975	0.31241	2.94018	2.94018	3.96206	0.0166489
At4g35060	253172_at	Arabidopsis ATH1-121501 Genome Array	Arabidopsis thaliana	2010-08-10	Exemplar sequence	Affymetrix Proprietary Database	At4g35060	putative protein ;supported by full-length cDNA: Ceres:265.	At4g35060	---	At.31450	June 2009 (TAIR 9)	Chr4:16685873-16686419 (-) // 100.0 //	TRUE	3	4.86674	0.037003	3	6.4218	0.427932	2.93846	2.93846	3.95014	0.0168161
At5g07830	250604_at	Arabidopsis ATH1-121501 Genome Array	Arabidopsis thaliana	2010-08-10	Exemplar sequence	Affymetrix Proprietary Database	At5g07830	putative protein heparanase precursor, Homo sapiens, EMBL:AF155510	At5g07830	---	At.48994	June 2009 (TAIR 9)	Chr5:2504233-2506567 (+) // 100.0 //	TRUE	3	6.58519	0.184618	3	8.13752	0.127847	2.93291	2.93291	4.80999	0.00858539
At3g13610	256647_at	Arabidopsis ATH1-121501 Genome Array	Arabidopsis thaliana	2010-08-10	Exemplar sequence	Affymetrix Proprietary Database	At3g13610	unknown protein contains similarity to DNA-binding protein zyxin GB:X99063 GI:1430882 from [Mus musculus]	At3g13610	---	At.68198	June 2009 (TAIR 9)	Chr3:4449447-4450616 (+) // 100.0 //	TRUE	2	4.86006	0.0487298	2	6.41079	0.0109347	2.92965	2.92965	8.97828	0.0121793
At1g70300	264338_at	Arabidopsis ATH1-121501 Genome Array	Arabidopsis thaliana	2010-08-10	Exemplar sequence	Affymetrix Proprietary Database	At1g70300	potassium transporter, putative similar to potassium transporter GI:2654088 from [Arabidopsis thaliana]	At1g70300	---	At.27303	June 2009 (TAIR 9)	Chr1:26477992-26480743 (-) // 100.0 //	TRUE	3	4.74559	0.413354	3	6.29631	0.282626	2.92964	2.92964	3.21956	0.032294
At5g56350	247989_at	Arabidopsis ATH1-121501 Genome Array	Arabidopsis thaliana	2010-08-10	Exemplar sequence	Affymetrix Proprietary Database	At5g56350	pyruvate kinase ;supported by full-length cDNA: Ceres:31580.	At5g56350	---	At.20243	June 2009 (TAIR 9)	Chr5:22820253-22822529 (-) // 100.0 //	TRUE	3	6.63095	0.158477	3	8.1794	0.465309	2.92502	2.92502	3.39577	0.0273839
At4g34000	253263_at	Arabidopsis ATH1-121501 Genome Array	Arabidopsis thaliana	2010-08-10	Exemplar sequence	Affymetrix Proprietary Database	At4g34000	abscisic acid responsive elements-binding factor(ABF3) identical to abscisic acid responsive elements-binding factor (ABF3) GI:6739280 from [Arabidopsis thaliana]; supported by cDNA: gi_15451049_gb_AY054605.1_	At4g34000	---	At.21769	June 2009 (TAIR 9)	Chr4:16296007-16297971 (+) // 100.0 //	TRUE	3	6.16544	0.30129	3	7.71182	0.379898	2.92083	2.92083	3.24521	0.0315183
At5g12140	250316_at	Arabidopsis ATH1-121501 Genome Array	Arabidopsis thaliana	2010-08-10	Exemplar sequence	Affymetrix Proprietary Database	At5g12140	cystatin (emb|CAA03929.1) ; supported by full-length cDNA: Ceres: 5698.	At5g12140	---	At.170	June 2009 (TAIR 9)	Chr5:3923294-3923936 (-) // 100.0 //	TRUE	3	6.78198	0.82328	3	8.32184	0.0308775	2.90767	2.90767	2.88585	0.0447492
At3g45600	252591_at	Arabidopsis ATH1-121501 Genome Array	Arabidopsis thaliana	2010-08-10	Exemplar sequence	Affymetrix Proprietary Database	At3g45600	putative protein senescence-associated protein 5 (SA5) - Hemerocallis hybrid cultivar, EMBL:AF082030; supported by full-length cDNA: Ceres: 11427.	At3g45600	---	At.22349	June 2009 (TAIR 9)	Chr3:16733972-16735854 (-) // 100.0 //	TRUE	3	7.1009	0.282853	3	8.63727	0.00178313	2.90062	2.90062	4.9878	0.00755542
At3g51000	252095_at	Arabidopsis ATH1-121501 Genome Array	Arabidopsis thaliana	2010-08-10	Exemplar sequence	Affymetrix Proprietary Database	At3g51000	epoxide hydrolase-like protein epoxide hydrolase homolog - Glycine max, PIR:T07145; supported by cDNA: gi_13937212_gb_AF372961.1_AF372961	At3g51000	---	At.849	June 2009 (TAIR 9)	Chr3:18945257-18946499 (-) // 100.0 //	TRUE	3	6.06716	0.129708	3	7.6015	0.0780532	2.89656	2.89656	5.83042	0.00431165
At2g02370	266182_at	Arabidopsis ATH1-121501 Genome Array	Arabidopsis thaliana	2010-08-10	Exemplar sequence	Affymetrix Proprietary Database	At2g02370	hypothetical protein predicted by genscan and genefinder; supported by cDNA: gi_13605570_gb_AF361611.1_AF361611	At2g02370	---	At.12988	June 2009 (TAIR 9)	Chr2:621840-623084 (+) // 100.0 //	TRUE	3	5.30869	0.0478937	3	6.84144	0.153242	2.89338	2.89338	5.91956	0.00407922
At3g15580	257293_at	Arabidopsis ATH1-121501 Genome Array	Arabidopsis thaliana	2010-08-10	Exemplar sequence	Affymetrix Proprietary Database	At3g15580	unknown protein similar to symbiosis-related proteins;supported by full-length cDNA: Ceres:2186.	At3g15580	---	At.43256	June 2009 (TAIR 9)	Chr3:5274074-5275000 (-) // 100.0 //	TRUE	3	8.62384	0.105527	3	10.1564	0.007005	2.89298	2.89298	7.91296	0.00138011
At1g52590	262160_at	Arabidopsis ATH1-121501 Genome Array	Arabidopsis thaliana	2010-08-10	Exemplar sequence	Affymetrix Proprietary Database	At1g52590	hypothetical protein predicted by genemark.hmm;supported by full-length cDNA: Ceres:463.	At1g52590	---	At.37570	June 2009 (TAIR 9)	Chr1:19589223-19590231 (-) // 100.0 //	TRUE	3	8.12407	0.461992	3	9.65191	0.0583963	2.88354	2.88354	3.66839	0.0214215
At1g73040	262357_at	Arabidopsis ATH1-121501 Genome Array	Arabidopsis thaliana	2010-08-10	Exemplar sequence	Affymetrix Proprietary Database	At1g73040	jacalin, putative similar to jacalin GI:289164 from [Artocarpus heterophyllus]	At1g73040	---	At.71264	June 2009 (TAIR 9)	Chr1:27475158-27475777 (-) // 100.0 //	TRUE	3	5.51192	0.144698	3	7.03934	0.615073	2.88272	2.88272	3.03515	0.0385852
At1g72800	259864_at	Arabidopsis ATH1-121501 Genome Array	Arabidopsis thaliana	2010-08-10	Exemplar sequence	Affymetrix Proprietary Database	At1g72800	hypothetical protein predicted by genscan; supported by cDNA: gi_15292714_gb_AY050791.1_	At1g72800	---	At.26565	June 2009 (TAIR 9)	Chr1:27397265-27398273 (+) // 100.0 //	TRUE	3	4.92361	0.136644	3	6.45091	0.499555	2.88246	2.88246	3.31656	0.0294731
At1g80130	262050_at	Arabidopsis ATH1-121501 Genome Array	Arabidopsis thaliana	2010-08-10	Exemplar sequence	Affymetrix Proprietary Database	At1g80130	unknown protein ;supported by full-length cDNA: Ceres:35675.	At1g80130	---	At.74397	June 2009 (TAIR 9)	Chr1:30141249-30142478 (-) // 100.0 //	TRUE	2	6.6075	0.0182306	2	8.13357	0.00694749	2.88	2.88	13.6012	0.00536217
At1g22160	255957_at	Arabidopsis ATH1-121501 Genome Array	Arabidopsis thaliana	2010-08-10	Exemplar sequence	Affymetrix Proprietary Database	At1g22160	unknown protein ;supported by full-length cDNA: Ceres:23788.	At1g22160	---	At.21363	June 2009 (TAIR 9)	Chr1:7823237-7823774 (+) // 100.0 //	TRUE	3	6.55634	0.722889	3	8.08185	0.109482	2.87889	2.87889	2.89613	0.0442894
At1g48750	256145_at	Arabidopsis ATH1-121501 Genome Array	Arabidopsis thaliana	2010-08-10	Exemplar sequence	Affymetrix Proprietary Database	At1g48750	lipid transfer protein, putative similar to lipid transfer protein GI:9279661 from [Arabidopsis thaliana]; supported by cDNA: gi_15028044_gb_AY045879.1_	At1g48750	---	At.56703	June 2009 (TAIR 9)	Chr1:18036018-18036303 (+) // 100.0 //	TRUE	3	7.63875	0.0251121	3	9.16394	0.0695226	2.87824	2.87824	8.58734	0.00101027
At2g28305	265547_at	Arabidopsis ATH1-121501 Genome Array	Arabidopsis thaliana	2010-08-10	Exemplar sequence	Affymetrix Proprietary Database	At2g28305	hypothetical protein similar to hypothetical protein GB:AAD18138; supported by full-length cDNA: Ceres: 23166.	At2g28305	---	At.19115	June 2009 (TAIR 9)	Chr2:12081185-12084307 (+) // 100.0 //	TRUE	3	5.33564	0.540894	3	6.86058	0.232913	2.87775	2.87775	3.0026	0.0398396
At1g06760	260830_at	Arabidopsis ATH1-121501 Genome Array	Arabidopsis thaliana	2010-08-10	Exemplar sequence	Affymetrix Proprietary Database	At1g06760	histone H1, putative similar to histone H1-1 GB:CAA44312 GI:16314 from [Arabidopsis thaliana];supported by full-length cDNA: Ceres:24648.	At1g06760	---	At.48159	June 2009 (TAIR 9)	Chr1:2076686-2077616 (-) // 100.0 //	TRUE	3	7.53791	0.0417225	3	9.06204	0.140983	2.87613	2.87613	6.17598	0.00349134
At1g04970	261154_at	Arabidopsis ATH1-121501 Genome Array	Arabidopsis thaliana	2010-08-10	Exemplar sequence	Affymetrix Proprietary Database	At1g04970	unknown protein ;supported by full-length cDNA: Ceres:3807.	At1g04970	---	At.27692	June 2009 (TAIR 9)	Chr1:1411215-1413431 (+) // 100.0 //	TRUE	3	6.76766	0.234929	3	8.29078	0.263184	2.87413	2.87413	3.73794	0.0201571
At2g02390	266181_at	Arabidopsis ATH1-121501 Genome Array	Arabidopsis thaliana	2010-08-10	Exemplar sequence	Affymetrix Proprietary Database	At2g02390	putative glutathione S-transferase ; supported by cDNA: gi_15450462_gb_AY052332.1_	At2g02390	---	At.10192	June 2009 (TAIR 9)	Chr2:629112-630955 (+) // 99.7 //	TRUE	3	6.93013	0.0121903	3	8.45238	0.394958	2.8724	2.8724	4.13211	0.014469
At3g55070	251828_at	Arabidopsis ATH1-121501 Genome Array	Arabidopsis thaliana	2010-08-10	Exemplar sequence	Affymetrix Proprietary Database	At3g55070	putative protein unnamed sequence, Homo sapiens, EMBL:AK001088; supported by cDNA: gi_15215685_gb_AY050371.1_	At3g55070	---	At.26585	June 2009 (TAIR 9)	Chr3:20408376-20410887 (+) // 100.0 //	TRUE	3	5.31358	0.0618071	3	6.83565	0.237783	2.87202	2.87202	4.81649	0.00854484
At1g25520	255735_at	Arabidopsis ATH1-121501 Genome Array	Arabidopsis thaliana	2010-08-10	Exemplar sequence	Affymetrix Proprietary Database	At1g25520	transmembrane protein, putative similar to transmembrane protein GI:535681 from [Mus musculus];supported by full-length cDNA: Ceres:40780.	At1g25520	---	At.17316	June 2009 (TAIR 9)	Chr1:8962323-8964173 (+) // 100.0 //	TRUE	3	6.2617	0.160543	3	7.77817	0.463151	2.86092	2.86092	3.32591	0.0292169
At3g22370	258452_at	Arabidopsis ATH1-121501 Genome Array	Arabidopsis thaliana	2010-08-10	Exemplar sequence	Affymetrix Proprietary Database	At3g22370	alternative oxidase 1a precursor identical to GB:Q39219 from [Arabidopsis thaliana];supported by full-length cDNA: Ceres:116257.	At3g22370	---	At.23475	June 2009 (TAIR 9)	Chr3:7906889-7908416 (+) // 100.0 //	TRUE	3	7.33358	0.453685	3	8.8497	0.310904	2.86022	2.86022	3.00318	0.039817
At3g07360	259012_at	Arabidopsis ATH1-121501 Genome Array	Arabidopsis thaliana	2010-08-10	Exemplar sequence	Affymetrix Proprietary Database	At3g07360	hypothetical protein similar to hypothetical protein GB:AAB72157 [Arabidopsis thaliana];supported by full-length cDNA: Ceres:1132.	At3g07360	---	At.21635	June 2009 (TAIR 9)	Chr3:2354883-2356613 (+) // 100.0 //	TRUE	3	5.98369	0.335239	3	7.49946	0.0835932	2.85951	2.85951	4.0567	0.0153904
At4g24400	254167_at	Arabidopsis ATH1-121501 Genome Array	Arabidopsis thaliana	2010-08-10	Exemplar sequence	Affymetrix Proprietary Database	At4g24400	serine/threonine kinase-like protein serine/threonine kinase - Sorghum bicolor,PID:e1184911; supported by cDNA: gi_14532685_gb_AY039967.1_	At4g24400	---	At.3467	June 2009 (TAIR 9)	Chr4:12617378-12620481 (+) // 100.0 //	TRUE	3	5.7107	0.120955	3	7.22618	0.425577	2.85894	2.85894	3.55062	0.0237854
At3g62660	251225_at	Arabidopsis ATH1-121501 Genome Array	Arabidopsis thaliana	2010-08-10	Exemplar sequence	Affymetrix Proprietary Database	At3g62660	putative protein glycosyl transferase lgtC - Neisseria gonorrhoeae, EMBL:AF208062	At3g62660	---	At.4823	June 2009 (TAIR 9)	Chr3:23173430-23174504 (+) // 100.0 //	TRUE	3	5.72047	0.342558	3	7.23397	0.350009	2.85501	2.85501	3.15001	0.0345138
At4g39140	252945_at	Arabidopsis ATH1-121501 Genome Array	Arabidopsis thaliana	2010-08-10	Exemplar sequence	Affymetrix Proprietary Database	At4g39140	putative protein ;supported by full-length cDNA: Ceres:125922.	At4g39140	---	At.27287	June 2009 (TAIR 9)	Chr4:18229636-18231282 (-) // 100.0 //	TRUE	3	5.27993	0.120688	3	6.79228	0.658849	2.85275	2.85275	2.96685	0.0412729
At5g07470	250609_at	Arabidopsis ATH1-121501 Genome Array	Arabidopsis thaliana	2010-08-10	Exemplar sequence	Affymetrix Proprietary Database	At5g07470	peptide methionine sulfoxide reductase (msr) ; supported by full-length cDNA: Ceres: 31014.	At5g07470	---	At.23287	June 2009 (TAIR 9)	Chr5:2362759-2364286 (-) // 100.0 //	TRUE	3	5.88428	0.395309	3	7.39518	0.398544	2.84988	2.84988	2.93716	0.0425095
At5g10650	246012_at	Arabidopsis ATH1-121501 Genome Array	Arabidopsis thaliana	2010-08-10	Exemplar sequence	Affymetrix Proprietary Database	At5g10650	Pspzf zinc finger protein - like DNA binding zinc finger protein (Pspzf), Pisum sativum, EMBL:AB018422	At5g10650	---	At.32350	June 2009 (TAIR 9)	Chr5:3365236-3367182 (-) // 100.0 //	TRUE	3	5.13457	0.15477	3	6.64468	0.401683	2.84832	2.84832	3.50635	0.0247534
At3g03480	259054_at	Arabidopsis ATH1-121501 Genome Array	Arabidopsis thaliana	2010-08-10	Exemplar sequence	Affymetrix Proprietary Database	At3g03480	putative hypersensitivity-related gene similar to hypersensitivity-related gene GB:CAA64636 [Nicotiana tabacum];supported by full-length cDNA: Ceres:113502.	At3g03480	---	At.40974	June 2009 (TAIR 9)	Chr3:828399-829863 (-) // 100.0 //	TRUE	3	4.06745	0.0572106	3	5.57266	0.0545993	2.83867	2.83867	7.79683	0.00145979
At4g11600	254890_at	Arabidopsis ATH1-121501 Genome Array	Arabidopsis thaliana	2010-08-10	Exemplar sequence	Affymetrix Proprietary Database	At4g11600	phospholipid hydroperoxide glutathione peroxidase ;supported by full-length cDNA: Ceres:8846.	At4g11600	---	At.23184	June 2009 (TAIR 9)	Chr4:7010020-7011141 (-) // 100.0 //	TRUE	3	7.80806	0.300998	3	9.31284	0.0709609	2.83781	2.83781	4.27352	0.0129139
At3g12490	256235_at	Arabidopsis ATH1-121501 Genome Array	Arabidopsis thaliana	2010-08-10	Exemplar sequence	Affymetrix Proprietary Database	At3g12490	cysteine proteinase inhibitor, putative similar to cysteine proteinase inhibitor (BCPI-2) GB:U51119 [Brassica rapa]; supported by full-length cDNA: Ceres: 20055.	At3g12490	---	At.16910	June 2009 (TAIR 9)	Chr3:3960522-3961777 (-) // 100.0 //	TRUE	3	6.66354	0.0629355	3	8.16429	0.0742509	2.82991	2.82991	7.01802	0.0021711
At3g23600	258102_at	Arabidopsis ATH1-121501 Genome Array	Arabidopsis thaliana	2010-08-10	Exemplar sequence	Affymetrix Proprietary Database	At3g23600	unknown protein contains Pfam profile: PF01738 Dienelactone hydrolase family;supported by full-length cDNA: Ceres:11339.	At3g23600	---	At.24463	June 2009 (TAIR 9)	Chr3:8473832-8475655 (+) // 100.0 //	TRUE	3	8.36681	0.376887	3	9.86426	0.0363783	2.82344	2.82344	4.03459	0.0156739
At5g58650	247793_at	Arabidopsis ATH1-121501 Genome Array	Arabidopsis thaliana	2010-08-10	Exemplar sequence	Affymetrix Proprietary Database	At5g58650	putative protein ; supported by cDNA: gi_15529263_gb_AY052256.1_	At5g58650	---	At.7869	June 2009 (TAIR 9)	Chr5:23699878-23700186 (-) // 100.0 //	TRUE	3	6.52638	0.731477	3	8.02242	0.0601297	2.82068	2.82068	2.91239	0.0435737
At4g35860	253114_at	Arabidopsis ATH1-121501 Genome Array	Arabidopsis thaliana	2010-08-10	Exemplar sequence	Affymetrix Proprietary Database	At4g35860	GTP-binding protein GB2 ;supported by full-length cDNA: Ceres:17725.	At4g35860	---	At.70211	June 2009 (TAIR 9)	Chr4:16987117-16988839 (-) // 100.0 //	TRUE	3	6.51101	0.201543	3	8.00596	0.15464	2.81855	2.81855	4.33862	0.0122662
At1g15100	262590_at	Arabidopsis ATH1-121501 Genome Array	Arabidopsis thaliana	2010-08-10	Exemplar sequence	Affymetrix Proprietary Database	At1g15100	putative RING-H2 zinc finger protein ESTs gb|N37587, gb|T04684, gb|AA394318, gb|Z35014 and gb|AA713343 come from this gene;supported by full-length cDNA: Ceres:5398.	At1g15100	---	At.10851	June 2009 (TAIR 9)	Chr1:5193702-5194170 (-) // 100.0 //	TRUE	3	6.27553	0.153682	3	7.76926	0.425848	2.81618	2.81618	3.39858	0.0273131
At5g45890	248918_at	Arabidopsis ATH1-121501 Genome Array	Arabidopsis thaliana	2010-08-10	Exemplar sequence	Affymetrix Proprietary Database	At5g45890	senescence-specific cysteine protease SAG12 identical to senescence-specific protein SAG12 GI:1046373 from [Arabidopsis thaliana]	At5g45890	---	At.7710	June 2009 (TAIR 9)	Chr5:18613299-18614759 (+) // 100.0 //	TRUE	2	5.2999	0.17805	2	6.79307	0.0398366	2.81508	2.81508	4.52387	0.0455503
At5g17190	250096_at	Arabidopsis ATH1-121501 Genome Array	Arabidopsis thaliana	2010-08-10	Exemplar sequence	Affymetrix Proprietary Database	At5g17190	putative protein similar to unknown protein (gb|AAF26109.1);supported by full-length cDNA: Ceres:99461.	At5g17190	---	At.20834	June 2009 (TAIR 9)	Chr5:5652309-5652702 (+) // 100.0 //	TRUE	3	7.19949	0.0487537	3	8.69263	0.0405803	2.81501	2.81501	8.65272	0.000981356
At3g61960	251273_at	Arabidopsis ATH1-121501 Genome Array	Arabidopsis thaliana	2010-08-10	Exemplar sequence	Affymetrix Proprietary Database	At3g61960	serine/threonine-protein kinase-like protein serine/threonine kinase UNC51.2 - Mus musculus, EMBL:AF145922; supported by cDNA: gi_14334751_gb_AY035049.1_	At3g61960	---	At.23063	June 2009 (TAIR 9)	Chr3:22941965-22944996 (-) // 100.0 //	TRUE	3	6.35478	0.049675	3	7.84706	0.25547	2.81333	2.81333	4.67905	0.00945443
At3g03890	259342_at	Arabidopsis ATH1-121501 Genome Array	Arabidopsis thaliana	2010-08-10	Exemplar sequence	Affymetrix Proprietary Database	At3g03890	unknown protein ;supported by full-length cDNA: Ceres:18355.	At3g03890	---	At.24380	June 2009 (TAIR 9)	Chr3:999666-1001996 (-) // 100.0 //	TRUE	3	6.43988	0.382734	3	7.93116	0.14588	2.81137	2.81137	3.55262	0.0237427
At3g61460	251321_at	Arabidopsis ATH1-121501 Genome Array	Arabidopsis thaliana	2010-08-10	Exemplar sequence	Affymetrix Proprietary Database	At3g61460	RING finger protein ;supported by full-length cDNA: Ceres:25801.	At3g61460	---	At.942	June 2009 (TAIR 9)	Chr3:22741700-22742213 (-) // 100.0 //	TRUE	3	8.22569	0.0170161	3	9.7154	0.112966	2.80833	2.80833	7.15684	0.00201721
At2g01400	266355_at	Arabidopsis ATH1-121501 Genome Array	Arabidopsis thaliana	2010-08-10	Exemplar sequence	Affymetrix Proprietary Database	At2g01400	hypothetical protein predicted by genscan; supported by full-length cDNA: Ceres: 2422.	At2g01400	---	At.46305	June 2009 (TAIR 9)	Chr2:174314-175080 (+) // 100.0 //	TRUE	3	4.59986	0.163291	3	6.08423	0.118178	2.79795	2.79795	4.84604	0.00836336
At2g32140	265723_at	Arabidopsis ATH1-121501 Genome Array	Arabidopsis thaliana	2010-08-10	Exemplar sequence	Affymetrix Proprietary Database	At2g32140	putative disease resistance protein	At2g32140	---	At.38115	June 2009 (TAIR 9)	Chr2:13656258-13657033 (-) // 100.0 //	TRUE	2	3.68145	0.0919685	2	5.16432	0.000227938	2.79503	2.79503	6.90652	0.0203273
At1g03290	264362_at	Arabidopsis ATH1-121501 Genome Array	Arabidopsis thaliana	2010-08-10	Exemplar sequence	Affymetrix Proprietary Database	At1g03290	unknown protein ESTs gb|H36966, gb|R65511, gb|T42324 and gb|T20569 come from this gene	At1g03290	---	At.43158	June 2009 (TAIR 9)	Chr1:807969-810680 (+) // 100.0 //	TRUE	3	6.07362	0.131	3	7.55	0.0334938	2.78249	2.78249	6.30497	0.00323506
At4g31860	253453_at	Arabidopsis ATH1-121501 Genome Array	Arabidopsis thaliana	2010-08-10	Exemplar sequence	Affymetrix Proprietary Database	At4g31860	protein phosphatase 2C - like protein protein phosphatase 2C, Schizosaccharomyces pombe, PIR2:S54297; supported by cDNA: gi_16209697_gb_AY057611.1_	At4g31860	---	At.24222	June 2009 (TAIR 9)	Chr4:15406684-15408589 (-) // 100.0 //	TRUE	3	7.02795	0.0935354	3	8.50142	0.581689	2.77689	2.77689	3.10583	0.036017
At5g09620	250516_at	Arabidopsis ATH1-121501 Genome Array	Arabidopsis thaliana	2010-08-10	Exemplar sequence	Affymetrix Proprietary Database	At5g09620	putative protein predicted proteins, Arabidopsis thaliana and Drosophila melanogaster	At5g09620	---	At.27500	June 2009 (TAIR 9)	Chr5:2983756-2985352 (-) // 100.0 //	TRUE	3	7.48541	0.121506	3	8.95738	0.633998	2.77402	2.77402	2.93321	0.042677
At1g73330	245736_at	Arabidopsis ATH1-121501 Genome Array	Arabidopsis thaliana	2010-08-10	Exemplar sequence	Affymetrix Proprietary Database	At1g73330	Dr4(protease inhibitor) identical to Dr4 GI:469114 from [Arabidopsis thaliana]; supported by cDNA: gi_13877842_gb_AF370184.1_AF370184	At1g73330	---	At.25315	June 2009 (TAIR 9)	Chr1:27569021-27569651 (-) // 100.0 //	TRUE	3	4.78613	0.274022	3	6.25634	0.0572031	2.77062	2.77062	4.42464	0.0114696
At5g56150	247999_at	Arabidopsis ATH1-121501 Genome Array	Arabidopsis thaliana	2010-08-10	Exemplar sequence	Affymetrix Proprietary Database	At5g56150	E2, ubiquitin-conjugating enzyme, putative ;supported by full-length cDNA: Ceres:10022.	At5g56150	---	At.24651	June 2009 (TAIR 9)	Chr5:22729755-22730964 (+) // 100.0 //	TRUE	3	7.30932	0.024585	3	8.77668	0.123213	2.76517	2.76517	6.61096	0.00271387
At1g15400	262592_at	Arabidopsis ATH1-121501 Genome Array	Arabidopsis thaliana	2010-08-10	Exemplar sequence	Affymetrix Proprietary Database	At1g15400	unknown protein ESTs gb|H37295 and gb|R64895 come from this gene;supported by full-length cDNA: Ceres:13543.	At1g15400	---	At.19791	June 2009 (TAIR 9)	Chr1:5296401-5296824 (-) // 100.0 //	TRUE	3	7.64581	0.0519746	3	9.11231	0.00433389	2.76351	2.76351	10.7043	0.00043159
At1g22570	261937_at	Arabidopsis ATH1-121501 Genome Array	Arabidopsis thaliana	2010-08-10	Exemplar sequence	Affymetrix Proprietary Database	At1g22570	peptide transporter, putative similar to peptide transporter GI:2655098 from [Hordeum vulgare]	At1g22570	---	At.51725	June 2009 (TAIR 9)	Chr1:7976619-7978573 (-) // 100.0 //	TRUE	3	6.28837	0.127205	3	7.75482	0.370953	2.76342	2.76342	3.5987	0.0227845
At5g56190	248000_at	Arabidopsis ATH1-121501 Genome Array	Arabidopsis thaliana	2010-08-10	Exemplar sequence	Affymetrix Proprietary Database	At5g56190	WD-repeat protein-like ;supported by full-length cDNA: Ceres:109499.	At5g56190	---	At.24394	June 2009 (TAIR 9)	Chr5:22742653-22744909 (+) // 100.0 //	TRUE	3	5.4657	0.0725871	3	6.93075	0.240173	2.76073	2.76073	4.5374	0.0105179
At1g14070	262665_at	Arabidopsis ATH1-121501 Genome Array	Arabidopsis thaliana	2010-08-10	Exemplar sequence	Affymetrix Proprietary Database	At1g14070	xyloglucan fucosyltransferase, putative similar to xyloglucan fucosyltransferase GI:5231145 from (Arabidopsis thaliana)	At1g14070	---	At.51603	June 2009 (TAIR 9)	Chr1:4818547-4820150 (+) // 100.0 //	TRUE	3	4.17706	0.378784	3	5.64143	0.262874	2.75942	2.75942	3.16635	0.0339764
At2g40420	263827_at	Arabidopsis ATH1-121501 Genome Array	Arabidopsis thaliana	2010-08-10	Exemplar sequence	Affymetrix Proprietary Database	At2g40420	unknown protein	At2g40420	---	At.22034	June 2009 (TAIR 9)	Chr2:16877299-16878982 (+) // 100.0 //	TRUE	3	5.72956	0.175149	3	7.19165	0.211802	2.75506	2.75506	4.07103	0.01521
At5g59730	247693_at	Arabidopsis ATH1-121501 Genome Array	Arabidopsis thaliana	2010-08-10	Exemplar sequence	Affymetrix Proprietary Database	At5g59730	putative protein leucine zipper-containing protein, Lycopersicon esculentum, PIR:S21495; supported by cDNA: gi_14334437_gb_AY034910.1_	At5g59730	---	At.7314	June 2009 (TAIR 9)	Chr5:24064099-24066004 (-) // 100.0 //	TRUE	3	6.41813	0.742488	3	7.87969	0.044921	2.75406	2.75406	2.85284	0.0462628
At2g47270	260527_at	Arabidopsis ATH1-121501 Genome Array	Arabidopsis thaliana	2010-08-10	Exemplar sequence	Affymetrix Proprietary Database	At2g47270	unknown protein ;supported by full-length cDNA: Ceres:20378.	At2g47270	---	At.36386	June 2009 (TAIR 9)	Chr2:19411740-19412049 (-) // 100.0 //	TRUE	3	3.63846	0.110195	3	5.0998	0.148492	2.75364	2.75364	4.97651	0.00761618
At5g65480	247194_at	Arabidopsis ATH1-121501 Genome Array	Arabidopsis thaliana	2010-08-10	Exemplar sequence	Affymetrix Proprietary Database	At5g65480	putative protein similar to unknown protein (pir |T05633); supported by cDNA: gi_16604319_gb_AY058058.1_	At5g65480	---	At.43863	June 2009 (TAIR 9)	Chr5:26176826-26177434 (+) // 100.0 //	TRUE	3	8.57786	0.067817	3	10.0347	0.164538	2.74502	2.74502	5.23467	0.00636336
At1g28960	262746_at	Arabidopsis ATH1-121501 Genome Array	Arabidopsis thaliana	2010-08-10	Exemplar sequence	Affymetrix Proprietary Database	At1g28960	Expressed protein ; supported by full-length cDNA: Ceres: 18244.	At1g28960	---	At.16391	June 2009 (TAIR 9)	Chr1:10110134-10111607 (-) // 100.0 //	TRUE	3	5.61113	0.0210144	3	7.06765	0.204594	2.74445	2.74445	5.31128	0.00604096
At1g43890	260870_at	Arabidopsis ATH1-121501 Genome Array	Arabidopsis thaliana	2010-08-10	Exemplar sequence	Affymetrix Proprietary Database	At1g43890	GTP-binding protein(RAB1Y), putative similar to GTP-binding protein(RAB1Y) GI:1370173 from (Lotus japonicus);supported by full-length cDNA: Ceres:2898.	At1g43890	---	At.24663	June 2009 (TAIR 9)	Chr1:16646933-16648395 (+) // 100.0 //	TRUE	3	5.2495	0.0853204	3	6.70434	0.0134859	2.74127	2.74127	8.01649	0.00131357
At3g13720	256785_at	Arabidopsis ATH1-121501 Genome Array	Arabidopsis thaliana	2010-08-10	Exemplar sequence	Affymetrix Proprietary Database	At3g13720	unknown protein ;supported by full-length cDNA: Ceres:8544.	At3g13720	---	At.23301	June 2009 (TAIR 9)	Chr3:4495201-4495768 (-) // 100.0 //	TRUE	3	6.48066	0.349908	3	7.93274	0.104546	2.73602	2.73602	3.73084	0.0202821
At1g33960	260116_at	Arabidopsis ATH1-121501 Genome Array	Arabidopsis thaliana	2010-08-10	Exemplar sequence	Affymetrix Proprietary Database	At1g33960	AIG1 identical to AIG1 (exhibits RPS2- and avrRpt2-dependent induction early after infection with Pseudomonas) GB:U40856 [Arabidopsis thaliana] (Plant Cell 8 (2), 241-249 (1996)); supported by cDNA: gi_1127803_gb_U40856.1_ATU40856	At1g33960	---	At.10803	June 2009 (TAIR 9)	Chr1:12346554-12348184 (+) // 100.0 //	TRUE	2	5.14998	0.103642	2	6.602	0.0204859	2.73591	2.73591	5.82847	0.0281977
At2g04050	263402_at	Arabidopsis ATH1-121501 Genome Array	Arabidopsis thaliana	2010-08-10	Exemplar sequence	Affymetrix Proprietary Database	At2g04050	hypothetical protein similar to hypothetical protein GB:AAC27412	At2g04050	---	At.49328	June 2009 (TAIR 9)	Chr2:1337385-1339270 (-) // 100.0 //	TRUE	2	5.0532	3.35e-06	2	6.50388	0.00244226	2.73338	2.73338	41.4853	0.00058054
At5g53420	248271_at	Arabidopsis ATH1-121501 Genome Array	Arabidopsis thaliana	2010-08-10	Exemplar sequence	Affymetrix Proprietary Database	At5g53420	putative protein similar to unknown protein (pir||T02891);supported by full-length cDNA: Ceres:112574.	At5g53420	---	At.8948	June 2009 (TAIR 9)	Chr5:21673682-21675469 (+) // 100.0 //	TRUE	3	5.92354	0.206676	3	7.37386	0.485644	2.73267	2.73267	3.01903	0.0392005
At4g03410	255429_at	Arabidopsis ATH1-121501 Genome Array	Arabidopsis thaliana	2010-08-10	Exemplar sequence	Affymetrix Proprietary Database	At4g03410	hypothetical protein	At4g03410	---	At.34182	June 2009 (TAIR 9)	Chr4:1501906-1503166 (+) // 100.0 //	TRUE	3	4.88356	0.0664136	3	6.33301	0.120677	2.73103	2.73103	5.80411	0.00438332
At2g39000	266188_at	Arabidopsis ATH1-121501 Genome Array	Arabidopsis thaliana	2010-08-10	Exemplar sequence	Affymetrix Proprietary Database	At2g39000	unknown protein	At2g39000	---	At.43741	June 2009 (TAIR 9)	Chr2:16286453-16287941 (-) // 100.0 //	TRUE	3	6.35633	0.299496	3	7.80325	0.0130975	2.72625	2.72625	4.48244	0.0109693
At5g66250	247140_at	Arabidopsis ATH1-121501 Genome Array	Arabidopsis thaliana	2010-08-10	Exemplar sequence	Affymetrix Proprietary Database	At5g66250	putative protein similar to unknown protein (gb AAD20127.1); supported by full-length cDNA: Ceres: 11225.	At5g66250	---	At.28876	June 2009 (TAIR 9)	Chr5:26469049-26470376 (+) // 100.0 //	TRUE	3	4.52248	0.283542	3	5.96541	0.10498	2.71872	2.71872	4.00956	0.0160024
At1g19250	256012_at	Arabidopsis ATH1-121501 Genome Array	Arabidopsis thaliana	2010-08-10	Exemplar sequence	Affymetrix Proprietary Database	At1g19250	unknown protein similar to dimethylaniline monooxygenase (N-oxide-forming)-like protein GI:9759603 from [Arabidopsis thaliana]	At1g19250	---	At.41756	June 2009 (TAIR 9)	Chr1:6650655-6653053 (-) // 100.0 //	TRUE	2	2.91282	0.00506859	2	4.35463	0.0816589	2.71661	2.71661	6.9238	0.020229
At3g50930	252131_at	Arabidopsis ATH1-121501 Genome Array	Arabidopsis thaliana	2010-08-10	Exemplar sequence	Affymetrix Proprietary Database	At3g50930	BCS1 protein-like protein Homo sapiens h-bcs1 (BCS1) mRNA, nuclear gene encoding mitochondrial protein which is involved in the expression of functional mitochondrial ubiquinol-cytochrome c reductase complex probably via the control of expression of Rieske iron-sulphur protein, PI	At3g50930	---	At.23776	June 2009 (TAIR 9)	Chr3:18929942-18931547 (+) // 100.0 //	TRUE	2	4.09487	0.0569158	2	5.53633	0.00216705	2.71596	2.71596	8.38662	0.0139214
At4g34180	253273_at	Arabidopsis ATH1-121501 Genome Array	Arabidopsis thaliana	2010-08-10	Exemplar sequence	Affymetrix Proprietary Database	At4g34180	putative protein hypothetical protein slr2121, Synechocystis sp., PIR2:S75497;supported by full-length cDNA: Ceres:8686.	At4g34180	---	At.24487	June 2009 (TAIR 9)	Chr4:16370059-16371383 (-) // 100.0 //	TRUE	3	7.34359	0.169978	3	8.78463	0.1438	2.71517	2.71517	4.4558	0.0111965
At5g04740	250861_at	Arabidopsis ATH1-121501 Genome Array	Arabidopsis thaliana	2010-08-10	Exemplar sequence	Affymetrix Proprietary Database	At5g04740	putative protein predicted proteins, Arabidopsis thaliana;supported by full-length cDNA: Ceres:34592.	At5g04740	---	At.22197	June 2009 (TAIR 9)	Chr5:1368712-1371391 (-) // 100.0 //	TRUE	3	5.43822	0.656255	3	6.87584	0.0777494	2.70873	2.70873	2.90639	0.0438363
At3g60640	251393_at	Arabidopsis ATH1-121501 Genome Array	Arabidopsis thaliana	2010-08-10	Exemplar sequence	Affymetrix Proprietary Database	At3g60640	putative protein symbiosis-related protein, Laccaria bicolor, EMBL:U93506;supported by full-length cDNA: Ceres:4756.	At3g60640	---	At.27215	June 2009 (TAIR 9)	Chr3:22416117-22416971 (+) // 100.0 //	TRUE	3	5.82175	0.173018	3	7.25936	0.015319	2.70872	2.70872	5.73764	0.00457106
At5g50720	248466_at	Arabidopsis ATH1-121501 Genome Array	Arabidopsis thaliana	2010-08-10	Exemplar sequence	Affymetrix Proprietary Database	At5g50720	putative protein similar to unknown protein (pir||T05517);supported by full-length cDNA: Ceres:121993.	At5g50720	---	At.7898	June 2009 (TAIR 9)	Chr5:20633441-20634502 (-) // 100.0 //	TRUE	3	5.19027	0.00724104	3	6.62713	0.165554	2.70732	2.70732	5.98702	0.00391349
At4g35750	253163_at	Arabidopsis ATH1-121501 Genome Array	Arabidopsis thaliana	2010-08-10	Exemplar sequence	Affymetrix Proprietary Database	At4g35750	putative protein E1B 19K/Bcl-2-interacting protein Nip2, Homo sapiens, PIR2:I38864;supported by full-length cDNA: Ceres:17117.	At4g35750	---	At.3145	June 2009 (TAIR 9)	Chr4:16940864-16941674 (-) // 100.0 //	TRUE	3	7.33171	0.200641	3	8.76622	0.0423261	2.7029	2.7029	5.04068	0.00727856
At3g18820	257754_at	Arabidopsis ATH1-121501 Genome Array	Arabidopsis thaliana	2010-08-10	Exemplar sequence	Affymetrix Proprietary Database	At3g18820	GTP binding protein, putative similar to RAS-RELATED PROTEIN RAB7 GB:P31022 from [Pisum sativum], Plant Mol. Biol. 21 (6), 1195-1199 (1993);supported by full-length cDNA: Ceres:101693.	At3g18820	---	At.24625	June 2009 (TAIR 9)	Chr3:6484265-6486005 (+) // 100.0 //	TRUE	3	6.27018	0.202667	3	7.70299	0.24868	2.69971	2.69971	3.69397	0.0209458
At3g46000	252565_at	Arabidopsis ATH1-121501 Genome Array	Arabidopsis thaliana	2010-08-10	Exemplar sequence	Affymetrix Proprietary Database	At3g46000	actin depolymerizing factor 2 (ADF2) ; supported by full-length cDNA: Ceres: 99657.	At3g46000	---	At.20461	June 2009 (TAIR 9)	Chr3:16907742-16908235 (-) // 99.52 //	TRUE	3	7.14475	0.156757	3	8.5775	0.0274395	2.69961	2.69961	5.78217	0.00444422
At5g53870	248236_at	Arabidopsis ATH1-121501 Genome Array	Arabidopsis thaliana	2010-08-10	Exemplar sequence	Affymetrix Proprietary Database	At5g53870	putative protein contains similarity to phytocyanin/early nodulin-like protein	At5g53870	---	At.49170	June 2009 (TAIR 9)	Chr5:21870032-21871228 (-) // 100.0 //	TRUE	2	4.58635	0.0481028	2	6.01865	0.0150962	2.69877	2.69877	8.05738	0.0150562
At1g49300	262401_at	Arabidopsis ATH1-121501 Genome Array	Arabidopsis thaliana	2010-08-10	Exemplar sequence	Affymetrix Proprietary Database	At1g49300	small GTP-binding protein, putative similar to small GTP-binding protein,(RAB7C) GI:1370185 from [Lotus japonicus]; supported by cDNA: gi_15718413_dbj_AB071849.1_AB071849	At1g49300	---	At.19280	June 2009 (TAIR 9)	Chr1:18234841-18236968 (+) // 100.0 //	TRUE	3	7.05976	0.155489	3	8.49181	0.0839778	2.6983	2.6983	5.0687	0.00713689
At3g11880	258731_at	Arabidopsis ATH1-121501 Genome Array	Arabidopsis thaliana	2010-08-10	Exemplar sequence	Affymetrix Proprietary Database	At3g11880	unknown protein ; supported by cDNA: gi_16226859_gb_AF428353.1_AF428353	At3g11880	---	At.18742	June 2009 (TAIR 9)	Chr3:3751696-3753722 (+) // 100.0 //	TRUE	3	5.55759	0.0714014	3	6.98582	0.234548	2.69115	2.69115	4.47231	0.011055
At1g06210	260794_at	Arabidopsis ATH1-121501 Genome Array	Arabidopsis thaliana	2010-08-10	Exemplar sequence	Affymetrix Proprietary Database	At1g06210	unknown protein ; supported by cDNA: gi_15450710_gb_AY052723.1_	At1g06210	---	At.23613	June 2009 (TAIR 9)	Chr1:1897566-1898986 (+) // 100.0 //	TRUE	3	5.63909	0.299025	3	7.06619	0.291134	2.68904	2.68904	3.21757	0.0323551
At5g01350	251094_at	Arabidopsis ATH1-121501 Genome Array	Arabidopsis thaliana	2010-08-10	Exemplar sequence	Affymetrix Proprietary Database	At5g01350	putative protein ;supported by full-length cDNA: Ceres:35934.	At5g01350	---	At.20411	June 2009 (TAIR 9)	Chr5:145864-146911 (-) // 100.0 //	TRUE	3	7.26311	0.415257	3	8.69008	0.0216213	2.68881	2.68881	3.73933	0.0201327
At3g60590	251399_at	Arabidopsis ATH1-121501 Genome Array	Arabidopsis thaliana	2010-08-10	Exemplar sequence	Affymetrix Proprietary Database	At3g60590	putative protein	At3g60590	---	At.19770	June 2009 (TAIR 9)	Chr3:22398763-22399753 (+) // 100.0 //	TRUE	3	5.84145	0.0313595	3	7.26672	0.379289	2.68564	2.68564	3.85231	0.0182665
At5g13820	250213_at	Arabidopsis ATH1-121501 Genome Array	Arabidopsis thaliana	2010-08-10	Exemplar sequence	Affymetrix Proprietary Database	At5g13820	H-protein promoter binding factor-1 (gb|AAC24592.1) ; supported by cDNA: gi_13641339_gb_AY029195.1_	At5g13820	---	At.19639	June 2009 (TAIR 9)	Chr5:4461693-4464355 (+) // 100.0 //	TRUE	3	4.51557	0.0709595	3	5.93897	0.637202	2.68217	2.68217	2.92969	0.0428271
At3g06860	258555_at	Arabidopsis ATH1-121501 Genome Array	Arabidopsis thaliana	2010-08-10	Exemplar sequence	Affymetrix Proprietary Database	At3g06860	fatty acid multifunctional protein (AtMFP2) identical to fatty acid multifunctional protein (AtMFP2) GB:AF123254 [Arabidopsis thaliana] (fatty acid beta-oxidation); supported by cDNA: gi_4337026_gb_AF123254.1_AF123254	At3g06860	---	At.24386	June 2009 (TAIR 9)	Chr3:2161925-2166009 (+) // 100.0 //	TRUE	3	6.11897	0.0551052	3	7.54051	0.671121	2.67873	2.67873	2.88925	0.0445963
At1g29390	259768_at	Arabidopsis ATH1-121501 Genome Array	Arabidopsis thaliana	2010-08-10	Exemplar sequence	Affymetrix Proprietary Database	At1g29390	expressed protein supported by cDNA: Ceres:42692	At1g29390	---	At.40751	June 2009 (TAIR 9)	Chr1:10286408-10287878 (-) // 100.0 //	TRUE	3	8.13684	0.0378577	3	9.55816	0.0351809	2.6783	2.6783	9.1091	0.000805634
At1g23960	263023_at	Arabidopsis ATH1-121501 Genome Array	Arabidopsis thaliana	2010-08-10	Exemplar sequence	Affymetrix Proprietary Database	At1g23960	unknown protein	At1g23960	---	At.43314	June 2009 (TAIR 9)	Chr1:8478626-8480006 (-) // 100.0 //	TRUE	3	6.47612	0.00985025	3	7.89571	0.0742372	2.6751	2.6751	8.47927	0.00106043
At3g05165	259310_s_at	Arabidopsis ATH1-121501 Genome Array	Arabidopsis thaliana	2010-08-10	Exemplar sequence	Affymetrix Proprietary Database	At3g05165	Expressed protein ; supported by cDNA: gi_15081629_gb_AY048207.1_	At3g05165	---	At.20337	June 2009 (TAIR 9)	Chr3:1458286-1462737 (-) // 100.0 //	TRUE	3	7.15905	0.220903	3	8.57657	0.209886	2.67126	2.67126	3.74074	0.0201081
At4g17840	254691_at	Arabidopsis ATH1-121501 Genome Array	Arabidopsis thaliana	2010-08-10	Exemplar sequence	Affymetrix Proprietary Database	At4g17840	hypothetical protein ; supported by full-length cDNA: Ceres: 38412.	At4g17840	---	At.48873	June 2009 (TAIR 9)	Chr4:9918221-9920190 (-) // 100.0 //	TRUE	3	8.23538	0.325925	3	9.64945	0.188105	2.66487	2.66487	3.41614	0.0268752
At1g23430	263015_at	Arabidopsis ATH1-121501 Genome Array	Arabidopsis thaliana	2010-08-10	Exemplar sequence	Affymetrix Proprietary Database	At1g23430	hypothetical protein similar to hypothetical protein GB:AAF27077 GI:6730656 from (Arabidopsis thaliana)	At1g23430	---	At.48221	June 2009 (TAIR 9)	Chr1:8321939-8322495 (+) // 100.0 //	TRUE	3	6.04597	0.467762	3	7.45541	0.295924	2.65634	2.65634	2.79351	0.0491359
At1g09480	264553_s_at	Arabidopsis ATH1-121501 Genome Array	Arabidopsis thaliana	2010-08-10	Exemplar sequence	Affymetrix Proprietary Database	At1g09480	putative cinnamyl alcohol dehydrogenase similar to cinnamyl alcohol dehydrogenase, gi|1143445	At1g09480	---	At.42221	June 2009 (TAIR 9)	Chr1:3057974-3060661 (+) // 100.0 //	TRUE	3	5.44233	0.0830627	3	6.84943	0.476125	2.65204	2.65204	3.25918	0.0311049
At4g13250	254764_at	Arabidopsis ATH1-121501 Genome Array	Arabidopsis thaliana	2010-08-10	Exemplar sequence	Affymetrix Proprietary Database	At4g13250	putative protein ; supported by cDNA: gi_16323185_gb_AY057697.1_	At4g13250	---	At.3267	June 2009 (TAIR 9)	Chr4:7684416-7686691 (-) // 100.0 //	TRUE	3	7.97888	0.236407	3	9.3859	0.32694	2.65189	2.65189	3.24694	0.0314667
At5g59840	247699_at	Arabidopsis ATH1-121501 Genome Array	Arabidopsis thaliana	2010-08-10	Exemplar sequence	Affymetrix Proprietary Database	At5g59840	GTP-binding protein ara-3 GTP-binding protein ara-3, Arabidopsis thaliana, PIR:JS0640	At5g59840	---	At.29202	June 2009 (TAIR 9)	Chr5:24107449-24109049 (-) // 100.0 //	TRUE	3	4.37016	0.14185	3	5.77632	0.205085	2.65031	2.65031	4.13496	0.0144356
At1g68300	260444_at	Arabidopsis ATH1-121501 Genome Array	Arabidopsis thaliana	2010-08-10	Exemplar sequence	Affymetrix Proprietary Database	At1g68300	unknown protein ;supported by full-length cDNA: Ceres:27109.	At1g68300	---	At.43330	June 2009 (TAIR 9)	Chr1:25598517-25599261 (-) // 100.0 //	TRUE	3	6.98465	0.224398	3	8.39018	0.00393519	2.64916	2.64916	5.09469	0.0070085
At5g17520	246434_at	Arabidopsis ATH1-121501 Genome Array	Arabidopsis thaliana	2010-08-10	Exemplar sequence	Affymetrix Proprietary Database	At5g17520	root cap 1 (RCP1) ;supported by full-length cDNA: Ceres:10216.	At5g17520	---	At.9964	June 2009 (TAIR 9)	Chr5:5772795-5775231 (-) // 100.0 //	TRUE	3	7.64214	0.00195775	3	9.04696	0.222893	2.64785	2.64785	5.13138	0.00683199
At2g30250	267246_at	Arabidopsis ATH1-121501 Genome Array	Arabidopsis thaliana	2010-08-10	Exemplar sequence	Affymetrix Proprietary Database	At2g30250	putative WRKY-type DNA binding protein ; supported by cDNA: gi_15027912_gb_AY045813.1_	At2g30250	---	At.12235	June 2009 (TAIR 9)	Chr2:12903552-12905089 (-) // 100.0 //	TRUE	3	5.79425	0.0735232	3	7.19591	0.498263	2.64205	2.64205	3.21059	0.0325705
At3g30390	256711_at	Arabidopsis ATH1-121501 Genome Array	Arabidopsis thaliana	2010-08-10	Exemplar sequence	Affymetrix Proprietary Database	At3g30390	unknown protein contains Pfam profile: PF01490 Transmembrane amino acid transporter protein; supported by cDNA: gi_15529154_gb_AY052201.1_	At3g30390	---	At.21575	June 2009 (TAIR 9)	Chr3:11977111-11978827 (-) // 100.0 //	TRUE	3	9.43669	0.0533553	3	10.8379	0.0653622	2.64116	2.64116	7.0436	0.00214169
At2g20740	265426_at	Arabidopsis ATH1-121501 Genome Array	Arabidopsis thaliana	2010-08-10	Exemplar sequence	Affymetrix Proprietary Database	At2g20740	hypothetical protein predicted by genefinder	At2g20740	---	At.23632	June 2009 (TAIR 9)	Chr2:8936736-8937292 (+) // 100.0 //	TRUE	3	6.89167	0.0451732	3	8.29027	0.0942958	2.63646	2.63646	6.48658	0.00291225
At4g20410	254476_at	Arabidopsis ATH1-121501 Genome Array	Arabidopsis thaliana	2010-08-10	Exemplar sequence	Affymetrix Proprietary Database	At4g20410	putative protein gamma-SNAP protein, bovine, PIR2:S32369;supported by full-length cDNA: Ceres:267158.	At4g20410	---	At.22040	June 2009 (TAIR 9)	Chr4:11014098-11016454 (-) // 100.0 //	TRUE	3	6.65222	0.124968	3	8.05034	0.142621	2.63558	2.63558	4.68135	0.00943825
At1g53030	261317_at	Arabidopsis ATH1-121501 Genome Array	Arabidopsis thaliana	2010-08-10	Exemplar sequence	Affymetrix Proprietary Database	At1g53030	cytochrome C oxidase assembly protein, putative similar to GB:5851903 from [Rattus norvegicus];supported by full-length cDNA: Ceres:11496.	At1g53030	---	At.26161	June 2009 (TAIR 9)	Chr1:19760223-19760442 (-) // 100.0 //	TRUE	3	4.64465	0.358846	3	6.04194	0.000812428	2.63407	2.63407	4.03555	0.0156614
At3g10300	259137_at	Arabidopsis ATH1-121501 Genome Array	Arabidopsis thaliana	2010-08-10	Exemplar sequence	Affymetrix Proprietary Database	At3g10300	unknown protein Pfam HMM hit: EF hand	At3g10300	---	At.43629	June 2009 (TAIR 9)	Chr3:3186435-3188075 (+) // 100.0 //	TRUE	3	6.04977	0.0438955	3	7.44669	0.23467	2.63339	2.63339	4.58426	0.0101507
At3g43230	252745_at	Arabidopsis ATH1-121501 Genome Array	Arabidopsis thaliana	2010-08-10	Exemplar sequence	Affymetrix Proprietary Database	At3g43230	putative protein Sh3yl1 mRNA, Mus musculus, EMBL:MMD926;supported by full-length cDNA: Ceres:107823.	At3g43230	---	At.27508	June 2009 (TAIR 9)	Chr3:15207775-15209599 (+) // 100.0 //	TRUE	3	5.96723	0.121505	3	7.36338	0.248315	2.63199	2.63199	3.97648	0.0164494
At4g18390	254670_at	Arabidopsis ATH1-121501 Genome Array	Arabidopsis thaliana	2010-08-10	Exemplar sequence	Affymetrix Proprietary Database	At4g18390	teosinte branched1 - like protein teosinte branched1 protein - Zea mays, PIR2:T04347	At4g18390	---	At.1934	June 2009 (TAIR 9)	Chr4:10163211-10164309 (-) // 100.0 //	TRUE	3	6.0106	0.630044	3	7.40649	0.0815352	2.6315	2.6315	2.86615	0.0456456
At4g29820	253672_at	Arabidopsis ATH1-121501 Genome Array	Arabidopsis thaliana	2010-08-10	Exemplar sequence	Affymetrix Proprietary Database	At4g29820	mRNA cleavage factor subunit - like protein mRNA cleavage factor I 25 kDa subunit, Homo sapiens, AJ001810;supported by full-length cDNA: Ceres:20435.	At4g29820	---	At.26190	June 2009 (TAIR 9)	Chr4:14596046-14597317 (-) // 100.0 //	TRUE	3	5.40375	0.133862	3	6.7975	0.285185	2.6276	2.6276	3.72917	0.0203115
At1g73980	260372_at	Arabidopsis ATH1-121501 Genome Array	Arabidopsis thaliana	2010-08-10	Exemplar sequence	Affymetrix Proprietary Database	At1g73980	unknown protein contains a region similar to uridine kinase GB:AAF09747 from [Deinococcus radiodurans]	At1g73980	---	At.18216	June 2009 (TAIR 9)	Chr1:27820291-27823527 (-) // 100.0 //	TRUE	3	5.61748	0.0742877	3	7.00981	0.0682678	2.62501	2.62501	6.38718	0.00308375
At2g46550	265457_at	Arabidopsis ATH1-121501 Genome Array	Arabidopsis thaliana	2010-08-10	Exemplar sequence	Affymetrix Proprietary Database	At2g46550	unknown protein ; supported by full-length cDNA: Ceres: 122665.	At2g46550	---	At.27980	June 2009 (TAIR 9)	Chr2:19112263-19113457 (-) // 100.0 //	TRUE	3	6.78454	0.422306	3	8.17511	0.049064	2.62182	2.62182	3.5081	0.0247143
At5g48570	248657_at	Arabidopsis ATH1-121501 Genome Array	Arabidopsis thaliana	2010-08-10	Exemplar sequence	Affymetrix Proprietary Database	At5g48570	peptidylprolyl isomerase	At5g48570	---	At.29841	June 2009 (TAIR 9)	Chr5:19690745-19693656 (-) // 100.0 //	TRUE	2	3.03773	4.19e-05	2	4.42729	0.00685123	2.61999	2.61999	23.6693	0.0017802
At4g23010	254291_at	Arabidopsis ATH1-121501 Genome Array	Arabidopsis thaliana	2010-08-10	Exemplar sequence	Affymetrix Proprietary Database	At4g23010	putative protein UDP-galactose transporter related isozyme 3, Homo sapiens, PIR2:JC5026	At4g23010	---	At.23149	June 2009 (TAIR 9)	Chr4:12060317-12062486 (-) // 100.0 //	TRUE	3	6.36263	0.0314894	3	7.74786	0.0481866	2.61215	2.61215	8.50004	0.00105056
At5g59820	247655_at	Arabidopsis ATH1-121501 Genome Array	Arabidopsis thaliana	2010-08-10	Exemplar sequence	Affymetrix Proprietary Database	At5g59820	zinc finger protein Zat12 ;supported by full-length cDNA: Ceres:40576.	At5g59820	---	At.24260	June 2009 (TAIR 9)	Chr5:24103072-24103561 (+) // 100.0 //	TRUE	3	4.73696	0.0294349	3	6.12207	0.172069	2.61191	2.61191	5.34444	0.00590766
At3g24500	258133_at	Arabidopsis ATH1-121501 Genome Array	Arabidopsis thaliana	2010-08-10	Exemplar sequence	Affymetrix Proprietary Database	At3g24500	ethylene-responsive transcriptional coactivator, putative similar to GB:AAD46402 from [Lycopersicon esculentum] (Plant J. 18 (6), 589-600 (1999));supported by full-length cDNA: Ceres:158734.	At3g24500	---	At.37513	June 2009 (TAIR 9)	Chr3:8918754-8919201 (+) // 100.0 //	TRUE	2	7.29811	0.00224091	2	8.68295	0.000321476	2.61142	2.61142	38.6893	0.000667395
At2g35980	263948_at	Arabidopsis ATH1-121501 Genome Array	Arabidopsis thaliana	2010-08-10	Exemplar sequence	Affymetrix Proprietary Database	At2g35980	similar to harpin-induced protein hin1 from tobacco ;supported by full-length cDNA: Ceres:26418.	At2g35980	---	At.25508	June 2009 (TAIR 9)	Chr2:15110634-15111318 (+) // 100.0 //	TRUE	2	4.89109	0.0273731	2	6.27567	0.00164508	2.61096	2.61096	11.4947	0.00748352
At5g38650	249525_at	Arabidopsis ATH1-121501 Genome Array	Arabidopsis thaliana	2010-08-10	Exemplar sequence	Affymetrix Proprietary Database	At5g38650	putative protein similar to unknown protein (gb|AAB95243.1);supported by full-length cDNA: Ceres:42336.	At5g38650	---	At.30397	June 2009 (TAIR 9)	Chr5:15471207-15472699 (-) // 100.0 //	TRUE	3	7.02282	0.141947	3	8.40637	0.0387481	2.60909	2.60909	5.63744	0.00487306
At2g42760	263972_at	Arabidopsis ATH1-121501 Genome Array	Arabidopsis thaliana	2010-08-10	Exemplar sequence	Affymetrix Proprietary Database	At2g42760	unknown protein	At2g42760	---	At.36972	June 2009 (TAIR 9)	Chr2:17796381-17797185 (-) // 100.0 //	TRUE	3	6.91214	0.00765652	3	8.29363	0.270789	2.60539	2.60539	4.53462	0.0105402
At4g11360	254919_at	Arabidopsis ATH1-121501 Genome Array	Arabidopsis thaliana	2010-08-10	Exemplar sequence	Affymetrix Proprietary Database	At4g11360	RING-H2 finger protein RHA1b ;supported by full-length cDNA: Ceres:37097.	At4g11360	---	At.20976	June 2009 (TAIR 9)	Chr4:6906065-6906539 (+) // 100.0 //	TRUE	3	5.8949	0.0155306	3	7.27607	0.038151	2.6048	2.6048	10.3251	0.000496464
At4g15093	245292_at	Arabidopsis ATH1-121501 Genome Array	Arabidopsis thaliana	2010-08-10	Exemplar sequence	Affymetrix Proprietary Database	At4g15093	Expressed protein ; supported by cDNA: gi_15293028_gb_AY050948.1_	At4g15093	---	At.26541	June 2009 (TAIR 9)	Chr4:8618453-8619472 (+) // 100.0 //	TRUE	3	6.02756	0.00192621	3	7.40696	0.725917	2.6016	2.6016	2.80048	0.0487879
At5g62740	247403_at	Arabidopsis ATH1-121501 Genome Array	Arabidopsis thaliana	2010-08-10	Exemplar sequence	Affymetrix Proprietary Database	At5g62740	putative protein hypersensitive-induced response protein HIR3, Zea mays, EMBL:AF236375;supported by full-length cDNA: Ceres:2641.	At5g62740	---	At.71021	June 2009 (TAIR 9)	Chr5:25201319-25202535 (+) // 100.0 //	TRUE	3	6.90855	0.0253265	3	8.28618	0.003138	2.5984	2.5984	14.143	0.000145095
At2g26830	266861_at	Arabidopsis ATH1-121501 Genome Array	Arabidopsis thaliana	2010-08-10	Exemplar sequence	Affymetrix Proprietary Database	At2g26830	putative choline kinase ;supported by full-length cDNA: Ceres:37620.	At2g26830	---	At.38841	June 2009 (TAIR 9)	Chr2:11443598-11446958 (+) // 100.0 //	TRUE	3	5.47886	0.203903	3	6.85551	0.437712	2.59665	2.59665	2.97678	0.0408688
At5g39030	249486_at	Arabidopsis ATH1-121501 Genome Array	Arabidopsis thaliana	2010-08-10	Exemplar sequence	Affymetrix Proprietary Database	At5g39030	receptor protein kinase - like protein receptor serine/threonine kinase PR5K, Arabidopsis thaliana, EMBL:AT48698	At5g39030	---	At.55240	June 2009 (TAIR 9)	Chr5:15620065-15622486 (+) // 100.0 //	TRUE	3	5.86351	0.0429099	3	7.23936	0.0725817	2.59519	2.59519	7.0122	0.00217787
At1g21010	262801_at	Arabidopsis ATH1-121501 Genome Array	Arabidopsis thaliana	2010-08-10	Exemplar sequence	Affymetrix Proprietary Database	At1g21010	unknown protein ;supported by full-length cDNA: Ceres:17521.	At1g21010	---	At.41675	June 2009 (TAIR 9)	Chr1:7346238-7346871 (+) // 100.0 //	TRUE	3	5.00182	0.165314	3	6.37704	0.526216	2.59406	2.59406	2.86435	0.0457286
At3g55470	251790_at	Arabidopsis ATH1-121501 Genome Array	Arabidopsis thaliana	2010-08-10	Exemplar sequence	Affymetrix Proprietary Database	At3g55470	elicitor responsive/phloem -like protein FIERG2 protein, Oryza sativa, PIR:T04363	At3g55470	---	At.35023	June 2009 (TAIR 9)	Chr3:20564355-20566092 (+) // 100.0 //	TRUE	3	5.42088	0.0782	3	6.79541	0.282375	2.59283	2.59283	3.96476	0.0166113
At5g20900	246161_at	Arabidopsis ATH1-121501 Genome Array	Arabidopsis thaliana	2010-08-10	Exemplar sequence	Affymetrix Proprietary Database	At5g20900	putative protein predicted proteins, Arabidopsis thaliana; supported by cDNA: gi_15293158_gb_AY051013.1_	At5g20900	---	At.68499	June 2009 (TAIR 9)	Chr5:7090882-7092201 (+) // 100.0 //	TRUE	3	8.03679	0.0492995	3	9.40997	0.273054	2.59042	2.59042	4.18914	0.0138161
At2g01490	266351_at	Arabidopsis ATH1-121501 Genome Array	Arabidopsis thaliana	2010-08-10	Exemplar sequence	Affymetrix Proprietary Database	At2g01490	unknown protein ;supported by full-length cDNA: Ceres:41002.	At2g01490	---	At.20891	June 2009 (TAIR 9)	Chr2:221315-223187 (+) // 100.0 //	TRUE	3	7.14593	0.0206315	3	8.51825	0.0430731	2.58887	2.58887	9.4174	0.000708707
At5g07920	250556_at	Arabidopsis ATH1-121501 Genome Array	Arabidopsis thaliana	2010-08-10	Exemplar sequence	Affymetrix Proprietary Database	At5g07920	diacylglycerol kinase (ATDGK1) ; supported by cDNA: gi_1374771_dbj_D63787.1_ATHATDGK1	At5g07920	---	At.260	June 2009 (TAIR 9)	Chr5:2525196-2528396 (-) // 100.0 //	TRUE	3	4.66991	0.0775484	3	6.04204	0.501342	2.58854	2.58854	3.12364	0.0354021
At3g47600	252408_at	Arabidopsis ATH1-121501 Genome Array	Arabidopsis thaliana	2010-08-10	Exemplar sequence	Affymetrix Proprietary Database	At3g47600	putative transcription factor MYB94 ; supported by cDNA: gi_3941527_gb_AF062918.1_AF062918	At3g47600	---	At.21591	June 2009 (TAIR 9)	Chr3:17539626-17541035 (-) // 100.0 //	TRUE	3	5.76116	0.00403622	3	7.13236	0.321598	2.58686	2.58686	4.16195	0.0141228
At3g07730	259246_s_at	Arabidopsis ATH1-121501 Genome Array	Arabidopsis thaliana	2010-08-10	Exemplar sequence	Affymetrix Proprietary Database	At3g07730	hypothetical protein predicted by genscan	At3g07730	---	At.40308	June 2009 (TAIR 9)	Chr3:2468184-2469606 (+) // 100.0 //	TRUE	3	4.07493	0.0813434	3	5.44543	0.230512	2.58561	2.58561	4.25074	0.0131503
At2g41870	267538_at	Arabidopsis ATH1-121501 Genome Array	Arabidopsis thaliana	2010-08-10	Exemplar sequence	Affymetrix Proprietary Database	At2g41870	putative DNA binding protein ; supported by cDNA: gi_11908071_gb_AF326883.1_AF326883	At2g41870	---	At.14701	June 2009 (TAIR 9)	Chr2:17471118-17472519 (-) // 100.0 //	TRUE	3	5.67648	0.61179	3	7.04604	0.0905319	2.58392	2.58392	2.83057	0.0473175
At3g01420	258957_at	Arabidopsis ATH1-121501 Genome Array	Arabidopsis thaliana	2010-08-10	Exemplar sequence	Affymetrix Proprietary Database	At3g01420	feebly-like protein contains similarity to feebly protein GB:S70648 [Lycopersicon esculentum]; supported by cDNA: gi_14595998_gb_AY042787.1_	At3g01420	---	At.23359	June 2009 (TAIR 9)	Chr3:159688-162726 (-) // 100.0 //	TRUE	2	3.29532	0.0369203	2	4.66411	0.0498552	2.58253	2.58253	6.5713	0.0223832
At1g59860	262911_s_at	Arabidopsis ATH1-121501 Genome Array	Arabidopsis thaliana	2010-08-10	Exemplar sequence	Affymetrix Proprietary Database	At1g59860	heat shock protein, putative similar to heat shock protein GI:19617 from [Medicago sativa];supported by full-length cDNA: Ceres:32795.	At1g59860	---	At.36768	June 2009 (TAIR 9)	Chr1:22031473-22031941 (+) // 100.0 //	TRUE	2	4.29242	0.0387959	2	5.66042	0.00811303	2.58112	2.58112	8.9325	0.0123022
At1g02200	264147_at	Arabidopsis ATH1-121501 Genome Array	Arabidopsis thaliana	2010-08-10	Exemplar sequence	Affymetrix Proprietary Database	At1g02200	receptor-like protein glossy1 (gl1), putative similar to receptor-like protein glossy1 (gl1) GI:1209703 from (Arabidopsis thaliana)	At1g02200	---	At.20971	June 2009 (TAIR 9)	Chr1:418817-419898 (+) // 100.0 //	TRUE	2	6.32258	0.0376266	2	7.68909	0.00230223	2.57846	2.57846	9.67129	0.0105229
At3g60180	251426_at	Arabidopsis ATH1-121501 Genome Array	Arabidopsis thaliana	2010-08-10	Exemplar sequence	Affymetrix Proprietary Database	At3g60180	URIDYLATE KINASE-like protein URIDYLATE KINASE - Arabidopsis thaliana, EMBL:AF000147;supported by full-length cDNA: Ceres:16800.	At3g60180	---	At.34484	June 2009 (TAIR 9)	Chr3:22242780-22244015 (-) // 100.0 //	TRUE	3	5.51145	0.0355842	3	6.87706	0.307232	2.57686	2.57686	4.03978	0.0156068
At5g51440	248434_at	Arabidopsis ATH1-121501 Genome Array	Arabidopsis thaliana	2010-08-10	Exemplar sequence	Affymetrix Proprietary Database	At5g51440	mitochondrial heat shock 22 kd protein-like ; supported by full-length cDNA: Ceres: 268536.	At5g51440	---	At.29679	June 2009 (TAIR 9)	Chr5:20891241-20892013 (+) // 100.0 //	TRUE	2	3.58922	0.0106116	2	4.95477	5.29e-06	2.57675	2.57675	18.7424	0.00283465
At1g69410	260350_at	Arabidopsis ATH1-121501 Genome Array	Arabidopsis thaliana	2010-08-10	Exemplar sequence	Affymetrix Proprietary Database	At1g69410	Eukaryotic initiation factor 5A , putative similar to eukaryotic initiation factor 5A (2) (Nicotiana plumbaginifolia) GI:19702;supported by full-length cDNA: Ceres:30884.	At1g69410	---	At.47614	June 2009 (TAIR 9)	Chr1:26089300-26090194 (+) // 100.0 //	TRUE	3	8.19075	0.268256	3	9.55521	0.132653	2.5748	2.5748	3.73249	0.0202529
At5g62040	247511_at	Arabidopsis ATH1-121501 Genome Array	Arabidopsis thaliana	2010-08-10	Exemplar sequence	Affymetrix Proprietary Database	At5g62040	Fdr1 Cen - like protein Fdr1, Oryza sativa, EMBL:AF159883	At5g62040	---	At.7610	June 2009 (TAIR 9)	Chr5:24922809-24923709 (+) // 100.0 //	TRUE	3	5.04831	0.104633	3	6.4095	0.254246	2.56896	2.56896	3.93553	0.0170237
At1g26920	263688_at	Arabidopsis ATH1-121501 Genome Array	Arabidopsis thaliana	2010-08-10	Exemplar sequence	Affymetrix Proprietary Database	At1g26920	unknown protein Location of EST 228A16T7A, gb|N65686;supported by full-length cDNA: Ceres:24946.	At1g26920	---	At.21273	June 2009 (TAIR 9)	Chr1:9329583-9330105 (+) // 100.0 //	TRUE	3	7.96902	0.632465	3	9.32881	0.00739621	2.56647	2.56647	2.94435	0.0422061
At2g32160	265698_at	Arabidopsis ATH1-121501 Genome Array	Arabidopsis thaliana	2010-08-10	Exemplar sequence	Affymetrix Proprietary Database	At2g32160	hypothetical protein predicted by genscan	At2g32160	---	At.13607	June 2009 (TAIR 9)	Chr2:13662237-13666133 (+) // 100.0 //	TRUE	3	8.87655	0.143353	3	10.2344	0.0393422	2.5631	2.5631	5.50251	0.00531938
At3g06780	258501_at	Arabidopsis ATH1-121501 Genome Array	Arabidopsis thaliana	2010-08-10	Exemplar sequence	Affymetrix Proprietary Database	At3g06780	hypothetical protein predicted by genemark.hmm; supported by cDNA: gi_15450370_gb_AY052286.1_	At3g06780	---	At.18838	June 2009 (TAIR 9)	Chr3:2143633-2144239 (+) // 100.0 //	TRUE	3	5.68031	0.435479	3	7.03714	0.271035	2.56121	2.56121	2.79592	0.0490151
At4g00355	255671_at	Arabidopsis ATH1-121501 Genome Array	Arabidopsis thaliana	2010-08-10	Exemplar sequence	Affymetrix Proprietary Database	At4g00355	Expressed protein ; supported by full-length cDNA: Ceres: 39479.	At4g00355	---	At.21509	June 2009 (TAIR 9)	Chr4:155206-156090 (+) // 100.0 //	TRUE	3	5.83508	0.228342	3	7.19081	0.0172963	2.55927	2.55927	4.7379	0.00905117
At1g73750	260048_at	Arabidopsis ATH1-121501 Genome Array	Arabidopsis thaliana	2010-08-10	Exemplar sequence	Affymetrix Proprietary Database	At1g73750	unknown protein contains Pfam profile: PF00561 alpha/beta hydrolase fold; supported by cDNA: gi_16930504_gb_AF419606.1_AF419606	At1g73750	---	At.27382	June 2009 (TAIR 9)	Chr1:27736658-27738887 (+) // 100.0 //	TRUE	3	6.90215	0.236378	3	8.25747	0.152215	2.55854	2.55854	3.76578	0.0196762
At5g43780	249112_at	Arabidopsis ATH1-121501 Genome Array	Arabidopsis thaliana	2010-08-10	Exemplar sequence	Affymetrix Proprietary Database	At5g43780	ATP sulfurylase precursor (gb|AAD26634.1)	At5g43780	---	At.23710	June 2009 (TAIR 9)	Chr5:17589630-17591480 (-) // 100.0 //	TRUE	3	6.18283	0.0203187	3	7.53467	0.116792	2.55237	2.55237	6.32339	0.00320037
At5g59960	247650_at	Arabidopsis ATH1-121501 Genome Array	Arabidopsis thaliana	2010-08-10	Exemplar sequence	Affymetrix Proprietary Database	At5g59960	putative protein ;supported by full-length cDNA: Ceres:120982.	At5g59960	---	At.20143	June 2009 (TAIR 9)	Chr5:24142351-24145140 (-) // 100.0 //	TRUE	3	6.63859	0.122111	3	7.99043	0.129254	2.55236	2.55236	4.67016	0.00951719
At5g63620	247353_at	Arabidopsis ATH1-121501 Genome Array	Arabidopsis thaliana	2010-08-10	Exemplar sequence	Affymetrix Proprietary Database	At5g63620	alcohol dehydrogenase-like protein ;supported by full-length cDNA: Ceres:207201.	At5g63620	---	At.8693	June 2009 (TAIR 9)	Chr5:25466379-25468296 (-) // 100.0 //	TRUE	3	6.67141	0.160672	3	8.022	0.05634	2.55016	2.55016	5.0216	0.00737701
At2g05630	265510_at	Arabidopsis ATH1-121501 Genome Array	Arabidopsis thaliana	2010-08-10	Exemplar sequence	Affymetrix Proprietary Database	At2g05630	putative microtubule-associated protein ;supported by full-length cDNA: Ceres:3416.	At2g05630	---	At.43087	June 2009 (TAIR 9)	Chr2:2083210-2084775 (-) // 100.0 //	TRUE	3	5.15609	0.122318	3	6.50634	0.00588901	2.54956	2.54956	6.53156	0.0028385
At4g01550	255585_at	Arabidopsis ATH1-121501 Genome Array	Arabidopsis thaliana	2010-08-10	Exemplar sequence	Affymetrix Proprietary Database	At4g01550	putative NAM-like protein	At4g01550	---	At.34408	June 2009 (TAIR 9)	Chr4:674024-676225 (-) // 100.0 //	TRUE	3	4.17688	0.172986	3	5.52631	0.102575	2.54811	2.54811	4.45248	0.0112252
At1g50940	256209_at	Arabidopsis ATH1-121501 Genome Array	Arabidopsis thaliana	2010-08-10	Exemplar sequence	Affymetrix Proprietary Database	At1g50940	electron transport flavoprotein, putative similar to electron transport flavoprotein [Homo sapiens] GI:182251	At1g50940	---	At.21003	June 2009 (TAIR 9)	Chr1:18878037-18879939 (-) // 100.0 //	TRUE	3	5.12556	0.181733	3	6.47493	0.0562274	2.54801	2.54801	4.79115	0.00870427
At5g47370	248801_at	Arabidopsis ATH1-121501 Genome Array	Arabidopsis thaliana	2010-08-10	Exemplar sequence	Affymetrix Proprietary Database	At5g47370	homeobox-leucine zipper protein-like ; supported by cDNA: gi_15450446_gb_AY052324.1_	At5g47370	---	At.25127	June 2009 (TAIR 9)	Chr5:19216481-19217647 (-) // 100.0 //	TRUE	3	6.83692	0.308037	3	8.18471	0.132609	2.54522	2.54522	3.51672	0.0245225
At3g61190	251336_at	Arabidopsis ATH1-121501 Genome Array	Arabidopsis thaliana	2010-08-10	Exemplar sequence	Affymetrix Proprietary Database	At3g61190	putative protein hypothetical protein F4I18.26 - Arabidopsis thaliana, PIR:T02471;supported by full-length cDNA: Ceres:30454.	At3g61190	---	At.74036	June 2009 (TAIR 9)	Chr3:22650836-22651415 (-) // 100.0 //	TRUE	3	3.46894	0.0161913	3	4.81671	0.616039	2.54519	2.54519	2.93589	0.0425632
At4g11570	254874_at	Arabidopsis ATH1-121501 Genome Array	Arabidopsis thaliana	2010-08-10	Exemplar sequence	Affymetrix Proprietary Database	At4g11570	putative protein beta-phosphoglucomutase - Lactobacillus sanfrancisco,PID:e1331347; supported by cDNA: gi_16648788_gb_AY058171.1_	At4g11570	---	At.3349	June 2009 (TAIR 9)	Chr4:7004742-7005864 (+) // 100.0 //	TRUE	3	8.08943	0.585557	3	9.43699	0.0854562	2.54482	2.54482	2.84934	0.0464267
At2g24940	263534_at	Arabidopsis ATH1-121501 Genome Array	Arabidopsis thaliana	2010-08-10	Exemplar sequence	Affymetrix Proprietary Database	At2g24940	putative steroid binding protein ;supported by full-length cDNA: Ceres:10261.	At2g24940	---	At.44381	June 2009 (TAIR 9)	Chr2:10609446-10609749 (+) // 100.0 //	TRUE	3	8.49352	0.034586	3	9.84024	0.0306368	2.54334	2.54334	9.13356	0.000797365
At4g14716	245373_s_at	Arabidopsis ATH1-121501 Genome Array	Arabidopsis thaliana	2010-08-10	Exemplar sequence	Affymetrix Proprietary Database	At4g14716	Expressed protein ; supported by full-length cDNA: Ceres: 16319.	At4g14716	---	At.70068	June 2009 (TAIR 9)	Chr4:8430483-8431867 (-) // 100.0 //	TRUE	3	8.18022	0.280015	3	9.52599	0.0125263	2.54167	2.54167	4.30962	0.0125498
At3g18250	257061_at	Arabidopsis ATH1-121501 Genome Array	Arabidopsis thaliana	2010-08-10	Exemplar sequence	Affymetrix Proprietary Database	At3g18250	hypothetical protein predicted by genscan+	At3g18250	---	At.49389	June 2009 (TAIR 9)	Chr3:6258176-6258407 (-) // 100.0 //	TRUE	3	4.83173	0.249352	3	6.17635	0.33314	2.53964	2.53964	3.05152	0.0379719
At3g57090	251659_at	Arabidopsis ATH1-121501 Genome Array	Arabidopsis thaliana	2010-08-10	Exemplar sequence	Affymetrix Proprietary Database	At3g57090	hypothetical protein ;supported by full-length cDNA: Ceres:36499.	At3g57090	---	At.1065	June 2009 (TAIR 9)	Chr3:21128626-21129981 (+) // 100.0 //	TRUE	3	6.79409	0.163448	3	8.13847	0.0526042	2.53922	2.53922	5.00963	0.00743963
At5g58060	247852_at	Arabidopsis ATH1-121501 Genome Array	Arabidopsis thaliana	2010-08-10	Exemplar sequence	Affymetrix Proprietary Database	At5g58060	ATGP1 ; supported by cDNA: gi_13358229_gb_AF325040.2_AF325040	At5g58060	---	At.21115	June 2009 (TAIR 9)	Chr5:23498276-23500128 (+) // 100.0 //	TRUE	3	7.3246	0.155226	3	8.66817	0.131862	2.53778	2.53778	4.34323	0.0122219
At3g50830	252135_at	Arabidopsis ATH1-121501 Genome Array	Arabidopsis thaliana	2010-08-10	Exemplar sequence	Affymetrix Proprietary Database	At3g50830	putative cold acclimation protein cold acclimation protein WCOR413 - wheat, PIR2:T06810; supported by cDNA: gi_10121842_gb_AF283005.1_AF283005	At3g50830	---	At.22366	June 2009 (TAIR 9)	Chr3:18894108-18895355 (-) // 100.0 //	TRUE	3	8.34096	0.0138091	3	9.68247	0.381888	2.53417	2.53417	3.69381	0.0209487
At4g29210	253708_at	Arabidopsis ATH1-121501 Genome Array	Arabidopsis thaliana	2010-08-10	Exemplar sequence	Affymetrix Proprietary Database	At4g29210	gamma-glutamyltransferase-like protein gamma-glutamyltransferase - Arabidopsis thaliana,PIR2:S58286	At4g29210	---	At.71085	June 2009 (TAIR 9)	Chr4:14400989-14403319 (+) // 100.0 //	TRUE	3	4.87423	0.0927489	3	6.21553	0.033868	2.5338	2.5338	6.52893	0.00284277
At2g45600	267503_at	Arabidopsis ATH1-121501 Genome Array	Arabidopsis thaliana	2010-08-10	Exemplar sequence	Affymetrix Proprietary Database	At2g45600	unknown protein ; supported by full-length cDNA: Ceres:36855.	At2g45600	---	At.19456	June 2009 (TAIR 9)	Chr2:18789798-18790788 (+) // 100.0 //	TRUE	3	5.15915	0.0658917	3	6.49994	0.12108	2.53289	2.53289	5.3707	0.00580461
At1g72160	259804_at	Arabidopsis ATH1-121501 Genome Array	Arabidopsis thaliana	2010-08-10	Exemplar sequence	Affymetrix Proprietary Database	At1g72160	cytosolic factor, putative similar to GI:807956 from [Saccharomyces cerevisiae]; supported by cDNA: gi_15081613_gb_AY048199.1_	At1g72160	---	At.17888	June 2009 (TAIR 9)	Chr1:27153822-27155609 (-) // 100.0 //	TRUE	3	7.57841	0.146325	3	8.91878	0.0267603	2.53215	2.53215	5.58026	0.00505638
At5g57040	247931_at	Arabidopsis ATH1-121501 Genome Array	Arabidopsis thaliana	2010-08-10	Exemplar sequence	Affymetrix Proprietary Database	At5g57040	putative protein similar to unknown protein (gb|AAD55473.1);supported by full-length cDNA: Ceres:7233.	At5g57040	---	At.23555	June 2009 (TAIR 9)	Chr5:23084034-23085116 (-) // 100.0 //	TRUE	3	9.20143	0.112233	3	10.5411	0.0416608	2.53088	2.53088	5.91477	0.00409132
At5g63190	247374_at	Arabidopsis ATH1-121501 Genome Array	Arabidopsis thaliana	2010-08-10	Exemplar sequence	Affymetrix Proprietary Database	At5g63190	topoisomerase-like protein ;supported by full-length cDNA: Ceres:19433.	At5g63190	---	At.23418	June 2009 (TAIR 9)	Chr5:25346144-25348563 (+) // 100.0 //	TRUE	3	6.76437	0.635361	3	8.10316	0.0120261	2.52938	2.52938	2.88198	0.0449238
At1g49670	261601_at	Arabidopsis ATH1-121501 Genome Array	Arabidopsis thaliana	2010-08-10	Exemplar sequence	Affymetrix Proprietary Database	At1g49670	ARP protein, putative similar to ARP protein GB:CAA89858 GI:886434 from [Arabidopsis thaliana]	At1g49670	---	At.91	June 2009 (TAIR 9)	Chr1:18381590-18386021 (-) // 100.0 //	TRUE	3	6.37029	0.375167	3	7.70729	0.226751	2.52625	2.52625	2.98485	0.0405438
At5g32440	246171_at	Arabidopsis ATH1-121501 Genome Array	Arabidopsis thaliana	2010-08-10	Exemplar sequence	Affymetrix Proprietary Database	At5g32440	putative protein centrosomal Nek2-associated protein 1, Homo sapiens, EMBL:AF049105; supported by cDNA: gi_13877754_gb_AF370140.1_AF370140	At5g32440	---	At.19058	June 2009 (TAIR 9)	Chr5:12077013-12078396 (+) // 100.0 //	TRUE	3	6.68074	0.586265	3	8.01692	0.0949436	2.52482	2.52482	2.80405	0.0486106
At2g15570	265476_at	Arabidopsis ATH1-121501 Genome Array	Arabidopsis thaliana	2010-08-10	Exemplar sequence	Affymetrix Proprietary Database	At2g15570	putative thioredoxin M ; supported by cDNA: gi_6539611_gb_AF095751.1_AF095751	At2g15570	---	At.24036	June 2009 (TAIR 9)	Chr2:6791555-6792902 (-) // 100.0 //	TRUE	3	6.1902	0.0212066	3	7.52492	0.18298	2.52226	2.52226	5.11606	0.00690502
At1g67300	264992_at	Arabidopsis ATH1-121501 Genome Array	Arabidopsis thaliana	2010-08-10	Exemplar sequence	Affymetrix Proprietary Database	At1g67300	integral membrane protein, putative similar to integral membrane protein GI:1209755 from [Beta vulgaris]	At1g67300	---	At.21607	June 2009 (TAIR 9)	Chr1:25193831-25196751 (-) // 100.0 //	TRUE	3	5.47154	0.155927	3	6.80621	0.0822974	2.52218	2.52218	4.73633	0.00906167
At4g34860	253224_at	Arabidopsis ATH1-121501 Genome Array	Arabidopsis thaliana	2010-08-10	Exemplar sequence	Affymetrix Proprietary Database	At4g34860	invertase - like protein mRNA, Lilium longiflorum, gb:D21823; supported by cDNA: gi_15215775_gb_AY050417.1_	At4g34860	---	At.3503	June 2009 (TAIR 9)	Chr4:16609954-16612019 (-) // 100.0 //	TRUE	3	4.96575	0.00383368	3	6.30037	0.523795	2.5221	2.5221	3.18241	0.033458
At1g53320	260588_at	Arabidopsis ATH1-121501 Genome Array	Arabidopsis thaliana	2010-08-10	Exemplar sequence	Affymetrix Proprietary Database	At1g53320	unknown protein contains similarity to tub homolog GI:2072160 from [Homo sapiens]; supported by cDNA: gi_13877766_gb_AF370146.1_AF370146	At1g53320	---	At.24299	June 2009 (TAIR 9)	Chr1:19891236-19893429 (-) // 100.0 //	TRUE	3	7.15895	0.228561	3	8.49114	0.000304075	2.51786	2.51786	4.82325	0.00850293
At4g24220	254157_at	Arabidopsis ATH1-121501 Genome Array	Arabidopsis thaliana	2010-08-10	Exemplar sequence	Affymetrix Proprietary Database	At4g24220	putative protein protein induced upon wounding - Arabidopsis thaliana, PID:e257749;supported by full-length cDNA: Ceres:34176.	At4g24220	---	At.32364	June 2009 (TAIR 9)	Chr4:12565218-12566474 (+) // 100.0 //	TRUE	3	7.92552	0.0917063	3	9.25669	0.334242	2.51607	2.51607	3.53277	0.0241702
At2g21430	263757_at	Arabidopsis ATH1-121501 Genome Array	Arabidopsis thaliana	2010-08-10	Exemplar sequence	Affymetrix Proprietary Database	At2g21430	cysteine proteinase similar to cysteine proteinase RD19A (thiol protease) GI:435618, SP:P43296 from [Arabidopsis thaliana];supported by full-length cDNA: Ceres:21453.	At2g21430	---	At.14069	June 2009 (TAIR 9)	Chr2:9171963-9173301 (-) // 100.0 //	TRUE	3	4.79774	0.00674689	3	6.12807	0.341606	2.5146	2.5146	3.904	0.0174822
At5g47060	248820_at	Arabidopsis ATH1-121501 Genome Array	Arabidopsis thaliana	2010-08-10	Exemplar sequence	Affymetrix Proprietary Database	At5g47060	putative protein similar to unknown protein (pir||F71446)	At5g47060	---	At.29915	June 2009 (TAIR 9)	Chr5:19116842-19117639 (+) // 100.0 //	TRUE	3	5.52277	0.413357	3	6.85246	0.270492	2.5135	2.5135	2.78505	0.0495617
At5g10730	246017_at	Arabidopsis ATH1-121501 Genome Array	Arabidopsis thaliana	2010-08-10	Exemplar sequence	Affymetrix Proprietary Database	At5g10730	putative protein predicted proteins from various species;supported by full-length cDNA: Ceres:10217.	At5g10730	---	At.19135	June 2009 (TAIR 9)	Chr5:3390821-3392947 (-) // 100.0 //	TRUE	3	5.58024	0.0120795	3	6.90993	0.402276	2.51348	2.51348	3.57787	0.0232119
At5g47120	248833_at	Arabidopsis ATH1-121501 Genome Array	Arabidopsis thaliana	2010-08-10	Exemplar sequence	Affymetrix Proprietary Database	At5g47120	Bax inhibitor-1 like ;supported by full-length cDNA: Ceres:36400.	At5g47120	---	At.24669	June 2009 (TAIR 9)	Chr5:19136070-19137585 (+) // 100.0 //	TRUE	3	8.42077	0.0171219	3	9.75031	0.15913	2.51321	2.51321	5.4852	0.00538019
At5g37780	249582_at	Arabidopsis ATH1-121501 Genome Array	Arabidopsis thaliana	2010-08-10	Exemplar sequence	Affymetrix Proprietary Database	At5g37780	calmodulin 1 (CAM1) ; supported by cDNA: gi_15081766_gb_AY048276.1_	At5g37780	---	At.294	June 2009 (TAIR 9)	Chr5:15004768-15006117 (-) // 100.0 //	TRUE	3	5.85075	0.0756991	3	7.17918	0.248539	2.5113	2.5113	4.04081	0.0155935
At5g53350	248255_at	Arabidopsis ATH1-121501 Genome Array	Arabidopsis thaliana	2010-08-10	Exemplar sequence	Affymetrix Proprietary Database	At5g53350	ATP-dependent Clp protease ATP-binding subunit ClpX1 identical to CLP protease regulatory subunit CLPX GI:2674203 from [Arabidopsis thaliana]	At5g53350	---	At.21717	June 2009 (TAIR 9)	Chr5:21644059-21647503 (+) // 100.0 //	TRUE	3	7.17649	0.279568	3	8.50355	0.277239	2.50889	2.50889	3.08032	0.03692
At1g28140	259594_at	Arabidopsis ATH1-121501 Genome Array	Arabidopsis thaliana	2010-08-10	Exemplar sequence	Affymetrix Proprietary Database	At1g28140	unknown protein contains similarity to cytochrome oxidase I GI:1289267 from (Xantholinus sp.);supported by full-length cDNA: Ceres:6875.	At1g28140	---	At.22956	June 2009 (TAIR 9)	Chr1:9833028-9834390 (-) // 100.0 //	TRUE	3	7.98891	0.178381	3	9.31458	0.0499531	2.50649	2.50649	4.80519	0.00861546
At3g49590	252264_at	Arabidopsis ATH1-121501 Genome Array	Arabidopsis thaliana	2010-08-10	Exemplar sequence	Affymetrix Proprietary Database	At3g49590	putative protein hypothetical protein - Schizosaccharomyces pombe, EMBL:CAB11710.1	At3g49590	---	At.35585	June 2009 (TAIR 9)	Chr3:18377891-18380104 (+) // 100.0 //	TRUE	3	6.10183	0.00264704	3	7.42471	0.0635627	2.50165	2.50165	8.90471	0.000879048
At5g16550	250131_at	Arabidopsis ATH1-121501 Genome Array	Arabidopsis thaliana	2010-08-10	Exemplar sequence	Affymetrix Proprietary Database	At5g16550	unknown protein ; supported by cDNA: gi_14423559_gb_AF387017.1_AF387017	At5g16550	---	At.66763	June 2009 (TAIR 9)	Chr5:5405525-5406641 (+) // 100.0 //	TRUE	3	6.15612	0.00199615	3	7.4787	0.168835	2.50113	2.50113	5.54242	0.00518234
At3g46900	252502_at	Arabidopsis ATH1-121501 Genome Array	Arabidopsis thaliana	2010-08-10	Exemplar sequence	Affymetrix Proprietary Database	At3g46900	copper transport protein - like protein copper transporter protein Arabidopsis thaliana,PID:g1082054	At3g46900	---	At.37005	June 2009 (TAIR 9)	Chr3:17268886-17269363 (+) // 100.0 //	TRUE	3	6.28554	0.359741	3	7.60645	0.0529691	2.49824	2.49824	3.56133	0.0235581
At5g04850	246953_at	Arabidopsis ATH1-121501 Genome Array	Arabidopsis thaliana	2010-08-10	Exemplar sequence	Affymetrix Proprietary Database	At5g04850	unknown protein ;supported by full-length cDNA: Ceres:8440.	At5g04850	---	At.8090	June 2009 (TAIR 9)	Chr5:1408245-1409806 (-) // 100.0 //	TRUE	3	4.67682	0.0141835	3	5.99761	0.0356288	2.49803	2.49803	10.25	0.000510718
At4g21810	254378_at	Arabidopsis ATH1-121501 Genome Array	Arabidopsis thaliana	2010-08-10	Exemplar sequence	Affymetrix Proprietary Database	At4g21810	putative protein NADH oxidoreductase complex I subunit- like protein, Caenorhabditis elegans, AF143152	At4g21810	---	At.27392	June 2009 (TAIR 9)	Chr4:11575344-11577615 (-) // 99.85 //	TRUE	3	6.68763	0.387385	3	8.00312	0.0522821	2.48886	2.48886	3.43624	0.0263843
At3g54360	251897_at	Arabidopsis ATH1-121501 Genome Array	Arabidopsis thaliana	2010-08-10	Exemplar sequence	Affymetrix Proprietary Database	At3g54360	RING finger - like protein DNA-binding Mel-18 protein, Homo sapiens, PIR:JN0717supported by full-length cDNA: Ceres:20931.	At3g54360	---	At.1254	June 2009 (TAIR 9)	Chr3:20128569-20131581 (-) // 100.0 //	TRUE	3	6.80608	0.555933	3	8.12096	0.0277932	2.48783	2.48783	2.98088	0.0407033
At5g11970	250301_at	Arabidopsis ATH1-121501 Genome Array	Arabidopsis thaliana	2010-08-10	Exemplar sequence	Affymetrix Proprietary Database	At5g11970	putative protein predicted proteins, Arabidopsis thaliana; supported by full-length cDNA: Ceres: 13625.	At5g11970	---	At.28372	June 2009 (TAIR 9)	Chr5:3863288-3863606 (-) // 100.0 //	TRUE	3	4.40503	0.131279	3	5.71673	0.256171	2.48234	2.48234	3.64995	0.0217725
At1g56600	245627_at	Arabidopsis ATH1-121501 Genome Array	Arabidopsis thaliana	2010-08-10	Exemplar sequence	Affymetrix Proprietary Database	At1g56600	water stress-induced protein, putative similar to water stress-induced protein GI:454879 from [Oryza sativa]; supported by cDNA: gi_15215761_gb_AY050410.1_	At1g56600	---	At.19795	June 2009 (TAIR 9)	Chr1:21207619-21209291 (+) // 100.0 //	TRUE	2	5.84559	0.0132929	2	7.15719	1.49e-05	2.48218	2.48218	16.0792	0.00384555
At3g21520	257540_at	Arabidopsis ATH1-121501 Genome Array	Arabidopsis thaliana	2010-08-10	Exemplar sequence	Affymetrix Proprietary Database	At3g21520	hypothetical protein	At3g21520	---	At.66548	June 2009 (TAIR 9)	Chr3:7582056-7582623 (+) // 100.0 //	TRUE	2	4.83195	0.05333	2	6.14016	0.000572183	2.47635	2.47635	7.96877	0.0153852
At2g26230	267374_at	Arabidopsis ATH1-121501 Genome Array	Arabidopsis thaliana	2010-08-10	Exemplar sequence	Affymetrix Proprietary Database	At2g26230	putative uricase subunit similar to nodulin-35; identical to GB:Y11120;supported by full-length cDNA: Ceres:38538.	At2g26230	---	At.5406	June 2009 (TAIR 9)	Chr2:11164955-11166968 (+) // 100.0 //	TRUE	3	5.6272	0.21871	3	6.93325	0.194983	2.47264	2.47264	3.51709	0.0245145
At4g37200	246226_at	Arabidopsis ATH1-121501 Genome Array	Arabidopsis thaliana	2010-08-10	Exemplar sequence	Affymetrix Proprietary Database	At4g37200	thiol-disulfide interchange like protein	At4g37200	---	At.48077	June 2009 (TAIR 9)	Chr4:17509835-17511230 (-) // 100.0 //	TRUE	3	7.83225	0.242499	3	9.13643	0.0061946	2.46943	2.46943	4.52965	0.0105801
At2g26600	245039_at	Arabidopsis ATH1-121501 Genome Array	Arabidopsis thaliana	2010-08-10	Exemplar sequence	Affymetrix Proprietary Database	At2g26600	putative beta-1,3-glucanase ;supported by full-length cDNA: Ceres:95083.	At2g26600	---	At.12391	June 2009 (TAIR 9)	Chr2:11316726-11318215 (+) // 100.0 //	TRUE	3	6.22876	0.110933	3	7.52903	0.293224	2.46276	2.46276	3.54258	0.0239577
At5g18120	250030_at	Arabidopsis ATH1-121501 Genome Array	Arabidopsis thaliana	2010-08-10	Exemplar sequence	Affymetrix Proprietary Database	At5g18120	putative protein contains similarity to protein disulfide isomerase-related protein; supported by full-length cDNA: Ceres: 105494.	At5g18120	---	At.46795	June 2009 (TAIR 9)	Chr5:5991384-5993696 (+) // 100.0 //	TRUE	3	5.84858	0.0262077	3	7.14759	0.0373575	2.4606	2.4606	8.92408	0.000871744
At5g55860	248032_at	Arabidopsis ATH1-121501 Genome Array	Arabidopsis thaliana	2010-08-10	Exemplar sequence	Affymetrix Proprietary Database	At5g55860	myosin heavy chain-like	At5g55860	---	At.51096	June 2009 (TAIR 9)	Chr5:22610145-22612166 (+) // 100.0 //	TRUE	3	5.30047	0.112413	3	6.59686	0.148658	2.45613	2.45613	4.39456	0.0117408
At1g70900	262313_at	Arabidopsis ATH1-121501 Genome Array	Arabidopsis thaliana	2010-08-10	Exemplar sequence	Affymetrix Proprietary Database	At1g70900	unknown protein ;supported by full-length cDNA: Ceres:8932.	At1g70900	---	At.11632	June 2009 (TAIR 9)	Chr1:26732455-26733637 (+) // 100.0 //	TRUE	3	6.5803	0.0740459	3	7.87659	0.204751	2.45595	2.45595	4.25222	0.0131348
At3g52070	252036_at	Arabidopsis ATH1-121501 Genome Array	Arabidopsis thaliana	2010-08-10	Exemplar sequence	Affymetrix Proprietary Database	At3g52070	putative protein ;supported by full-length cDNA: Ceres:118329.	At3g52070	---	At.3209	June 2009 (TAIR 9)	Chr3:19312752-19313097 (+) // 100.0 //	TRUE	3	6.86425	0.101683	3	8.16008	0.0912763	2.45519	2.45519	5.10949	0.00693662
At3g18280	257066_at	Arabidopsis ATH1-121501 Genome Array	Arabidopsis thaliana	2010-08-10	Exemplar sequence	Affymetrix Proprietary Database	At3g18280	lipid transfer protein, putative similar to GB:AAB47967 from [Hordeum vulgare], contains Pfam profile: PF00279 Plant lipid transfer protein family; supported by cDNA: gi_14532557_gb_AY039903.1_	At3g18280	---	At.6715	June 2009 (TAIR 9)	Chr3:6267101-6267392 (+) // 100.0 //	TRUE	3	6.90344	0.116467	3	8.19609	0.00070826	2.44978	2.44978	6.54072	0.00282378
At5g05410	250781_at	Arabidopsis ATH1-121501 Genome Array	Arabidopsis thaliana	2010-08-10	Exemplar sequence	Affymetrix Proprietary Database	At5g05410	DREB2A (dbj|BAA33794.1) ; supported by cDNA: gi_3738229_dbj_AB007790.1_AB007790	At5g05410	---	At.25247	June 2009 (TAIR 9)	Chr5:1602649-1603657 (+) // 100.0 //	TRUE	2	5.8528	0.00307377	2	7.14466	0.0203192	2.44844	2.44844	11.9451	0.0069356
At4g12040	254861_at	Arabidopsis ATH1-121501 Genome Array	Arabidopsis thaliana	2010-08-10	Exemplar sequence	Affymetrix Proprietary Database	At4g12040	putative protein zinc finger protein ZNF216 - Mus musculus, PID:g3643807;supported by full-length cDNA: Ceres:45.	At4g12040	---	At.19630	June 2009 (TAIR 9)	Chr4:7215340-7215868 (+) // 100.0 //	TRUE	3	6.48605	0.422359	3	7.77622	0.14385	2.44558	2.44558	2.96976	0.041154
At3g50500	252166_at	Arabidopsis ATH1-121501 Genome Array	Arabidopsis thaliana	2010-08-10	Exemplar sequence	Affymetrix Proprietary Database	At3g50500	protein kinase SPK-2 ;supported by full-length cDNA: Ceres:3988.	At3g50500	---	At.313	June 2009 (TAIR 9)	Chr3:18741804-18743904 (-) // 100.0 //	TRUE	3	6.16256	0.0018052	3	7.44939	0.14947	2.43992	2.43992	5.73058	0.00459157
At4g36400	246162_at	Arabidopsis ATH1-121501 Genome Array	Arabidopsis thaliana	2010-08-10	Exemplar sequence	Affymetrix Proprietary Database	At4g36400	actin interacting protein ; supported by cDNA: gi_16604325_gb_AY058061.1_	At4g36400	---	At.26659	June 2009 (TAIR 9)	Chr4:17198285-17200472 (+) // 100.0 //	TRUE	3	5.28071	0.18757	3	6.56653	0.177346	2.4382	2.4382	3.68674	0.0210789
At2g27490	265637_at	Arabidopsis ATH1-121501 Genome Array	Arabidopsis thaliana	2010-08-10	Exemplar sequence	Affymetrix Proprietary Database	At2g27490	unknown protein	At2g27490	---	At.48524	June 2009 (TAIR 9)	Chr2:11748086-11749009 (-) // 100.0 //	TRUE	3	5.96915	0.083011	3	7.25444	0.0750553	2.43732	2.43732	5.59943	0.00499398
At1g53100	261366_at	Arabidopsis ATH1-121501 Genome Array	Arabidopsis thaliana	2010-08-10	Exemplar sequence	Affymetrix Proprietary Database	At1g53100	unknown protein	At1g53100	---	At.49974	June 2009 (TAIR 9)	Chr1:19786989-19788447 (-) // 100.0 //	TRUE	3	3.81217	0.0661338	3	5.09701	0.153271	2.43655	2.43655	4.75101	0.00896426
At3g27560	257972_at	Arabidopsis ATH1-121501 Genome Array	Arabidopsis thaliana	2010-08-10	Exemplar sequence	Affymetrix Proprietary Database	At3g27560	putative protein kinase, ATN1 almost identical (1 amino acid) to GB:S61766 from [Arabidopsis thaliana]; supported by cDNA: gi_16604327_gb_AY058062.1_	At3g27560	---	At.138	June 2009 (TAIR 9)	Chr3:10210596-10212507 (-) // 100.0 //	TRUE	3	5.84292	0.148563	3	7.12514	0.012341	2.43212	2.43212	5.53654	0.00520224
At4g18880	254592_at	Arabidopsis ATH1-121501 Genome Array	Arabidopsis thaliana	2010-08-10	Exemplar sequence	Affymetrix Proprietary Database	At4g18880	heat shock transcription factor - like protein heat shock transcription factor, Zea mays, PIR2:S61448	At4g18880	---	At.1951	June 2009 (TAIR 9)	Chr4:10347768-10349051 (-) // 100.0 //	TRUE	3	5.64465	0.191114	3	6.92633	0.0115835	2.43121	2.43121	4.93075	0.00786861
At1g03140	263116_s_at	Arabidopsis ATH1-121501 Genome Array	Arabidopsis thaliana	2010-08-10	Exemplar sequence	Affymetrix Proprietary Database	At1g03140	unknown protein Similar to gb|U51990 pre-mRNA-splicing factor hPrp18 from Homo sapiens. ESTs gb|T46391 and gb|AA721815 come from this gene; supported by cDNA: gi_15293172_gb_AY051020.1_	At1g03140	---	At.11122	June 2009 (TAIR 9)	Chr1:754470-756223 (-) // 100.0 //	TRUE	3	6.97404	0.387536	3	8.25567	0.0160176	2.43113	2.43113	3.49439	0.025023
At4g36990	246214_at	Arabidopsis ATH1-121501 Genome Array	Arabidopsis thaliana	2010-08-10	Exemplar sequence	Affymetrix Proprietary Database	At4g36990	heat shock transcription factor HSF4 ; supported by cDNA: gi_1619920_gb_U68017.1_ATU68017	At4g36990	---	At.5365	June 2009 (TAIR 9)	Chr4:17440659-17441706 (+) // 100.0 //	TRUE	3	5.21567	0.224813	3	6.49643	0.126238	2.42966	2.42966	3.74405	0.0200504
At5g65760	247156_at	Arabidopsis ATH1-121501 Genome Array	Arabidopsis thaliana	2010-08-10	Exemplar sequence	Affymetrix Proprietary Database	At5g65760	lysosomal Pro-X carboxypeptidase	At5g65760	---	At.24996	June 2009 (TAIR 9)	Chr5:26308288-26310891 (+) // 100.0 //	TRUE	3	5.17308	0.155114	3	6.45334	0.00129316	2.42884	2.42884	5.60701	0.00496957
At5g57815	247865_at	Arabidopsis ATH1-121501 Genome Array	Arabidopsis thaliana	2010-08-10	Exemplar sequence	Affymetrix Proprietary Database	At5g57815	Expressed protein ; supported by full-length cDNA: Ceres: 22388.	At5g57815	---	At.26403	June 2009 (TAIR 9)	Chr5:23426752-23427637 (+) // 100.0 //	TRUE	3	7.30396	0.0800844	3	8.58422	0.0307025	2.42882	2.42882	6.66214	0.00263708
At3g19420	258007_at	Arabidopsis ATH1-121501 Genome Array	Arabidopsis thaliana	2010-08-10	Exemplar sequence	Affymetrix Proprietary Database	At3g19420	putative tyrosine phosphatase similar to GB:AAF08382 from [Drosophila melanogaster]	At3g19420	---	At.5710	June 2009 (TAIR 9)	Chr3:6731823-6735354 (+) // 100.0 //	TRUE	3	6.92258	0.411842	3	8.20119	0.0479736	2.42606	2.42606	3.26594	0.030907
At1g16180	261843_at	Arabidopsis ATH1-121501 Genome Array	Arabidopsis thaliana	2010-08-10	Exemplar sequence	Affymetrix Proprietary Database	At1g16180	unknown protein	At1g16180	---	At.11862	June 2009 (TAIR 9)	Chr1:5540904-5542670 (+) // 100.0 //	TRUE	3	8.65293	0.0405023	3	9.93021	0.15141	2.42381	2.42381	5.05002	0.00723096
At4g33540	253343_at	Arabidopsis ATH1-121501 Genome Array	Arabidopsis thaliana	2010-08-10	Exemplar sequence	Affymetrix Proprietary Database	At4g33540	putative protein	At4g33540	---	At.44785	June 2009 (TAIR 9)	Chr4:16130881-16133678 (+) // 100.0 //	TRUE	3	5.37765	0.0345537	3	6.65086	0.213949	2.41699	2.41699	4.42381	0.011477
At4g11960	254848_at	Arabidopsis ATH1-121501 Genome Array	Arabidopsis thaliana	2010-08-10	Exemplar sequence	Affymetrix Proprietary Database	At4g11960	putative protein hypothetical protein F7H19.70 - Arabidopsis thaliana, PID:e1310057	At4g11960	---	At.587	June 2009 (TAIR 9)	Chr4:7175339-7177709 (-) // 100.0 //	TRUE	3	7.25845	0.191692	3	8.53129	0.0169099	2.41638	2.41638	4.827	0.00847973
At2g19310	267336_at	Arabidopsis ATH1-121501 Genome Array	Arabidopsis thaliana	2010-08-10	Exemplar sequence	Affymetrix Proprietary Database	At2g19310	putative small heat shock protein ;supported by full-length cDNA: Ceres:99763.	At2g19310	---	At.22229	June 2009 (TAIR 9)	Chr2:8369891-8370380 (-) // 100.0 //	TRUE	3	7.12249	0.349441	3	8.3921	0.00763356	2.41096	2.41096	3.68003	0.0212033
At3g01090	259319_at	Arabidopsis ATH1-121501 Genome Array	Arabidopsis thaliana	2010-08-10	Exemplar sequence	Affymetrix Proprietary Database	At3g01090	Snf1-related protein kinase KIN10 (AKIN10) identical to Snf1-related protein kinase, KIN10 SP:Q38997 from [Arabidopsis thaliana]	At3g01090	---	At.22965	June 2009 (TAIR 9)	Chr3:31436-33977 (-) // 100.0 //	TRUE	3	6.78755	0.0237373	3	8.05337	0.473343	2.40463	2.40463	3.10969	0.0358825
At2g46100	266599_at	Arabidopsis ATH1-121501 Genome Array	Arabidopsis thaliana	2010-08-10	Exemplar sequence	Affymetrix Proprietary Database	At2g46100	unknown protein	At2g46100	---	At.48599	June 2009 (TAIR 9)	Chr2:18953325-18954406 (+) // 100.0 //	TRUE	3	8.05879	0.215782	3	9.32319	0.143548	2.40228	2.40228	3.65342	0.0217058
At3g51840	246304_at	Arabidopsis ATH1-121501 Genome Array	Arabidopsis thaliana	2010-08-10	Exemplar sequence	Affymetrix Proprietary Database	At3g51840	acyl-coA dehydrogenase Mus musculus glutaryl-CoA dehydrogenase precursor encoded by GenBank Accession Number U18992;supported by full-length cDNA: Ceres:3844.	At3g51840	---	At.21620	June 2009 (TAIR 9)	Chr3:19225652-19229008 (-) // 100.0 //	TRUE	3	7.18042	0.135666	3	8.44347	0.154443	2.40003	2.40003	4.06163	0.0153281
At5g48020	248738_at	Arabidopsis ATH1-121501 Genome Array	Arabidopsis thaliana	2010-08-10	Exemplar sequence	Affymetrix Proprietary Database	At5g48020	unknown protein ;supported by full-length cDNA: Ceres:40096.	At5g48020	---	At.24388	June 2009 (TAIR 9)	Chr5:19462887-19464790 (-) // 100.0 //	TRUE	3	5.66283	0.0201489	3	6.92235	0.172409	2.39416	2.39416	4.97147	0.00764349
At5g11060	245901_at	Arabidopsis ATH1-121501 Genome Array	Arabidopsis thaliana	2010-08-10	Exemplar sequence	Affymetrix Proprietary Database	At5g11060	HOMEOBOX PROTEIN KNOTTED-1 LIKE 4 (KNAT4)	At5g11060	---	At.5377	June 2009 (TAIR 9)	Chr5:3510407-3513004 (+) // 100.0 //	TRUE	3	6.51623	0.0104779	3	7.77518	0.125556	2.39322	2.39322	5.91217	0.00409788
At1g58032	245868_at	Arabidopsis ATH1-121501 Genome Array	Arabidopsis thaliana	2010-08-10	Exemplar sequence	Affymetrix Proprietary Database	At1g58032	hypothetical protein	At1g58032	---	At.43759	June 2009 (TAIR 9)	Chr1:21464184-21468141 (-) // 100.0 //	TRUE	3	7.81631	0.0987379	3	9.07496	0.131993	2.39271	2.39271	4.53849	0.0105091
At2g21180	264024_at	Arabidopsis ATH1-121501 Genome Array	Arabidopsis thaliana	2010-08-10	Exemplar sequence	Affymetrix Proprietary Database	At2g21180	hypothetical protein predicted by genefinder; supported by cDNA: gi_15010701_gb_AY045652.1_	At2g21180	---	At.13704	June 2009 (TAIR 9)	Chr2:9074955-9075351 (-) // 100.0 //	TRUE	3	5.98693	0.00498326	3	7.24487	0.136031	2.39154	2.39154	5.80213	0.00438877
At1g03310	264360_at	Arabidopsis ATH1-121501 Genome Array	Arabidopsis thaliana	2010-08-10	Exemplar sequence	Affymetrix Proprietary Database	At1g03310	putative isoamylase Similar to gi|1652733 glycogen operon protein GlgX from Synechocystis sp. genome gb|D90908. ESTs gb|H36690, gb|AA712462, gb|AA651230 and gb|N95932 come from this gene	At1g03310	---	At.24041	June 2009 (TAIR 9)	Chr1:813974-816623 (+) // 100.0 //	TRUE	3	6.15608	0.254286	3	7.41159	0.110389	2.38753	2.38753	3.60107	0.0227364
At1g04690	264607_at	Arabidopsis ATH1-121501 Genome Array	Arabidopsis thaliana	2010-08-10	Exemplar sequence	Affymetrix Proprietary Database	At1g04690	putative K+ channel, beta subunit similar to GB:AAA87294;supported by full-length cDNA: Ceres:23300.	At1g04690	---	At.23857	June 2009 (TAIR 9)	Chr1:1313661-1315420 (+) // 100.0 //	TRUE	3	8.13733	0.0532349	3	9.39252	0.0504483	2.387	2.387	6.75177	0.00250897
At2g41410	266371_at	Arabidopsis ATH1-121501 Genome Array	Arabidopsis thaliana	2010-08-10	Exemplar sequence	Affymetrix Proprietary Database	At2g41410	calmodulin-like protein identical to GB:X68054;supported by full-length cDNA: Ceres:11537.	At2g41410	---	At.24025	June 2009 (TAIR 9)	Chr2:17262084-17262735 (-) // 100.0 //	TRUE	3	9.05017	0.326989	3	10.3046	0.181533	2.38577	2.38577	3.04692	0.038143
At3g60420	251400_at	Arabidopsis ATH1-121501 Genome Array	Arabidopsis thaliana	2010-08-10	Exemplar sequence	Affymetrix Proprietary Database	At3g60420	putative protein prib5, Ribes nigrum, EMBL:RNI7578;supported by full-length cDNA: Ceres:31361.	At3g60420	---	At.34452	June 2009 (TAIR 9)	Chr3:22334445-22335710 (+) // 100.0 //	TRUE	2	8.13936	0.0121951	2	9.39373	0.00308407	2.38563	2.38563	14.3513	0.00482021
At3g58170	251579_at	Arabidopsis ATH1-121501 Genome Array	Arabidopsis thaliana	2010-08-10	Exemplar sequence	Affymetrix Proprietary Database	At3g58170	putative protein Bet1 homolog - Rattus norvegicus, EMBL:RN42755; supported by cDNA: gi_14030602_gb_AF368175.1_AF368175	At3g58170	---	At.22520	June 2009 (TAIR 9)	Chr3:21542631-21543775 (-) // 100.0 //	TRUE	3	6.61597	0.292768	3	7.86968	0.0171335	2.38453	2.38453	3.90071	0.017531
At3g12580	256245_at	Arabidopsis ATH1-121501 Genome Array	Arabidopsis thaliana	2010-08-10	Exemplar sequence	Affymetrix Proprietary Database	At3g12580	heat shock protein 70 identical to heat shock protein 70 GB:CAA05547 GI:3962377 [Arabidopsis thaliana]; supported by cDNA: gi_15809831_gb_AY054183.1_	At3g12580	---	At.47608	June 2009 (TAIR 9)	Chr3:3991486-3993689 (-) // 100.0 //	TRUE	2	4.78391	0.012975	2	6.03613	0.033632	2.38208	2.38208	8.20296	0.0145381
At5g03460	250921_at	Arabidopsis ATH1-121501 Genome Array	Arabidopsis thaliana	2010-08-10	Exemplar sequence	Affymetrix Proprietary Database	At5g03460	Expressed protein ; supported by full-length cDNA: Ceres: 12197.	At5g03460	---	At.22693	June 2009 (TAIR 9)	Chr5:864501-865509 (+) // 99.26 //	TRUE	3	6.6708	0.0202152	3	7.92122	0.150786	2.37912	2.37912	5.23744	0.00635135
At4g00780	255626_at	Arabidopsis ATH1-121501 Genome Array	Arabidopsis thaliana	2010-08-10	Exemplar sequence	Affymetrix Proprietary Database	At4g00780	coded for by A. thaliana cDNA T20615 ;supported by full-length cDNA: Ceres:37305.	At4g00780	---	At.3777	June 2009 (TAIR 9)	Chr4:334778-336120 (+) // 100.0 //	TRUE	3	7.98733	0.277996	3	9.23624	0.00567445	2.37662	2.37662	4.06149	0.0153299
At5g19860	245913_at	Arabidopsis ATH1-121501 Genome Array	Arabidopsis thaliana	2010-08-10	Exemplar sequence	Affymetrix Proprietary Database	At5g19860	predicted protein	At5g19860	---	At.25350	June 2009 (TAIR 9)	Chr5:6714532-6715837 (-) // 100.0 //	TRUE	3	8.85924	0.187851	3	10.1081	0.0178727	2.37651	2.37651	4.769	0.00884657
At2g22970	267264_at	Arabidopsis ATH1-121501 Genome Array	Arabidopsis thaliana	2010-08-10	Exemplar sequence	Affymetrix Proprietary Database	At2g22970	putative serine carboxypeptidase II ; supported by cDNA: gi_14517521_gb_AY039596.1_	At2g22970	---	At.12556	June 2009 (TAIR 9)	Chr2:9774874-9778224 (+) // 100.0 //	TRUE	3	3.87778	0.15932	3	5.1253	0.429151	2.37432	2.37432	2.81672	0.0479878
At3g27020	257789_at	Arabidopsis ATH1-121501 Genome Array	Arabidopsis thaliana	2010-08-10	Exemplar sequence	Affymetrix Proprietary Database	At3g27020	unknown protein ;supported by full-length cDNA: Ceres:34773.	At3g27020	---	At.27509	June 2009 (TAIR 9)	Chr3:9961622-9964461 (-) // 100.0 //	TRUE	3	8.01948	0.0594409	3	9.26512	0.3682	2.37123	2.37123	3.29923	0.0299551
At5g14940	246566_at	Arabidopsis ATH1-121501 Genome Array	Arabidopsis thaliana	2010-08-10	Exemplar sequence	Affymetrix Proprietary Database	At5g14940	oligopeptide transporter -like protein oligopeptide transporter (LeOPT1), Lycopersicon esculentum, EMBL:AF016713	At5g14940	---	At.31864	June 2009 (TAIR 9)	Chr5:4831747-4834312 (-) // 100.0 //	TRUE	3	6.03745	0.415317	3	7.28284	0.0244287	2.37083	2.37083	3.25286	0.0312909
At4g38460	252996_s_at	Arabidopsis ATH1-121501 Genome Array	Arabidopsis thaliana	2010-08-10	Exemplar sequence	Affymetrix Proprietary Database	At4g38460	geranylgeranyl pyrophosphate synthase-related protein ;supported by full-length cDNA: Ceres:28204.; supported by cDNA: gi_13265402_gb_AF324662.2_AF324662	At4g38460	---	At.20379	June 2009 (TAIR 9)	Chr4:17994848-17995974 (+) // 100.0 //	TRUE	3	5.87652	0.311698	3	7.11806	0.233797	2.3645	2.3645	2.91155	0.0436103
At2g31130	266480_at	Arabidopsis ATH1-121501 Genome Array	Arabidopsis thaliana	2010-08-10	Exemplar sequence	Affymetrix Proprietary Database	At2g31130	unknown protein ; supported by cDNA: gi_16612316_gb_AF439849.1_AF439849	At2g31130	---	At.12973	June 2009 (TAIR 9)	Chr2:13263828-13265534 (-) // 100.0 //	TRUE	3	4.5382	0.00239994	3	5.77674	0.047686	2.3596	2.3596	9.58547	0.00066195
At1g74410	260231_at	Arabidopsis ATH1-121501 Genome Array	Arabidopsis thaliana	2010-08-10	Exemplar sequence	Affymetrix Proprietary Database	At1g74410	putative RING zinc finger protein contains Pfam profile: PF00097 zinc finger, C3HC4 type (RING finger);supported by full-length cDNA: Ceres:34363.	At1g74410	---	At.20400	June 2009 (TAIR 9)	Chr1:27965722-27967681 (+) // 100.0 //	TRUE	3	5.34668	0.00872668	3	6.58495	0.0384182	2.35915	2.35915	9.87774	0.000589407
At1g64890	262881_at	Arabidopsis ATH1-121501 Genome Array	Arabidopsis thaliana	2010-08-10	Exemplar sequence	Affymetrix Proprietary Database	At1g64890	unknown protein ; supported by cDNA: gi_15028136_gb_AY046018.1_	At1g64890	---	At.14815	June 2009 (TAIR 9)	Chr1:24109751-24111165 (+) // 100.0 //	TRUE	3	5.71405	0.139038	3	6.9498	0.000502389	2.35505	2.35505	5.72986	0.00459368
At4g16520	245391_at	Arabidopsis ATH1-121501 Genome Array	Arabidopsis thaliana	2010-08-10	Exemplar sequence	Affymetrix Proprietary Database	At4g16520	symbiosis-related like protein ;supported by full-length cDNA: Ceres:17851.	At4g16520	---	At.28608	June 2009 (TAIR 9)	Chr4:9306881-9308113 (-) // 100.0 //	TRUE	3	9.17278	0.0720735	3	10.4084	0.0526573	2.35476	2.35476	6.05961	0.00374428
At5g54940	248146_at	Arabidopsis ATH1-121501 Genome Array	Arabidopsis thaliana	2010-08-10	Exemplar sequence	Affymetrix Proprietary Database	At5g54940	translation initiation factor-like protein	At5g54940	---	At.23443	June 2009 (TAIR 9)	Chr5:22308419-22308758 (-) // 100.0 //	TRUE	3	10.0423	0.0875217	3	11.2749	0.0130543	2.34984	2.34984	6.73167	0.00253702
At3g13310	257654_at	Arabidopsis ATH1-121501 Genome Array	Arabidopsis thaliana	2010-08-10	Exemplar sequence	Affymetrix Proprietary Database	At3g13310	DnaJ protein, putative contains Pfam profile: PF00226 DnaJ domain;supported by full-length cDNA: Ceres:31309.	At3g13310	---	At.39438	June 2009 (TAIR 9)	Chr3:4310826-4311300 (-) // 100.0 //	TRUE	3	7.05237	0.135456	3	8.28325	0.0369962	2.34708	2.34708	5.1338	0.00682051
At5g53530	248221_at	Arabidopsis ATH1-121501 Genome Array	Arabidopsis thaliana	2010-08-10	Exemplar sequence	Affymetrix Proprietary Database	At5g53530	vacuolar sorting protein-like; embryogenesis protein H beta 58-like protein ;supported by full-length cDNA: Ceres:41458.	At5g53530	---	At.43315	June 2009 (TAIR 9)	Chr5:21746274-21748054 (-) // 99.78 //	TRUE	3	5.93792	0.226992	3	7.16644	0.0433618	2.34326	2.34326	4.09238	0.0149459
At1g32350	260706_at	Arabidopsis ATH1-121501 Genome Array	Arabidopsis thaliana	2010-08-10	Exemplar sequence	Affymetrix Proprietary Database	At1g32350	oxidase, putative similar to oxidase GB:AAA32870 GI:166876 from (Arabidopsis thaliana);supported by full-length cDNA: Ceres:152458.	At1g32350	---	At.40153	June 2009 (TAIR 9)	Chr1:11667236-11668569 (-) // 100.0 //	TRUE	2	4.18682	0.0385722	2	5.41404	0.0182849	2.34115	2.34115	7.27854	0.0183579
At3g49160	252300_at	Arabidopsis ATH1-121501 Genome Array	Arabidopsis thaliana	2010-08-10	Exemplar sequence	Affymetrix Proprietary Database	At3g49160	pyruvate kinase -like protein various pyruvate kinases from procaryotes	At3g49160	---	At.35642	June 2009 (TAIR 9)	Chr3:18222131-18224415 (-) // 100.0 //	TRUE	2	2.41061	0.0570512	2	3.63679	0.00263457	2.33945	2.33945	7.09791	0.0192769
At2g12290	266150_s_at	Arabidopsis ATH1-121501 Genome Array	Arabidopsis thaliana	2010-08-10	Exemplar sequence	Affymetrix Proprietary Database	At2g12290	hypothetical protein	At2g12290	---	At.50887	June 2009 (TAIR 9)	Chr2:4924099-4924501 (-) // 100.0 //	TRUE	3	5.26234	0.210508	3	6.48792	0.0089235	2.33848	2.33848	4.5316	0.0105645
At2g44080	267230_at	Arabidopsis ATH1-121501 Genome Array	Arabidopsis thaliana	2010-08-10	Exemplar sequence	Affymetrix Proprietary Database	At2g44080	unknown protein	At2g44080	---	At.36798	June 2009 (TAIR 9)	Chr2:18237797-18238133 (+) // 100.0 //	TRUE	3	5.89005	0.147042	3	7.1141	0.0287977	2.33602	2.33602	5.05595	0.00720098
At3g07940	258689_at	Arabidopsis ATH1-121501 Genome Array	Arabidopsis thaliana	2010-08-10	Exemplar sequence	Affymetrix Proprietary Database	At3g07940	putative GTPase activating protein contains Pfam profile: PF01412 Putative GTP-ase activating protein for Arf	At3g07940	---	At.27792	June 2009 (TAIR 9)	Chr3:2529435-2531368 (+) // 100.0 //	TRUE	3	5.52667	0.120207	3	6.75028	0.114708	2.3353	2.3353	4.37269	0.011943
At3g46620	252474_at	Arabidopsis ATH1-121501 Genome Array	Arabidopsis thaliana	2010-08-10	Exemplar sequence	Affymetrix Proprietary Database	At3g46620	putative protein several hypothetical proteins - Arabidopsis thaliana	At3g46620	---	At.43000	June 2009 (TAIR 9)	Chr3:17178836-17180024 (-) // 100.0 //	TRUE	3	5.13148	0.331448	3	6.35052	0.144322	2.32793	2.32793	3.06114	0.0376167
At5g42190	249228_at	Arabidopsis ATH1-121501 Genome Array	Arabidopsis thaliana	2010-08-10	Exemplar sequence	Affymetrix Proprietary Database	At5g42190	SKP1/ASK1 (At2) identical to UIP2 GI:3719211 from [Arabidopsis thaliana]	At5g42190	---	At.71056	June 2009 (TAIR 9)	Chr5:16854494-16855516 (-) // 100.0 //	TRUE	3	7.99979	0.159099	3	9.21777	0.0189527	2.32621	2.32621	4.99952	0.00749296
At5g23660	249800_at	Arabidopsis ATH1-121501 Genome Array	Arabidopsis thaliana	2010-08-10	Exemplar sequence	Affymetrix Proprietary Database	At5g23660	MtN3-like protein ; supported by cDNA: gi_3747110_gb_AF095641.1_AF095641	At5g23660	---	At.24303	June 2009 (TAIR 9)	Chr5:7971935-7973796 (-) // 100.0 //	TRUE	3	6.9198	0.437787	3	8.13627	0.114906	2.32377	2.32377	2.83413	0.0471473
At4g02080	255505_at	Arabidopsis ATH1-121501 Genome Array	Arabidopsis thaliana	2010-08-10	Exemplar sequence	Affymetrix Proprietary Database	At4g02080	SAR1/GTP-binding secretory factor ;supported by full-length cDNA: Ceres:94610.	At4g02080	---	At.4426	June 2009 (TAIR 9)	Chr4:921553-922547 (+) // 100.0 //	TRUE	3	8.15954	0.0741934	3	9.3755	0.10255	2.32296	2.32296	5.00968	0.00743934
At3g56950	251661_at	Arabidopsis ATH1-121501 Genome Array	Arabidopsis thaliana	2010-08-10	Exemplar sequence	Affymetrix Proprietary Database	At3g56950	putative protein NODULIN-26 - Glycine max, EMBL:X04782; supported by full-length cDNA: Ceres: 32275.	At3g56950	---	At.48778	June 2009 (TAIR 9)	Chr3:21078585-21079644 (-) // 100.0 //	TRUE	3	5.52153	0.168581	3	6.73673	0.204649	2.32172	2.32172	3.44523	0.0261682
At5g22360	249930_at	Arabidopsis ATH1-121501 Genome Array	Arabidopsis thaliana	2010-08-10	Exemplar sequence	Affymetrix Proprietary Database	At5g22360	synaptobrevin-like protein	At5g22360	---	At.7361	June 2009 (TAIR 9)	Chr5:7404378-7405654 (-) // 100.0 //	TRUE	3	6.36553	0.21209	3	7.58038	0.137353	2.32117	2.32117	3.55955	0.0235955
At4g27654	253832_at	Arabidopsis ATH1-121501 Genome Array	Arabidopsis thaliana	2010-08-10	Exemplar sequence	Affymetrix Proprietary Database	At4g27654	Expressed protein ; supported by full-length cDNA: Ceres: 8827.	At4g27654	---	At.32081	June 2009 (TAIR 9)	Chr4:13811835-13812039 (+) // 100.0 //	TRUE	2	4.1896	0.00494373	2	5.40154	0.00530409	2.31648	2.31648	16.9308	0.00347039
At2g17350	264848_at	Arabidopsis ATH1-121501 Genome Array	Arabidopsis thaliana	2010-08-10	Exemplar sequence	Affymetrix Proprietary Database	At2g17350	unknown protein ;supported by full-length cDNA: Ceres:99231.	At2g17350	---	At.40155	June 2009 (TAIR 9)	Chr2:7545702-7546148 (-) // 100.0 //	TRUE	3	6.02769	0.208029	3	7.23852	0.00910132	2.31471	2.31471	4.50073	0.0108165
At3g10370	259146_at	Arabidopsis ATH1-121501 Genome Array	Arabidopsis thaliana	2010-08-10	Exemplar sequence	Affymetrix Proprietary Database	At3g10370	putative glycerol-3-phosphate dehydrogenase similar to glycerol-3-phosphate dehydrogenase GB:BAA08926 [Mus musculus]	At3g10370	---	At.18427	June 2009 (TAIR 9)	Chr3:3216501-3219027 (+) // 100.0 //	TRUE	3	5.36275	0.0392964	3	6.57348	0.42911	2.31455	2.31455	3.06406	0.0375097
At5g48150	248689_at	Arabidopsis ATH1-121501 Genome Array	Arabidopsis thaliana	2010-08-10	Exemplar sequence	Affymetrix Proprietary Database	At5g48150	SCARECROW gene regulator-like ; supported by cDNA: gi_8132288_gb_AF153443.1_AF153443	At5g48150	---	At.7076	June 2009 (TAIR 9)	Chr5:19522496-19524053 (-) // 100.0 //	TRUE	3	7.61495	0.114764	3	8.82495	0.214503	2.31338	2.31338	3.65236	0.0217262
At2g46490	265451_at	Arabidopsis ATH1-121501 Genome Array	Arabidopsis thaliana	2010-08-10	Exemplar sequence	Affymetrix Proprietary Database	At2g46490	unknown protein	At2g46490	---	At.25021	June 2009 (TAIR 9)	Chr2:19079456-19079861 (+) // 100.0 //	TRUE	3	6.65184	0.0579527	3	7.86051	0.00318849	2.31125	2.31125	8.46648	0.00106657
At1g48320	262237_at	Arabidopsis ATH1-121501 Genome Array	Arabidopsis thaliana	2010-08-10	Exemplar sequence	Affymetrix Proprietary Database	At1g48320	hypothetical protein predicted by genemark.hmm	At1g48320	---	At.38444	June 2009 (TAIR 9)	Chr1:17855023-17855577 (-) // 100.0 //	TRUE	3	7.09144	0.293385	3	8.2987	0.0391743	2.30899	2.30899	3.626	0.0222386
At2g24240	265987_at	Arabidopsis ATH1-121501 Genome Array	Arabidopsis thaliana	2010-08-10	Exemplar sequence	Affymetrix Proprietary Database	At2g24240	unknown protein	At2g24240	---	At.39188	June 2009 (TAIR 9)	Chr2:10310837-10312163 (+) // 100.0 //	TRUE	3	5.12679	0.206609	3	6.33277	0.0601813	2.30694	2.30694	4.04404	0.015552
At5g17450	246429_at	Arabidopsis ATH1-121501 Genome Array	Arabidopsis thaliana	2010-08-10	Exemplar sequence	Affymetrix Proprietary Database	At5g17450	farnesylated protein ATFP6-like protein farnesylated protein ATFP6 - Arabidopsis thaliana, EMBL:U64909	At5g17450	---	At.49419	June 2009 (TAIR 9)	Chr5:5755385-5756743 (+) // 100.0 //	TRUE	3	5.40307	0.208323	3	6.60858	0.188527	2.30619	2.30619	3.3145	0.02953
At5g56630	247983_at	Arabidopsis ATH1-121501 Genome Array	Arabidopsis thaliana	2010-08-10	Exemplar sequence	Affymetrix Proprietary Database	At5g56630	pyrophosphate-dependent phosphofructo-1-kinase-like protein ; supported by cDNA: gi_14532861_gb_AY040055.1_	At5g56630	---	At.9267	June 2009 (TAIR 9)	Chr5:22924310-22926728 (+) // 100.0 //	TRUE	3	6.09071	0.275781	3	7.29493	0.0147168	2.30413	2.30413	3.86987	0.0179954
At3g03150	258845_at	Arabidopsis ATH1-121501 Genome Array	Arabidopsis thaliana	2010-08-10	Exemplar sequence	Affymetrix Proprietary Database	At3g03150	unknown protein ; supported by full-length cDNA: Ceres: 18019.	At3g03150	---	At.28221	June 2009 (TAIR 9)	Chr3:727732-729357 (-) // 100.0 //	TRUE	3	8.34042	0.00613176	3	9.54414	0.0343326	2.30333	2.30333	10.3646	0.000489177
At5g18470	249983_at	Arabidopsis ATH1-121501 Genome Array	Arabidopsis thaliana	2010-08-10	Exemplar sequence	Affymetrix Proprietary Database	At5g18470	putative protein S-receptor kinase PK3 precursor, maize, PIR:T02753;supported by full-length cDNA: Ceres:154037.	At5g18470	---	At.19705	June 2009 (TAIR 9)	Chr5:6127951-6129193 (+) // 100.0 //	TRUE	3	5.51179	0.0191643	3	6.71329	0.250877	2.2998	2.2998	4.00472	0.016067
At4g12280	254833_s_at	Arabidopsis ATH1-121501 Genome Array	Arabidopsis thaliana	2010-08-10	Exemplar sequence	Affymetrix Proprietary Database	At4g12280	copper amine oxidase like protein (fragment2) copper amine oxidase - Cicer arietinum,PID:e1335964	At4g12280	---	At.19654	June 2009 (TAIR 9)	Chr4:7301768-7302994 (+) // 100.0 //	TRUE	2	4.45281	0.0222991	2	5.65285	0.0132888	2.29746	2.29746	8.99622	0.0121317
At2g34720	267315_at	Arabidopsis ATH1-121501 Genome Array	Arabidopsis thaliana	2010-08-10	Exemplar sequence	Affymetrix Proprietary Database	At2g34720	putative CCAAT-binding transcription factor subunit	At2g34720	---	At.37769	June 2009 (TAIR 9)	Chr2:14650017-14651151 (-) // 100.0 //	TRUE	3	5.82095	0.121329	3	7.02089	0.111579	2.29732	2.29732	4.30656	0.0125802
At4g23670	254225_at	Arabidopsis ATH1-121501 Genome Array	Arabidopsis thaliana	2010-08-10	Exemplar sequence	Affymetrix Proprietary Database	At4g23670	putative major latex protein major latex protein type 1 - Arabidopsis thaliana, EMBL:X91960;supported by full-length cDNA: Ceres:108949.	At4g23670	---	At.25160	June 2009 (TAIR 9)	Chr4:12332845-12333656 (-) // 100.0 //	TRUE	3	10.22	0.218655	3	11.419	0.0144293	2.29578	2.29578	4.30147	0.0126309
At2g30870	267154_at	Arabidopsis ATH1-121501 Genome Array	Arabidopsis thaliana	2010-08-10	Exemplar sequence	Affymetrix Proprietary Database	At2g30870	glutathione S-transferase identical to GB:D17673; supported by cDNA: gi_443698_dbj_D17673.1_ATHERD13	At2g30870	---	At.58604	June 2009 (TAIR 9)	Chr2:13141489-13142392 (+) // 100.0 //	TRUE	3	8.41887	0.0359396	3	9.61679	0.0176197	2.29409	2.29409	8.96545	0.000856397
At2g45170	266106_at	Arabidopsis ATH1-121501 Genome Array	Arabidopsis thaliana	2010-08-10	Exemplar sequence	Affymetrix Proprietary Database	At2g45170	putative microtubule-associated protein ; supported by cDNA: gi_15724331_gb_AF412106.1_AF412106	At2g45170	---	At.24840	June 2009 (TAIR 9)	Chr2:18624544-18625526 (+) // 99.73 //	TRUE	3	7.28583	0.291395	3	8.48344	0.111445	2.29359	2.29359	3.2682	0.0308414
At4g35300	253188_at	Arabidopsis ATH1-121501 Genome Array	Arabidopsis thaliana	2010-08-10	Exemplar sequence	Affymetrix Proprietary Database	At4g35300	putative sugar transporter protein sugar transporter, Arabidopsis thaliana, db_xref=PID:g1495273	At4g35300	---	At.22172	June 2009 (TAIR 9)	Chr4:16796431-16799071 (-) // 100.0 //	TRUE	3	6.23289	0.0865874	3	7.42858	0.385354	2.29053	2.29053	3.01462	0.0393711
At4g29500	253704_at	Arabidopsis ATH1-121501 Genome Array	Arabidopsis thaliana	2010-08-10	Exemplar sequence	Affymetrix Proprietary Database	At4g29500	X-Pro dipeptidase - like protein (fragment) X-Pro dipeptidase, Homo sapiens, PIR2:A32454	At4g29500	---	At.48919	June 2009 (TAIR 9)	Chr4:14490246-14491321 (+) // 100.0 //	TRUE	3	5.40437	0.232779	3	6.59995	0.0953216	2.29037	2.29037	3.61523	0.0224521
At4g05390	255230_at	Arabidopsis ATH1-121501 Genome Array	Arabidopsis thaliana	2010-08-10	Exemplar sequence	Affymetrix Proprietary Database	At4g05390	ferredoxin--NADP+ reductase - like protein ferredoxin--NADP+ reductase, Pisum sativum, PIR:T06773;supported by full-length cDNA: Ceres:33486.	At4g05390	---	At.33854	June 2009 (TAIR 9)	Chr4:2738838-2740483 (-) // 100.0 //	TRUE	3	4.76943	0.149854	3	5.96432	0.124197	2.28927	2.28927	3.95342	0.0167698
At2g18050	265817_at	Arabidopsis ATH1-121501 Genome Array	Arabidopsis thaliana	2010-08-10	Exemplar sequence	Affymetrix Proprietary Database	At2g18050	histone H1 ;supported by full-length cDNA: Ceres:112970.	At2g18050	---	At.24439	June 2009 (TAIR 9)	Chr2:7846094-7846670 (+) // 100.0 //	TRUE	2	6.06862	0.00263756	2	7.26274	0.00306065	2.28804	2.28804	22.3713	0.00199213
At1g76150	261771_at	Arabidopsis ATH1-121501 Genome Array	Arabidopsis thaliana	2010-08-10	Exemplar sequence	Affymetrix Proprietary Database	At1g76150	hypothetical protein contains similarity to 17-beta-hydroxysteroid dehydrogenase type IV GI:2315980 from [Gallus gallus]	At1g76150	---	At.16593	June 2009 (TAIR 9)	Chr1:28575235-28577637 (-) // 100.0 //	TRUE	3	6.75643	0.204182	3	7.95029	0.0707461	2.28764	2.28764	3.94371	0.016907
At1g73805	260068_at	Arabidopsis ATH1-121501 Genome Array	Arabidopsis thaliana	2010-08-10	Exemplar sequence	Affymetrix Proprietary Database	At1g73805	putative calmodulin-binding protein similar to calmodulin-binding protein GB:AAB37246 [Nicotiana tabacum]	At1g73805	---	At.17985	June 2009 (TAIR 9)	Chr1:27747488-27749178 (-) // 100.0 //	TRUE	2	4.8489	9.85e-06	2	6.04112	0.060049	2.28504	2.28504	6.87993	0.02048
At1g02560	260912_at	Arabidopsis ATH1-121501 Genome Array	Arabidopsis thaliana	2010-08-10	Exemplar sequence	Affymetrix Proprietary Database	At1g02560	ATP-dependent Clp protease proteolytic subunit (ClpP5) identical to nClpP1 GB:BAA82065 GI:5360579 from [Arabidopsis thaliana];supported by full-length cDNA: Ceres:106825.	At1g02560	---	At.21093	June 2009 (TAIR 9)	Chr1:537999-539805 (+) // 100.0 //	TRUE	3	8.97508	0.260839	3	10.1673	0.0451679	2.285	2.285	3.73287	0.0202463
At1g54210	262992_at	Arabidopsis ATH1-121501 Genome Array	Arabidopsis thaliana	2010-08-10	Exemplar sequence	Affymetrix Proprietary Database	At1g54210	hypothetical protein predicted by genemark.hmm	At1g54210	---	At.43297	June 2009 (TAIR 9)	Chr1:20241277-20242020 (+) // 100.0 //	TRUE	3	4.44475	0.0421581	3	5.63685	0.038237	2.28485	2.28485	7.28212	0.00188974
At3g05030	259081_at	Arabidopsis ATH1-121501 Genome Array	Arabidopsis thaliana	2010-08-10	Exemplar sequence	Affymetrix Proprietary Database	At3g05030	putative sodium proton exchanger similar to sodium proton exchanger Nhx1 GB:AAD16946 [Arabidopsis thaliana]	At3g05030	---	At.40740	June 2009 (TAIR 9)	Chr3:1393455-1396784 (-) // 100.0 //	TRUE	3	6.17348	0.114679	3	7.36483	0.00651592	2.28366	2.28366	5.92732	0.00405972
At1g19570	261149_s_at	Arabidopsis ATH1-121501 Genome Array	Arabidopsis thaliana	2010-08-10	Exemplar sequence	Affymetrix Proprietary Database	At1g19570	GSH-dependent dehydroascorbate reductase 1, putative similar to GB:BAA90672 from [Oryza sativa]; supported by full-length cDNA: Ceres: 15122.	At1g19570	---	At.24135	June 2009 (TAIR 9)	Chr1:6773461-6774413 (-) // 100.0 //	TRUE	3	9.33902	0.142183	3	10.5301	0.00470063	2.28321	2.28321	5.38281	0.00575783
At1g08970	264650_at	Arabidopsis ATH1-121501 Genome Array	Arabidopsis thaliana	2010-08-10	Exemplar sequence	Affymetrix Proprietary Database	At1g08970	putative transcription factor Similar to Schizosaccharomyces CCAAT-binding factor (gb|U88525). EST gb|T04310 comes from this gene;supported by full-length cDNA: Ceres:1911.	At1g08970	---	At.22258	June 2009 (TAIR 9)	Chr1:2883143-2883839 (+) // 100.0 //	TRUE	3	6.55604	0.328485	3	7.74604	0.0129219	2.28153	2.28153	3.52754	0.0242843
At5g22250	249928_at	Arabidopsis ATH1-121501 Genome Array	Arabidopsis thaliana	2010-08-10	Exemplar sequence	Affymetrix Proprietary Database	At5g22250	CCR4-associated factor-like protein	At5g22250	---	At.27479	June 2009 (TAIR 9)	Chr5:7365604-7366441 (-) // 100.0 //	TRUE	3	4.50453	0.126619	3	5.69056	0.357526	2.27526	2.27526	2.95236	0.0418709
At4g33550	253344_at	Arabidopsis ATH1-121501 Genome Array	Arabidopsis thaliana	2010-08-10	Exemplar sequence	Affymetrix Proprietary Database	At4g33550	putative protein predicted protein, Arabidopsis thaliana	At4g33550	---	At.8266	June 2009 (TAIR 9)	Chr4:16134537-16134964 (+) // 100.0 //	TRUE	2	3.91411	0.0447025	2	5.09971	0.0180494	2.27458	2.27458	6.69329	0.0216008
At5g23390	249825_at	Arabidopsis ATH1-121501 Genome Array	Arabidopsis thaliana	2010-08-10	Exemplar sequence	Affymetrix Proprietary Database	At5g23390	putative protein similar to unknown protein (gb AAD20392.1)	At5g23390	---	At.28111	June 2009 (TAIR 9)	Chr5:7870718-7874283 (-) // 100.0 //	TRUE	3	4.99237	0.00255626	3	6.17656	0.0349513	2.27236	2.27236	10.5907	0.000449859
At2g03330	265712_s_at	Arabidopsis ATH1-121501 Genome Array	Arabidopsis thaliana	2010-08-10	Exemplar sequence	Affymetrix Proprietary Database	At2g03330	unknown protein	At2g03330	---	At.48414	June 2009 (TAIR 9)	Chr2:1008459-1014122 (+) // 100.0 //	TRUE	3	7.87859	0.222081	3	9.06152	0.0881863	2.27038	2.27038	3.67835	0.0212347
At3g02630	258485_at	Arabidopsis ATH1-121501 Genome Array	Arabidopsis thaliana	2010-08-10	Exemplar sequence	Affymetrix Proprietary Database	At3g02630	putative stearoyl-acyl carrier protein desaturase similar to stearoyl-acyl carrier protein desaturase GB:CAA07349 from [Linum usitatissimum];supported by full-length cDNA: Ceres:33739.	At3g02630	---	At.18818	June 2009 (TAIR 9)	Chr3:562163-564524 (+) // 100.0 //	TRUE	3	5.91978	0.278728	3	7.1011	0.0517278	2.26784	2.26784	3.55937	0.0235995
At4g20880	254434_at	Arabidopsis ATH1-121501 Genome Array	Arabidopsis thaliana	2010-08-10	Exemplar sequence	Affymetrix Proprietary Database	At4g20880	ethylene-regulated transcript 2 (ERT2)	At4g20880	---	At.32688	June 2009 (TAIR 9)	Chr4:11179388-11180606 (-) // 100.0 //	TRUE	3	5.12234	0.455664	3	6.30349	0.00422621	2.26757	2.26757	3.01674	0.0392891
At1g68490	260268_at	Arabidopsis ATH1-121501 Genome Array	Arabidopsis thaliana	2010-08-10	Exemplar sequence	Affymetrix Proprietary Database	At1g68490	unknown protein ;supported by full-length cDNA: Ceres:37060.	At1g68490	---	At.35516	June 2009 (TAIR 9)	Chr1:25693925-25694946 (+) // 100.0 //	TRUE	3	8.10954	0.425799	3	9.28992	0.0226426	2.26636	2.26636	3.05302	0.0379162
At1g05060	265192_at	Arabidopsis ATH1-121501 Genome Array	Arabidopsis thaliana	2010-08-10	Exemplar sequence	Affymetrix Proprietary Database	At1g05060	hypothetical protein predicted by genscan;supported by full-length cDNA: Ceres:37455.	At1g05060	---	At.42419	June 2009 (TAIR 9)	Chr1:1451254-1452858 (-) // 100.0 //	TRUE	3	6.35352	0.203646	3	7.53362	0.13878	2.26593	2.26593	3.49299	0.0250548
At1g10500	263256_at	Arabidopsis ATH1-121501 Genome Array	Arabidopsis thaliana	2010-08-10	Exemplar sequence	Affymetrix Proprietary Database	At1g10500	unknown protein similar to ESTs gb|H36734 and gb|AA651244	At1g10500	---	At.23708	June 2009 (TAIR 9)	Chr1:3460159-3461340 (-) // 100.0 //	TRUE	3	7.99029	0.0981304	3	9.16915	0.0805383	2.26398	2.26398	4.83057	0.0084578
At3g19710	257021_at	Arabidopsis ATH1-121501 Genome Array	Arabidopsis thaliana	2010-08-10	Exemplar sequence	Affymetrix Proprietary Database	At3g19710	branched-chain amino acid aminotransferase, putative similar to branched-chain amino acid aminotransferase GB:AAF07192 from [Solanum tuberosum];supported by full-length cDNA: Ceres:38004.	At3g19710	---	At.25237	June 2009 (TAIR 9)	Chr3:6847201-6849429 (-) // 100.0 //	TRUE	3	9.95847	0.284557	3	11.1364	0.0367099	2.26257	2.26257	3.59965	0.0227653
At3g26100	258085_at	Arabidopsis ATH1-121501 Genome Array	Arabidopsis thaliana	2010-08-10	Exemplar sequence	Affymetrix Proprietary Database	At3g26100	unknown protein ; supported by cDNA: gi_14334715_gb_AY035031.1_	At3g26100	---	At.25510	June 2009 (TAIR 9)	Chr3:9538457-9540149 (+) // 100.0 //	TRUE	3	5.07122	0.161227	3	6.24763	0.229035	2.26015	2.26015	3.26171	0.0310309
At3g01520	259184_at	Arabidopsis ATH1-121501 Genome Array	Arabidopsis thaliana	2010-08-10	Exemplar sequence	Affymetrix Proprietary Database	At3g01520	unknown protein ;supported by full-length cDNA: Ceres:102038.	At3g01520	---	At.26485	June 2009 (TAIR 9)	Chr3:208505-209921 (+) // 100.0 //	TRUE	3	8.00459	0.00372028	3	9.18052	0.0279951	2.2594	2.2594	11.4369	0.000333501
At1g26390	261020_at	Arabidopsis ATH1-121501 Genome Array	Arabidopsis thaliana	2010-08-10	Exemplar sequence	Affymetrix Proprietary Database	At1g26390	hypothetical protein similar to reticuline oxidase-like protein GB:CAB45850 GI:5262224 from [Arabidopsis thaliana]; supported by cDNA: gi_15293132_gb_AY051000.1_	At1g26390	---	At.26532	June 2009 (TAIR 9)	Chr1:9130163-9131756 (-) // 100.0 //	TRUE	2	4.55178	0.0977431	2	5.72749	8.33e-05	2.25904	2.25904	5.31603	0.0336116
At3g02150	259129_at	Arabidopsis ATH1-121501 Genome Array	Arabidopsis thaliana	2010-08-10	Exemplar sequence	Affymetrix Proprietary Database	At3g02150	unknown protein predicted by genscan, est hit;supported by full-length cDNA: Ceres:15552.	At3g02150	---	At.10505	June 2009 (TAIR 9)	Chr3:391521-392355 (+) // 99.64 //	TRUE	3	5.42606	0.0326884	3	6.60082	0.489086	2.25755	2.25755	2.81688	0.0479799
At3g48000	252372_at	Arabidopsis ATH1-121501 Genome Array	Arabidopsis thaliana	2010-08-10	Exemplar sequence	Affymetrix Proprietary Database	At3g48000	aldehyde dehydrogenase (NAD+)-like protein aldehyde dehydrogenase (NAD+) 2A precursor (mitochondrial), Nicotiana tabacum; supported by cDNA: gi_13926324_gb_AF372911.1_AF372911	At3g48000	---	At.22890	June 2009 (TAIR 9)	Chr3:17717081-17719843 (-) // 100.0 //	TRUE	3	8.60708	0.00784198	3	9.77902	0.0273275	2.25315	2.25315	10.8239	0.000413333
At1g11700	262811_at	Arabidopsis ATH1-121501 Genome Array	Arabidopsis thaliana	2010-08-10	Exemplar sequence	Affymetrix Proprietary Database	At1g11700	unknown protein ESTs gb|R65381 and gb|T44635 come from this gene	At1g11700	---	At.24842	June 2009 (TAIR 9)	Chr1:3945851-3946457 (+) // 100.0 //	TRUE	3	5.50965	0.151426	3	6.68076	0.0807829	2.25184	2.25184	4.20937	0.013593
At5g16760	246451_at	Arabidopsis ATH1-121501 Genome Array	Arabidopsis thaliana	2010-08-10	Exemplar sequence	Affymetrix Proprietary Database	At5g16760	Inositol 1,3,4-Trisphosphate 5/6 kinase ;supported by full-length cDNA: Ceres:30653.	At5g16760	---	At.5370	June 2009 (TAIR 9)	Chr5:5509889-5510849 (+) // 100.0 //	TRUE	3	6.49574	0.195094	3	7.66681	0.282041	2.25178	2.25178	2.93644	0.0425396
At5g37300	249614_at	Arabidopsis ATH1-121501 Genome Array	Arabidopsis thaliana	2010-08-10	Exemplar sequence	Affymetrix Proprietary Database	At5g37300	putative protein predicted proteins, Arabidopsis thaliana; supported by cDNA: gi_15810554_gb_AY056316.1_	At5g37300	---	At.6994	June 2009 (TAIR 9)	Chr5:14767513-14770058 (+) // 100.0 //	TRUE	3	3.94018	0.0422633	3	5.11124	0.351342	2.25178	2.25178	3.23305	0.0318834
At4g02600	255486_at	Arabidopsis ATH1-121501 Genome Array	Arabidopsis thaliana	2010-08-10	Exemplar sequence	Affymetrix Proprietary Database	At4g02600	AtMlo-h1-like protein	At4g02600	---	At.20439	June 2009 (TAIR 9)	Chr4:1144140-1147156 (+) // 100.0 //	TRUE	3	6.78272	0.136633	3	7.95228	0.091476	2.24944	2.24944	4.24144	0.0132483
At5g22270	249941_at	Arabidopsis ATH1-121501 Genome Array	Arabidopsis thaliana	2010-08-10	Exemplar sequence	Affymetrix Proprietary Database	At5g22270	putative protein similar to unknown protein (gb|AAF02129.1);supported by full-length cDNA: Ceres:35419.	At5g22270	---	At.7355	June 2009 (TAIR 9)	Chr5:7372486-7372768 (-) // 100.0 //	TRUE	3	8.76273	0.238275	3	9.93192	0.102444	2.24885	2.24885	3.46934	0.0255989
At5g04260	245693_at	Arabidopsis ATH1-121501 Genome Array	Arabidopsis thaliana	2010-08-10	Exemplar sequence	Affymetrix Proprietary Database	At5g04260	thioredoxin - like protein	At5g04260	---	At.33154	June 2009 (TAIR 9)	Chr5:1178900-1180022 (-) // 100.0 //	TRUE	3	6.07346	0.232326	3	7.2423	0.0261086	2.24831	2.24831	3.98235	0.016369
At1g04350	263668_at	Arabidopsis ATH1-121501 Genome Array	Arabidopsis thaliana	2010-08-10	Exemplar sequence	Affymetrix Proprietary Database	At1g04350	putative 1-aminocyclopropane-1-carboxylate oxidase Similar to Arabidopsis 2A6 (gb|X83096). EST gb|T76913 comes from this gene; supported by cDNA: gi_15292974_gb_AY050921.1_	At1g04350	---	At.22020	June 2009 (TAIR 9)	Chr1:1165295-1166538 (+) // 100.0 //	TRUE	3	7.74	0.247402	3	8.90711	0.0243092	2.24561	2.24561	3.87809	0.0178703
At2g39630	266986_at	Arabidopsis ATH1-121501 Genome Array	Arabidopsis thaliana	2010-08-10	Exemplar sequence	Affymetrix Proprietary Database	At2g39630	putative dolichyl-phosphate beta-glucosyltransferase ; supported by cDNA: gi_15810210_gb_AY056120.1_	At2g39630	---	At.21026	June 2009 (TAIR 9)	Chr2:16522007-16524561 (-) // 100.0 //	TRUE	3	5.88887	0.240819	3	7.0543	0.137653	2.24301	2.24301	3.28119	0.0304666
At1g21440	260902_at	Arabidopsis ATH1-121501 Genome Array	Arabidopsis thaliana	2010-08-10	Exemplar sequence	Affymetrix Proprietary Database	At1g21440	hypothetical protein similar to carboxyvinyl-carboxyphosphonate phosphorylmutase GB:O49290 from [Arabidopsis thaliana]	At1g21440	---	At.41656	June 2009 (TAIR 9)	Chr1:7502324-7504091 (-) // 100.0 //	TRUE	3	8.11716	0.16433	3	9.28254	0.0122895	2.24292	2.24292	4.80296	0.00862947
At2g36060	263949_at	Arabidopsis ATH1-121501 Genome Array	Arabidopsis thaliana	2010-08-10	Exemplar sequence	Affymetrix Proprietary Database	At2g36060	E2, ubiquitin-conjugating enzyme, putative ;supported by full-length cDNA: Ceres:29951.	At2g36060	---	At.27466	June 2009 (TAIR 9)	Chr2:15143011-15143998 (-) // 100.0 //	TRUE	3	7.71791	0.179656	3	8.882	0.013761	2.24092	2.24092	4.58459	0.0101482
At5g62200	247459_at	Arabidopsis ATH1-121501 Genome Array	Arabidopsis thaliana	2010-08-10	Exemplar sequence	Affymetrix Proprietary Database	At5g62200	putative protein embryo-specific protein 3, Arabidopsis thaliana, PIR:T48490	At5g62200	---	At.29064	June 2009 (TAIR 9)	Chr5:24984462-24985674 (-) // 100.0 //	TRUE	3	7.18442	0.209478	3	8.34612	0.0364162	2.2372	2.2372	4.05769	0.0153779
At5g11930	250344_at	Arabidopsis ATH1-121501 Genome Array	Arabidopsis thaliana	2010-08-10	Exemplar sequence	Affymetrix Proprietary Database	At5g11930	glutaredoxin - like protein glutaredoxin, R.communis, EMBL:RCGLREDXN	At5g11930	---	At.49741	June 2009 (TAIR 9)	Chr5:3845164-3845602 (-) // 100.0 //	TRUE	2	4.05495	0.0101596	2	5.21511	0.000950458	2.23482	2.23482	15.5659	0.00410178
At4g03320	255430_at	Arabidopsis ATH1-121501 Genome Array	Arabidopsis thaliana	2010-08-10	Exemplar sequence	Affymetrix Proprietary Database	At4g03320	putative chloroplast protein import component similar to P. sativum Tic20 chloroplast protein import component, GenBank accession number AF095285;supported by full-length cDNA: Ceres:111207.	At4g03320	---	At.3940	June 2009 (TAIR 9)	Chr4:1464528-1465820 (+) // 100.0 //	TRUE	2	4.90562	0.00329052	2	6.0652	0.00229143	2.23392	2.23392	21.9494	0.00206921
At5g52450	248335_at	Arabidopsis ATH1-121501 Genome Array	Arabidopsis thaliana	2010-08-10	Exemplar sequence	Affymetrix Proprietary Database	At5g52450	putative protein strong similarity to unknown protein (pir||T02324); supported by cDNA: gi_15028278_gb_AY046054.1_	At5g52450	---	At.63900	June 2009 (TAIR 9)	Chr5:21289041-21291749 (-) // 100.0 //	TRUE	3	6.67168	0.0247462	3	7.82987	0.202572	2.23176	2.23176	4.20747	0.0136138
At1g16240	262709_at	Arabidopsis ATH1-121501 Genome Array	Arabidopsis thaliana	2010-08-10	Exemplar sequence	Affymetrix Proprietary Database	At1g16240	unknown protein ESTs gb|F15498, gb|H37515, gb|T41906, gb|T22448, gb|W43356 and gb|T20739 come from this gene;supported by full-length cDNA: Ceres:145295.	At1g16240	---	At.22503	June 2009 (TAIR 9)	Chr1:5555182-5556340 (-) // 100.0 //	TRUE	3	8.10067	0.40106	3	9.25862	0.0632609	2.2314	2.2314	2.94334	0.0422483
At1g02270	264123_at	Arabidopsis ATH1-121501 Genome Array	Arabidopsis thaliana	2010-08-10	Exemplar sequence	Affymetrix Proprietary Database	At1g02270	unknown protein ; supported by cDNA: gi_15450672_gb_AY052704.1_	At1g02270	---	At.10716	June 2009 (TAIR 9)	Chr1:443300-446197 (-) // 100.0 //	TRUE	3	6.25107	0.32597	3	7.40894	0.00659132	2.23127	2.23127	3.47763	0.0254066
At4g38580	252956_at	Arabidopsis ATH1-121501 Genome Array	Arabidopsis thaliana	2010-08-10	Exemplar sequence	Affymetrix Proprietary Database	At4g38580	farnesylated protein (ATFP6) ; supported by full-length cDNA: Ceres: 10238.	At4g38580	---	At.21139	June 2009 (TAIR 9)	Chr4:18034595-18035693 (+) // 100.0 //	TRUE	3	4.6767	0.0183459	3	5.83447	0.212072	2.23112	2.23112	4.17757	0.0139456
At4g30550	253639_at	Arabidopsis ATH1-121501 Genome Array	Arabidopsis thaliana	2010-08-10	Exemplar sequence	Affymetrix Proprietary Database	At4g30550	putative protein component of aniline dioxygenase (GMP synthase like protein) - Acinetobacter sp.,PID:d1013698;supported by full-length cDNA: Ceres:29388.	At4g30550	---	At.27062	June 2009 (TAIR 9)	Chr4:14925617-14926713 (+) // 100.0 //	TRUE	3	6.3195	0.04207	3	7.47414	0.218616	2.22629	2.22629	3.91696	0.0172919
At3g20820	257974_at	Arabidopsis ATH1-121501 Genome Array	Arabidopsis thaliana	2010-08-10	Exemplar sequence	Affymetrix Proprietary Database	At3g20820	unknown protein similar to NA-DAMAGE-REPAIR/TOLERATION PROTEIN DRT100 PRECURSOR GB:Q00874 from [Arabidopsis thaliana]	At3g20820	---	At.27405	June 2009 (TAIR 9)	Chr3:7280929-7282027 (+) // 100.0 //	TRUE	3	8.78025	0.186962	3	9.93465	0.152316	2.22592	2.22592	3.43273	0.0264695
At4g23450	254210_at	Arabidopsis ATH1-121501 Genome Array	Arabidopsis thaliana	2010-08-10	Exemplar sequence	Affymetrix Proprietary Database	At4g23450	putative protein zinc finger protein, Arabidopsis thaliana, PID:g2340088; supported by cDNA: gi_15982926_gb_AY057571.1_	At4g23450	---	At.25204	June 2009 (TAIR 9)	Chr4:12241112-12241837 (-) // 100.0 //	TRUE	3	5.06182	0.251169	3	6.21588	0.108908	2.22538	2.22538	3.33111	0.0290756
At2g35680	265799_at	Arabidopsis ATH1-121501 Genome Array	Arabidopsis thaliana	2010-08-10	Exemplar sequence	Affymetrix Proprietary Database	At2g35680	unknown protein ; supported by cDNA: gi_15450955_gb_AY054558.1_	At2g35680	---	At.23626	June 2009 (TAIR 9)	Chr2:14997003-14998590 (-) // 100.0 //	TRUE	3	6.76642	0.366096	3	7.9198	0.0442475	2.22435	2.22435	3.1186	0.0355746
At5g49280	248592_at	Arabidopsis ATH1-121501 Genome Array	Arabidopsis thaliana	2010-08-10	Exemplar sequence	Affymetrix Proprietary Database	At5g49280	unknown protein ;supported by full-length cDNA: Ceres:147765.	At5g49280	---	At.20124	June 2009 (TAIR 9)	Chr5:19976841-19977330 (-) // 100.0 //	TRUE	2	5.48904	0.0119896	2	6.64227	0.00151351	2.22411	2.22411	14.035	0.0050383
At5g40370	249380_at	Arabidopsis ATH1-121501 Genome Array	Arabidopsis thaliana	2010-08-10	Exemplar sequence	Affymetrix Proprietary Database	At5g40370	glutaredoxin -like protein glutaredoxin, castor bean, PIR:S54825; supported by full-length cDNA: Ceres: 23800.	At5g40370	---	At.27442	June 2009 (TAIR 9)	Chr5:16147825-16149052 (-) // 100.0 //	TRUE	3	9.33072	0.248929	3	10.4833	0.0724662	2.22315	2.22315	3.52146	0.0244179
At5g03190	250955_at	Arabidopsis ATH1-121501 Genome Array	Arabidopsis thaliana	2010-08-10	Exemplar sequence	Affymetrix Proprietary Database	At5g03190	putative protein various predicted proteins, Arabidopsis thaliana	At5g03190	---	At.28243	June 2009 (TAIR 9)	Chr5:758792-760148 (+) // 100.0 //	TRUE	3	4.60925	0.0760085	3	5.76147	0.267234	2.22255	2.22255	3.40639	0.0271173
At3g47550	252422_at	Arabidopsis ATH1-121501 Genome Array	Arabidopsis thaliana	2010-08-10	Exemplar sequence	Affymetrix Proprietary Database	At3g47550	putative protein PIT1 - Arabidopsis thaliana, GB: AF130849	At3g47550	---	At.48746	June 2009 (TAIR 9)	Chr3:17523840-17525278 (+) // 100.0 //	TRUE	3	5.77787	0.0552039	3	6.92784	0.10387	2.21909	2.21909	4.99399	0.00752235
At3g08870	258982_at	Arabidopsis ATH1-121501 Genome Array	Arabidopsis thaliana	2010-08-10	Exemplar sequence	Affymetrix Proprietary Database	At3g08870	putative serine/threonine protein kinase similar to serine/threonine-specific kinase GB:S68589 [Arabidopsis thaliana]; Pfam HMM hits: putative serine/threonine protein kinase, Eukaryotic protein kinase domain	At3g08870	---	At.40209	June 2009 (TAIR 9)	Chr3:2700499-2702581 (-) // 100.0 //	TRUE	3	5.36817	0.240115	3	6.51774	0.112456	2.21847	2.21847	3.35329	0.0284816
At1g12050	264396_at	Arabidopsis ATH1-121501 Genome Array	Arabidopsis thaliana	2010-08-10	Exemplar sequence	Affymetrix Proprietary Database	At1g12050	fumarylacetoacetate hydrolase-like protein similar to fumarylacetoacetate hydrolase, gb|L41670 from Emericella nidulans	At1g12050	---	At.10627	June 2009 (TAIR 9)	Chr1:4072735-4075856 (+) // 100.0 //	TRUE	3	6.51647	0.0181821	3	7.66542	0.0601816	2.21752	2.21752	7.10892	0.00206877
At3g56310	251729_at	Arabidopsis ATH1-121501 Genome Array	Arabidopsis thaliana	2010-08-10	Exemplar sequence	Affymetrix Proprietary Database	At3g56310	alpha-galactosidase-like protein alpha galactosidase - Phaseolus vulgaris, PIR:T10860	At3g56310	---	At.23883	June 2009 (TAIR 9)	Chr3:20882894-20885745 (+) // 100.0 //	TRUE	3	8.08423	0.073499	3	9.23072	0.156841	2.21375	2.21375	4.13758	0.0144048
At2g21240	263413_at	Arabidopsis ATH1-121501 Genome Array	Arabidopsis thaliana	2010-08-10	Exemplar sequence	Affymetrix Proprietary Database	At2g21240	unknown protein ;supported by full-length cDNA: Ceres:111536.	At2g21240	---	At.39586	June 2009 (TAIR 9)	Chr2:9101514-9102489 (-) // 100.0 //	TRUE	3	6.61315	0.0412536	3	7.75939	0.00979129	2.21337	2.21337	8.78741	0.000924939
At5g19140	249922_at	Arabidopsis ATH1-121501 Genome Array	Arabidopsis thaliana	2010-08-10	Exemplar sequence	Affymetrix Proprietary Database	At5g19140	aluminium-induced protein - like aluminium-induced protein, Brassica napus, PIR:T07830; supported by cDNA: gi_14532643_gb_AY039946.1_	At5g19140	---	At.22240	June 2009 (TAIR 9)	Chr5:6423397-6425785 (+) // 100.0 //	TRUE	3	10.0239	0.273982	3	11.1691	0.00273685	2.21183	2.21183	3.77083	0.0195903
At2g25280	263589_at	Arabidopsis ATH1-121501 Genome Array	Arabidopsis thaliana	2010-08-10	Exemplar sequence	Affymetrix Proprietary Database	At2g25280	hypothetical protein predicted by genscan;supported by full-length cDNA: Ceres:25127.	At2g25280	---	At.14341	June 2009 (TAIR 9)	Chr2:10762638-10764631 (-) // 100.0 //	TRUE	3	5.35505	0.0840252	3	6.49886	0.188573	2.20965	2.20965	3.79451	0.0191942
At1g16810	256113_at	Arabidopsis ATH1-121501 Genome Array	Arabidopsis thaliana	2010-08-10	Exemplar sequence	Affymetrix Proprietary Database	At1g16810	unknown protein ;supported by full-length cDNA: Ceres:4887.	At1g16810	---	At.72370	June 2009 (TAIR 9)	Chr1:5756149-5756694 (+) // 100.0 //	TRUE	3	7.27982	0.00241818	3	8.42303	0.0153719	2.20871	2.20871	14.8456	0.000119878
At1g35190	245756_at	Arabidopsis ATH1-121501 Genome Array	Arabidopsis thaliana	2010-08-10	Exemplar sequence	Affymetrix Proprietary Database	At1g35190	hyoscyamine 6-dioxygenase hydroxylase, putative similar to hyoscyamine 6-dioxygenase hydroxylase GB:P24397 from [Hyoscyamus niger];supported by full-length cDNA: Ceres:2551.	At1g35190	---	At.17215	June 2009 (TAIR 9)	Chr1:12890543-12892632 (+) // 100.0 //	TRUE	3	5.68998	0.269119	3	6.83199	0.0878239	2.20688	2.20688	3.31078	0.0296328
At3g48080	252403_at	Arabidopsis ATH1-121501 Genome Array	Arabidopsis thaliana	2010-08-10	Exemplar sequence	Affymetrix Proprietary Database	At3g48080	hypothetical protein	At3g48080	---	At.62871	June 2009 (TAIR 9)	Chr3:17753103-17755145 (-) // 100.0 //	TRUE	2	3.99628	0.00434551	2	5.13643	0.0822748	2.20404	2.20404	5.47856	0.0317394
At4g12590	254830_at	Arabidopsis ATH1-121501 Genome Array	Arabidopsis thaliana	2010-08-10	Exemplar sequence	Affymetrix Proprietary Database	At4g12590	putative protein predicted protein, Saccaromyces cerevisiae;supported by full-length cDNA: Ceres:33190.	At4g12590	---	At.28229	June 2009 (TAIR 9)	Chr4:7451290-7452976 (-) // 100.0 //	TRUE	3	7.60461	0.0145019	3	8.7443	0.0727741	2.20334	2.20334	6.68191	0.00260815
At3g55770	251758_at	Arabidopsis ATH1-121501 Genome Array	Arabidopsis thaliana	2010-08-10	Exemplar sequence	Affymetrix Proprietary Database	At3g55770	transcription factor L2 ;supported by full-length cDNA: Ceres:105441.	At3g55770	---	At.25097	June 2009 (TAIR 9)	Chr3:20703798-20705115 (+) // 100.0 //	TRUE	3	8.08518	0.0142702	3	9.22202	0.145434	2.19898	2.19898	4.92718	0.00788873
At1g62430	260636_at	Arabidopsis ATH1-121501 Genome Array	Arabidopsis thaliana	2010-08-10	Exemplar sequence	Affymetrix Proprietary Database	At1g62430	hypothetical protein contains similarity to CDP-diacylglycerol synthase 2 GI:3892191 from [ Homo sapiens]	At1g62430	---	At.23658	June 2009 (TAIR 9)	Chr1:23106273-23108923 (-) // 100.0 //	TRUE	3	5.9692	0.195293	3	7.10542	0.00719365	2.19803	2.19803	4.37343	0.011936
At2g39710	267592_at	Arabidopsis ATH1-121501 Genome Array	Arabidopsis thaliana	2010-08-10	Exemplar sequence	Affymetrix Proprietary Database	At2g39710	unknown protein similar to GP 2245012|gnl|PID|e327000|Z97341; supported by cDNA: gi_15293230_gb_AY051049.1_	At2g39710	---	At.20674	June 2009 (TAIR 9)	Chr2:16562050-16563379 (-) // 100.0 //	TRUE	3	4.83497	0.0620562	3	5.97028	0.184717	2.19666	2.19666	3.95846	0.0166991
At5g59890	247656_at	Arabidopsis ATH1-121501 Genome Array	Arabidopsis thaliana	2010-08-10	Exemplar sequence	Affymetrix Proprietary Database	At5g59890	actin depolymerizing factor 4 - like protein actin depolymerizing factor 4, Arabidopsis thaliana, EMBL:AF102822;supported by full-length cDNA: Ceres:11691.	At5g59890	---	At.7673	June 2009 (TAIR 9)	Chr5:24123087-24123596 (+) // 99.52 //	TRUE	3	8.12988	0.275579	3	9.26435	0.00151135	2.19537	2.19537	3.73284	0.0202467
At2g25250	263613_at	Arabidopsis ATH1-121501 Genome Array	Arabidopsis thaliana	2010-08-10	Exemplar sequence	Affymetrix Proprietary Database	At2g25250	unknown protein	At2g25250	---	At.25269	June 2009 (TAIR 9)	Chr2:10753939-10754407 (+) // 100.0 //	TRUE	3	5.71161	0.410996	3	6.84589	0.0556944	2.19508	2.19508	2.87584	0.0452021
At5g50160	248540_at	Arabidopsis ATH1-121501 Genome Array	Arabidopsis thaliana	2010-08-10	Exemplar sequence	Affymetrix Proprietary Database	At5g50160	FRO1 and FRO2-like protein	At5g50160	---	At.43265	June 2009 (TAIR 9)	Chr5:20415831-20418582 (+) // 100.0 //	TRUE	3	5.95867	0.143476	3	7.09264	0.0539657	2.19462	2.19462	4.42021	0.011509
At3g22750	258323_at	Arabidopsis ATH1-121501 Genome Array	Arabidopsis thaliana	2010-08-10	Exemplar sequence	Affymetrix Proprietary Database	At3g22750	unknown protein similar to putative protein kinase GB:CAB10257 from [Arabidopsis thaliana]; supported by cDNA: gi_14334661_gb_AY035004.1_	At3g22750	---	At.6306	June 2009 (TAIR 9)	Chr3:8037363-8039096 (-) // 100.0 //	TRUE	3	4.41152	0.0681628	3	5.54529	0.0500232	2.19431	2.19431	5.71216	0.00464561
At1g13195	262782_at	Arabidopsis ATH1-121501 Genome Array	Arabidopsis thaliana	2010-08-10	Exemplar sequence	Affymetrix Proprietary Database	At1g13195	Expressed protein ; supported by full-length cDNA: Ceres: 36399.	At1g13195	---	At.27310	June 2009 (TAIR 9)	Chr1:4501777-4503347 (-) // 100.0 //	TRUE	3	4.59352	0.00507005	3	5.72676	0.0991458	2.1935	2.1935	6.08015	0.00369802
At1g07420	261076_at	Arabidopsis ATH1-121501 Genome Array	Arabidopsis thaliana	2010-08-10	Exemplar sequence	Affymetrix Proprietary Database	At1g07420	unknown protein ;supported by full-length cDNA: Ceres:33426.	At1g07420	---	At.27344	June 2009 (TAIR 9)	Chr1:2277909-2280033 (+) // 100.0 //	TRUE	3	5.53595	0.326952	3	6.66901	0.0248879	2.19323	2.19323	3.30857	0.0296941
At1g71950	260176_at	Arabidopsis ATH1-121501 Genome Array	Arabidopsis thaliana	2010-08-10	Exemplar sequence	Affymetrix Proprietary Database	At1g71950	unknown protein similar to Pi starvation-induced protein GB:BAA06151 from [Nicotiana tabacum]; supported by full-length cDNA: Ceres: 37751.	At1g71950	---	At.35145	June 2009 (TAIR 9)	Chr1:27080452-27081573 (-) // 100.0 //	TRUE	3	7.61461	0.0706698	3	8.74668	0.00744101	2.19172	2.19172	7.01579	0.00217369
At1g24140	264866_at	Arabidopsis ATH1-121501 Genome Array	Arabidopsis thaliana	2010-08-10	Exemplar sequence	Affymetrix Proprietary Database	At1g24140	putative metalloproteinase similar to GB:AAB61099	At1g24140	---	At.41476	June 2009 (TAIR 9)	Chr1:8536130-8537264 (-) // 100.0 //	TRUE	2	6.05635	0.0039856	2	7.18811	0.00207519	2.19126	2.19126	20.5592	0.0023575
At1g53400	260589_at	Arabidopsis ATH1-121501 Genome Array	Arabidopsis thaliana	2010-08-10	Exemplar sequence	Affymetrix Proprietary Database	At1g53400	hypothetical protein predicted by genemark.hmm; supported by cDNA: gi_13877802_gb_AF370164.1_AF370164	At1g53400	---	At.25284	June 2009 (TAIR 9)	Chr1:19925008-19926400 (+) // 100.0 //	TRUE	3	6.22227	0.216388	3	7.35362	0.0350502	2.19065	2.19065	3.90791	0.0174245
At5g03520	250954_at	Arabidopsis ATH1-121501 Genome Array	Arabidopsis thaliana	2010-08-10	Exemplar sequence	Affymetrix Proprietary Database	At5g03520	putative protein ;supported by full-length cDNA: Ceres:3115.	At5g03520	---	At.4875	June 2009 (TAIR 9)	Chr5:883678-885158 (+) // 100.0 //	TRUE	3	7.21574	0.27688	3	8.34681	0.136975	2.19021	2.19021	3.04528	0.0382043
At4g23870	254193_at	Arabidopsis ATH1-121501 Genome Array	Arabidopsis thaliana	2010-08-10	Exemplar sequence	Affymetrix Proprietary Database	At4g23870	putative protein predicted proteins, Arabidopsis thaliana; supported by cDNA: gi_15450915_gb_AY054538.1_	At4g23870	---	At.47440	June 2009 (TAIR 9)	Chr4:12414408-12414759 (+) // 100.0 //	TRUE	3	4.15025	0.0956956	3	5.28066	0.170772	2.1892	2.1892	3.79291	0.0192205
At2g38710	266416_at	Arabidopsis ATH1-121501 Genome Array	Arabidopsis thaliana	2010-08-10	Exemplar sequence	Affymetrix Proprietary Database	At2g38710	unknown protein ; supported by full-length cDNA: Ceres: 17861.	At2g38710	---	At.20429	June 2009 (TAIR 9)	Chr2:16184516-16186764 (-) // 100.0 //	TRUE	3	6.18996	0.197714	3	7.31881	0.164153	2.18685	2.18685	3.25031	0.0313666
At5g62480	247435_at	Arabidopsis ATH1-121501 Genome Array	Arabidopsis thaliana	2010-08-10	Exemplar sequence	Affymetrix Proprietary Database	At5g62480	glutathione S-transferase-like protein ; supported by cDNA: gi_11095991_gb_AF288179.1_AF288179	At5g62480	---	At.9304	June 2009 (TAIR 9)	Chr5:25088774-25089566 (-) // 100.0 //	TRUE	2	3.77749	0.00284682	2	4.90422	0.00240689	2.18363	2.18363	21.9838	0.00206277
At4g18800	254641_at	Arabidopsis ATH1-121501 Genome Array	Arabidopsis thaliana	2010-08-10	Exemplar sequence	Affymetrix Proprietary Database	At4g18800	ras-like GTP-binding protein strong homology to GTP-binding protein ric2, Oryza sativa, S38741	At4g18800	---	At.24230	June 2009 (TAIR 9)	Chr4:10320155-10321339 (-) // 100.0 //	TRUE	3	4.5323	0.160029	3	5.65881	0.134383	2.18331	2.18331	3.596	0.0228393
At4g24990	254106_at	Arabidopsis ATH1-121501 Genome Array	Arabidopsis thaliana	2010-08-10	Exemplar sequence	Affymetrix Proprietary Database	At4g24990	geranylgeranylated protein ATGP4 ; supported by cDNA: gi_4097566_gb_U64921.1_ATU64921	At4g24990	---	At.2645	June 2009 (TAIR 9)	Chr4:12849972-12851249 (-) // 100.0 //	TRUE	3	7.6132	0.300304	3	8.73896	0.0369746	2.18216	2.18216	3.35745	0.0283718
At5g02560	251011_at	Arabidopsis ATH1-121501 Genome Array	Arabidopsis thaliana	2010-08-10	Exemplar sequence	Affymetrix Proprietary Database	At5g02560	putative protein histone H2A, garden pea, PIR:JQ1183; supported by full-length cDNA: Ceres: 1553.	At5g02560	---	At.26889	June 2009 (TAIR 9)	Chr5:575436-576456 (+) // 100.0 //	TRUE	3	6.00842	0.0262271	3	7.13351	0.069963	2.18115	2.18115	6.28322	0.00327661
At1g07080	256034_at	Arabidopsis ATH1-121501 Genome Array	Arabidopsis thaliana	2010-08-10	Exemplar sequence	Affymetrix Proprietary Database	At1g07080	unknown protein ; supported by cDNA: gi_15146333_gb_AY049308.1_	At1g07080	---	At.22572	June 2009 (TAIR 9)	Chr1:2170068-2171861 (+) // 100.0 //	TRUE	3	8.48271	0.095441	3	9.60708	0.0488074	2.18006	2.18006	5.12758	0.00684999
At1g23040	264894_at	Arabidopsis ATH1-121501 Genome Array	Arabidopsis thaliana	2010-08-10	Exemplar sequence	Affymetrix Proprietary Database	At1g23040	unknown protein Location of EST gb|AA395277 gb|T44807;supported by full-length cDNA: Ceres:36286.	At1g23040	---	At.10436	June 2009 (TAIR 9)	Chr1:8165024-8165459 (+) // 100.0 //	TRUE	2	6.44927	0.00112644	2	7.57295	0.000809459	2.17902	2.17902	36.1174	0.000765718
At1g03950	265044_at	Arabidopsis ATH1-121501 Genome Array	Arabidopsis thaliana	2010-08-10	Exemplar sequence	Affymetrix Proprietary Database	At1g03950	hypothetical protein Similar to human BC-2 protein; Similar to human BC-2 protein, gi|2828147; supported by cDNA: gi_15529227_gb_AY052238.1_	At1g03950	---	At.26425	June 2009 (TAIR 9)	Chr1:1011387-1013212 (-) // 100.0 //	TRUE	3	4.76919	0.142527	3	5.89274	0.124829	2.17882	2.17882	3.76364	0.0197126
At5g19540	245948_at	Arabidopsis ATH1-121501 Genome Array	Arabidopsis thaliana	2010-08-10	Exemplar sequence	Affymetrix Proprietary Database	At5g19540	putative protein ;supported by full-length cDNA: Ceres:120101.	At5g19540	---	At.12504	June 2009 (TAIR 9)	Chr5:6595747-6597724 (+) // 100.0 //	TRUE	3	7.63865	0.047005	3	8.7622	0.0108949	2.17882	2.17882	8.08748	0.00127023
At5g04900	250812_at	Arabidopsis ATH1-121501 Genome Array	Arabidopsis thaliana	2010-08-10	Exemplar sequence	Affymetrix Proprietary Database	At5g04900	putative protein similar to unknown protein (pir||T07705);supported by full-length cDNA: Ceres:14018.	At5g04900	---	At.33057	June 2009 (TAIR 9)	Chr5:1434825-1437194 (+) // 100.0 //	TRUE	3	6.25548	0.202693	3	7.37738	0.071276	2.17633	2.17633	3.71247	0.0206095
At5g04080	250881_at	Arabidopsis ATH1-121501 Genome Array	Arabidopsis thaliana	2010-08-10	Exemplar sequence	Affymetrix Proprietary Database	At5g04080	putative protein	At5g04080	---	At.33179	June 2009 (TAIR 9)	Chr5:1104814-1105041 (+) // 100.0 //	TRUE	3	5.12046	0.0929029	3	6.24231	0.179079	2.17626	2.17626	3.72585	0.0203703
At3g16170	258312_at	Arabidopsis ATH1-121501 Genome Array	Arabidopsis thaliana	2010-08-10	Exemplar sequence	Affymetrix Proprietary Database	At3g16170	putative long-chain acyl-CoA synthetase similar to malonyl CoA synthetase GB:AAF28840 from [Bradyrhizobium japonicum];supported by full-length cDNA: Ceres:113798.	At3g16170	---	At.19800	June 2009 (TAIR 9)	Chr3:5476489-5480128 (+) // 100.0 //	TRUE	3	5.04872	0.140129	3	6.16748	0.279953	2.17161	2.17161	2.98973	0.0403491
At4g18580	254624_at	Arabidopsis ATH1-121501 Genome Array	Arabidopsis thaliana	2010-08-10	Exemplar sequence	Affymetrix Proprietary Database	At4g18580	hypothetical protein ;supported by full-length cDNA: Ceres:31734.	At4g18580	---	At.23905	June 2009 (TAIR 9)	Chr4:10234852-10235524 (-) // 100.0 //	TRUE	3	4.06395	0.000731929	3	5.18241	0.481822	2.17115	2.17115	2.78874	0.0493756
At3g51830	246300_at	Arabidopsis ATH1-121501 Genome Array	Arabidopsis thaliana	2010-08-10	Exemplar sequence	Affymetrix Proprietary Database	At3g51830	putative transmembrane protein G5p yeast Sac1 protein, PIR:A33622	At3g51830	---	At.10185	June 2009 (TAIR 9)	Chr3:19220236-19225092 (+) // 100.0 //	TRUE	3	5.33223	0.0502472	3	6.44891	0.22554	2.16847	2.16847	3.683	0.0211483
At5g13320	250286_at	Arabidopsis ATH1-121501 Genome Array	Arabidopsis thaliana	2010-08-10	Exemplar sequence	Affymetrix Proprietary Database	At5g13320	auxin-responsive - like protein Nt-gh3 deduced protein, Nicotiana tabacum, EMBL:AF123503	At5g13320	---	At.32084	June 2009 (TAIR 9)	Chr5:4268901-4270896 (+) // 100.0 //	TRUE	2	4.52857	0.000934887	2	5.6446	0.000936144	2.1675	2.1675	36.4881	0.000750253
At4g21470	254417_at	Arabidopsis ATH1-121501 Genome Array	Arabidopsis thaliana	2010-08-10	Exemplar sequence	Affymetrix Proprietary Database	At4g21470	putative protein	At4g21470	---	At.2263	June 2009 (TAIR 9)	Chr4:11431283-11433197 (+) // 100.0 //	TRUE	3	6.24885	0.0604104	3	7.36298	0.35731	2.16465	2.16465	2.98575	0.0405078
At1g09155	264263_at	Arabidopsis ATH1-121501 Genome Array	Arabidopsis thaliana	2010-08-10	Exemplar sequence	Affymetrix Proprietary Database	At1g09155	Expressed protein ; supported by full-length cDNA: Ceres: 31022.	At1g09155	---	At.42239	June 2009 (TAIR 9)	Chr1:2949830-2950842 (-) // 100.0 //	TRUE	2	4.07831	0.00769194	2	5.19129	0.00153543	2.16293	2.16293	16.3858	0.00370381
At1g21550	260881_at	Arabidopsis ATH1-121501 Genome Array	Arabidopsis thaliana	2010-08-10	Exemplar sequence	Affymetrix Proprietary Database	At1g21550	unknown protein contains similarity to calcium-binding protein GB:CAB63264 GI:6580549 from [Lotus japonicus]; supported by cDNA: gi_13605536_gb_AF361594.1_AF361594	At1g21550	---	At.43961	June 2009 (TAIR 9)	Chr1:7553316-7553784 (-) // 100.0 //	TRUE	2	7.52762	0.000157333	2	8.64051	0.00134771	2.16278	2.16278	40.5687	0.000607047
At1g78380	260746_at	Arabidopsis ATH1-121501 Genome Array	Arabidopsis thaliana	2010-08-10	Exemplar sequence	Affymetrix Proprietary Database	At1g78380	glutathione transferase, putative similar to glutathione transferase GI:2853219 from [Carica papaya]; supported by full-length cDNA: Ceres: 30759.	At1g78380	---	At.25493	June 2009 (TAIR 9)	Chr1:29486658-29487819 (-) // 99.85 //	TRUE	3	10.6344	0.15254	3	11.7472	0.0204682	2.16273	2.16273	4.63408	0.00977725
At5g25260	246927_s_at	Arabidopsis ATH1-121501 Genome Array	Arabidopsis thaliana	2010-08-10	Exemplar sequence	Affymetrix Proprietary Database	At5g25260	nodulin - like protein nodulin, Glycine max, EMBL:AF065435	At5g25260	---	At.30922	June 2009 (TAIR 9)	Chr5:8752750-8754282 (+) // 100.0 //	TRUE	2	4.19071	0.0093026	2	5.30308	0.0405557	2.16201	2.16201	7.04528	0.0195576
At3g06420	258880_at	Arabidopsis ATH1-121501 Genome Array	Arabidopsis thaliana	2010-08-10	Exemplar sequence	Affymetrix Proprietary Database	At3g06420	hypothetical protein similar to symbiosis related proteins: GB:AAB53650 [Laccaria bicolor], GB:P87068 [Laccaria bicolor];supported by full-length cDNA: Ceres:142335.	At3g06420	---	At.40527	June 2009 (TAIR 9)	Chr3:1955218-1956274 (-) // 100.0 //	TRUE	3	4.31378	0.0319481	3	5.42594	0.221123	2.16168	2.16168	3.82917	0.0186313
At1g57540	246400_at	Arabidopsis ATH1-121501 Genome Array	Arabidopsis thaliana	2010-08-10	Exemplar sequence	Affymetrix Proprietary Database	At1g57540	hypothetical protein contains similarity to T-box domain GI:5931592 from [Cynops pyrrhogaster]	At1g57540	---	At.42718	June 2009 (TAIR 9)	Chr1:21310477-21311215 (-) // 100.0 //	TRUE	3	5.76347	0.0327753	3	6.87516	0.0390886	2.16099	2.16099	7.18274	0.00199002
At2g46080	266557_at	Arabidopsis ATH1-121501 Genome Array	Arabidopsis thaliana	2010-08-10	Exemplar sequence	Affymetrix Proprietary Database	At2g46080	unknown protein ; supported by cDNA: gi_16604341_gb_AY058069.1_	At2g46080	---	At.20870	June 2009 (TAIR 9)	Chr2:18948316-18949360 (-) // 100.0 //	TRUE	3	7.16554	0.0870822	3	8.27521	0.253792	2.15797	2.15797	3.29199	0.0301592
At4g02340	255525_at	Arabidopsis ATH1-121501 Genome Array	Arabidopsis thaliana	2010-08-10	Exemplar sequence	Affymetrix Proprietary Database	At4g02340	coded for by A. thaliana cDNA T04215 similar to epoxide hydrolases	At4g02340	---	At.3881	June 2009 (TAIR 9)	Chr4:1035721-1037403 (+) // 100.0 //	TRUE	3	6.00788	0.349532	3	7.11714	0.11709	2.15736	2.15736	2.81264	0.0481873
At2g02040	265220_at	Arabidopsis ATH1-121501 Genome Array	Arabidopsis thaliana	2010-08-10	Exemplar sequence	Affymetrix Proprietary Database	At2g02040	histidine transport protein (PTR2-B) ; supported by cDNA: gi_13937184_gb_AF372946.1_AF372946	At2g02040	---	At.24145	June 2009 (TAIR 9)	Chr2:487541-489707 (+) // 100.0 //	TRUE	3	7.45878	0.0416007	3	8.56633	0.17652	2.15478	2.15478	4.10745	0.0147629
At3g16190	258052_at	Arabidopsis ATH1-121501 Genome Array	Arabidopsis thaliana	2010-08-10	Exemplar sequence	Affymetrix Proprietary Database	At3g16190	putative hydrolase predicted by genemark.hmm; contains Pfam profile: PF00857 isochorismatase familysupported by full-length cDNA: Ceres:24775.	At3g16190	---	At.21500	June 2009 (TAIR 9)	Chr3:5489882-5491195 (-) // 100.0 //	TRUE	3	5.58668	0.0478527	3	6.69264	0.0454255	2.15243	2.15243	6.27208	0.00329815
At4g17170	245407_at	Arabidopsis ATH1-121501 Genome Array	Arabidopsis thaliana	2010-08-10	Exemplar sequence	Affymetrix Proprietary Database	At4g17170	GTP-binding RAB2A like protein	At4g17170	---	At.22725	June 2009 (TAIR 9)	Chr4:9644907-9646220 (-) // 100.0 //	TRUE	3	7.20262	0.352859	3	8.30689	0.0937828	2.1499	2.1499	2.86192	0.0458408
At2g43020	265244_at	Arabidopsis ATH1-121501 Genome Array	Arabidopsis thaliana	2010-08-10	Exemplar sequence	Affymetrix Proprietary Database	At2g43020	putative amine oxidase	At2g43020	---	At.27901	June 2009 (TAIR 9)	Chr2:17891944-17894440 (+) // 100.0 //	TRUE	3	6.34606	0.00610299	3	7.45022	0.017381	2.14974	2.14974	12.4798	0.000237116
At2g29590	266298_at	Arabidopsis ATH1-121501 Genome Array	Arabidopsis thaliana	2010-08-10	Exemplar sequence	Affymetrix Proprietary Database	At2g29590	unknown protein ;supported by full-length cDNA: Ceres:39038.	At2g29590	---	At.43928	June 2009 (TAIR 9)	Chr2:12654601-12655432 (-) // 100.0 //	TRUE	3	4.04479	0.031889	3	5.14846	0.0783017	2.149	2.149	5.7587	0.00451053
At1g69450	256294_at	Arabidopsis ATH1-121501 Genome Array	Arabidopsis thaliana	2010-08-10	Exemplar sequence	Affymetrix Proprietary Database	At1g69450	unknown protein	At1g69450	---	At.35419	June 2009 (TAIR 9)	Chr1:26107119-26109781 (-) // 100.0 //	TRUE	3	5.91149	0.0801625	3	7.01467	0.323481	2.14828	2.14828	3.00752	0.039647
At2g38465	267036_at	Arabidopsis ATH1-121501 Genome Array	Arabidopsis thaliana	2010-08-10	Exemplar sequence	Affymetrix Proprietary Database	At2g38465	Expressed protein ; supported by full-length cDNA: Ceres: 123915.	At2g38465	---	At.37290	June 2009 (TAIR 9)	Chr2:16106392-16106810 (-) // 100.0 //	TRUE	3	3.24901	0.0403188	3	4.34699	0.319132	2.14054	2.14054	3.17201	0.0337928
At1g36980	261293_at	Arabidopsis ATH1-121501 Genome Array	Arabidopsis thaliana	2010-08-10	Exemplar sequence	Affymetrix Proprietary Database	At1g36980	unknown protein ; supported by cDNA: gi_15292702_gb_AY050785.1_	At1g36980	---	At.15380	June 2009 (TAIR 9)	Chr1:14025083-14026727 (+) // 100.0 //	TRUE	3	8.55124	0.458131	3	9.64729	0.00510229	2.13769	2.13769	2.78929	0.0493478
At5g54760	248126_at	Arabidopsis ATH1-121501 Genome Array	Arabidopsis thaliana	2010-08-10	Exemplar sequence	Affymetrix Proprietary Database	At5g54760	protein translation factor Sui1 homolog (sp P41568)	At5g54760	---	At.7195	June 2009 (TAIR 9)	Chr5:22244731-22245517 (+) // 100.0 //	TRUE	3	9.04262	0.0455629	3	10.1382	0.00978525	2.13704	2.13704	8.06616	0.00128305
At5g46760	248864_at	Arabidopsis ATH1-121501 Genome Array	Arabidopsis thaliana	2010-08-10	Exemplar sequence	Affymetrix Proprietary Database	At5g46760	bHLH protein-like	At5g46760	---	At.28315	June 2009 (TAIR 9)	Chr5:18974230-18976009 (+) // 100.0 //	TRUE	3	5.96854	0.449579	3	7.06361	0.0163843	2.13624	2.13624	2.77861	0.0498895
At1g51550	260486_at	Arabidopsis ATH1-121501 Genome Array	Arabidopsis thaliana	2010-08-10	Exemplar sequence	Affymetrix Proprietary Database	At1g51550	F-box protein ZEITLUPE/FKF/LKP/ADAGIO family similar to F-box ZEITLUPE/FKF/LKP/ADAGIO proteins e.g. GI:13487068 from [Arabidopsis thaliana];supported by full-length cDNA: Ceres:39229.	At1g51550	---	At.69747	June 2009 (TAIR 9)	Chr1:19117645-19119291 (-) // 100.0 //	TRUE	3	4.83303	0.00362133	3	5.92637	0.121509	2.13368	2.13368	5.35346	0.00587201
At2g21410	263764_at	Arabidopsis ATH1-121501 Genome Array	Arabidopsis thaliana	2010-08-10	Exemplar sequence	Affymetrix Proprietary Database	At2g21410	putative vacuolar proton-ATPase subunit ; supported by cDNA: gi_15450750_gb_AY053417.1_	At2g21410	---	At.14067	June 2009 (TAIR 9)	Chr2:9162702-9168141 (+) // 100.0 //	TRUE	3	6.90435	0.0849433	3	7.99557	0.247072	2.13055	2.13055	3.28016	0.0304962
At5g09990	250485_at	Arabidopsis ATH1-121501 Genome Array	Arabidopsis thaliana	2010-08-10	Exemplar sequence	Affymetrix Proprietary Database	At5g09990	Expressed protein ; supported by full-length cDNA: Ceres: 22052.	At5g09990	---	At.32428	June 2009 (TAIR 9)	Chr5:3124622-3124976 (+) // 100.0 //	TRUE	3	4.24212	0.336836	3	5.333	0.0515357	2.13003	2.13003	3.03188	0.038709
At2g29460	266267_at	Arabidopsis ATH1-121501 Genome Array	Arabidopsis thaliana	2010-08-10	Exemplar sequence	Affymetrix Proprietary Database	At2g29460	putative glutathione S-transferase ; supported by cDNA: gi_14423533_gb_AF387004.1_AF387004	At2g29460	---	At.12688	June 2009 (TAIR 9)	Chr2:12626688-12627600 (-) // 100.0 //	TRUE	2	4.82551	0.0194635	2	5.91456	3.48e-05	2.12734	2.12734	11.0297	0.00812
At5g67160	247038_at	Arabidopsis ATH1-121501 Genome Array	Arabidopsis thaliana	2010-08-10	Exemplar sequence	Affymetrix Proprietary Database	At5g67160	anthranilate N-hydroxycinnamoyl/benzoyltransferase-like protein ;supported by full-length cDNA: Ceres:32856.	At5g67160	---	At.9609	June 2009 (TAIR 9)	Chr5:26797699-26799004 (-) // 100.0 //	TRUE	3	4.83702	0.0378802	3	5.92577	0.0753454	2.12689	2.12689	5.6042	0.00497861
At5g09570	250515_at	Arabidopsis ATH1-121501 Genome Array	Arabidopsis thaliana	2010-08-10	Exemplar sequence	Affymetrix Proprietary Database	At5g09570	putative protein	At5g09570	---	At.32487	June 2009 (TAIR 9)	Chr5:2970732-2971970 (+) // 100.0 //	TRUE	2	5.81749	0.0238748	2	6.90558	0.0120891	2.12592	2.12592	8.11419	0.0148508
At5g43840	249117_at	Arabidopsis ATH1-121501 Genome Array	Arabidopsis thaliana	2010-08-10	Exemplar sequence	Affymetrix Proprietary Database	At5g43840	heat shock transcription factor-like protein	At5g43840	---	At.55345	June 2009 (TAIR 9)	Chr5:17625436-17626364 (-) // 100.0 //	TRUE	3	2.9561	0.0429015	3	4.04348	0.304385	2.12488	2.12488	3.19593	0.0330287
At3g26460	256878_at	Arabidopsis ATH1-121501 Genome Array	Arabidopsis thaliana	2010-08-10	Exemplar sequence	Affymetrix Proprietary Database	At3g26460	major latex protein, putative similar to major latex protein type1 GB:CAA63026 [Arabidopsis thaliana];supported by full-length cDNA: Ceres:20325.	At3g26460	---	At.43252	June 2009 (TAIR 9)	Chr3:9684052-9684607 (-) // 100.0 //	TRUE	3	3.10134	0.0114141	3	4.18766	0.341366	2.12332	2.12332	3.16786	0.0339272
At3g29575	255723_at	Arabidopsis ATH1-121501 Genome Array	Arabidopsis thaliana	2010-08-10	Exemplar sequence	Affymetrix Proprietary Database	At3g29575	hypothetical protein	At3g29575	---	At.6431	June 2009 (TAIR 9)	Chr3:11382415-11383657 (-) // 100.0 //	TRUE	3	6.92956	0.191627	3	8.01466	0.226435	2.12152	2.12152	2.90675	0.0438204
At1g69720	260396_at	Arabidopsis ATH1-121501 Genome Array	Arabidopsis thaliana	2010-08-10	Exemplar sequence	Affymetrix Proprietary Database	At1g69720	putative heme oxygenase similar to heme oxygenase GB:AAD22107 [Arabidopsis thaliana];supported by full-length cDNA: Ceres:101223.	At1g69720	---	At.71252	June 2009 (TAIR 9)	Chr1:26227177-26228419 (+) // 100.0 //	TRUE	3	4.29999	0.337227	3	5.38492	0.0309712	2.12127	2.12127	3.09686	0.0363316
At5g42790	249161_at	Arabidopsis ATH1-121501 Genome Array	Arabidopsis thaliana	2010-08-10	Exemplar sequence	Affymetrix Proprietary Database	At5g42790	20S proteasome subunit PAF1 (gb|AAC32062.1) ; supported by full-length cDNA: Ceres: 12455.	At5g42790	---	At.23724	June 2009 (TAIR 9)	Chr5:17159269-17160975 (-) // 100.0 //	TRUE	3	6.80265	0.301021	3	7.88693	0.0269963	2.12031	2.12031	3.27907	0.0305273
At1g43130	264422_at	Arabidopsis ATH1-121501 Genome Array	Arabidopsis thaliana	2010-08-10	Exemplar sequence	Affymetrix Proprietary Database	At1g43130	unknown protein similar to unknown protein GI:4580461 from (Arabidopsis thaliana); supported by full-length cDNA: Ceres: 23672.	At1g43130	---	At.39020	June 2009 (TAIR 9)	Chr1:16228660-16231158 (-) // 100.0 //	TRUE	3	6.59311	0.107871	3	7.67676	0.234473	2.11939	2.11939	3.20788	0.0326547
At2g22860	266799_at	Arabidopsis ATH1-121501 Genome Array	Arabidopsis thaliana	2010-08-10	Exemplar sequence	Affymetrix Proprietary Database	At2g22860	unknown protein	At2g22860	---	At.70262	June 2009 (TAIR 9)	Chr2:9737665-9738077 (+) // 100.0 //	TRUE	3	4.05428	0.0291951	3	5.13704	0.338072	2.11809	2.11809	3.0946	0.0364114
At3g05120	259302_at	Arabidopsis ATH1-121501 Genome Array	Arabidopsis thaliana	2010-08-10	Exemplar sequence	Affymetrix Proprietary Database	At3g05120	unknown protein	At3g05120	---	At.18371	June 2009 (TAIR 9)	Chr3:1430681-1432287 (+) // 100.0 //	TRUE	3	4.74218	0.0666951	3	5.82434	0.0900242	2.11719	2.11719	4.73465	0.00907288
At4g38740	252973_s_at	Arabidopsis ATH1-121501 Genome Array	Arabidopsis thaliana	2010-08-10	Exemplar sequence	Affymetrix Proprietary Database	At4g38740	peptidylprolyl isomerase ROC1 ;supported by full-length cDNA: Ceres:41363.	At4g38740	---	At.71539	June 2009 (TAIR 9)	Chr4:18083619-18084138 (-) // 100.0 //	TRUE	3	10.4171	0.0196295	3	11.498	0.0132302	2.11536	2.11536	10.328	0.000495932
At5g62020	247509_at	Arabidopsis ATH1-121501 Genome Array	Arabidopsis thaliana	2010-08-10	Exemplar sequence	Affymetrix Proprietary Database	At5g62020	heat shock factor 6	At5g62020	---	At.5973	June 2009 (TAIR 9)	Chr5:24916235-24917194 (+) // 100.0 //	TRUE	3	6.92167	0.00816103	3	8.00203	0.293496	2.11456	2.11456	3.407	0.0271021
At1g49500	262399_at	Arabidopsis ATH1-121501 Genome Array	Arabidopsis thaliana	2010-08-10	Exemplar sequence	Affymetrix Proprietary Database	At1g49500	unknown protein ;supported by full-length cDNA: Ceres:33047.	At1g49500	---	At.23092	June 2009 (TAIR 9)	Chr1:18321987-18322179 (-) // 100.0 //	TRUE	3	10.1874	0.0472263	3	11.2674	0.0124306	2.11407	2.11407	7.65883	0.00156202
At1g23130	264899_at	Arabidopsis ATH1-121501 Genome Array	Arabidopsis thaliana	2010-08-10	Exemplar sequence	Affymetrix Proprietary Database	At1g23130	unknown protein similar to ripening-induced protein, gp|AJ001449|2465015 and major#latex protein, gp|X91961|1107495; location of ESTs gb|T45139 and gb|T43456; supported by cDNA: gi_14517377_gb_AY039523.1_	At1g23130	---	At.23930	June 2009 (TAIR 9)	Chr1:8200433-8200997 (+) // 100.0 //	TRUE	3	10.2767	0.0919915	3	11.3554	0.0548658	2.11205	2.11205	4.87518	0.00818902
At3g12790	257686_at	Arabidopsis ATH1-121501 Genome Array	Arabidopsis thaliana	2010-08-10	Exemplar sequence	Affymetrix Proprietary Database	At3g12790	unknown protein similar to unknown protein GB:AAD37022 from [Arabidopsis thaliana]	At3g12790	---	At.47252	June 2009 (TAIR 9)	Chr3:4063462-4064194 (-) // 100.0 //	TRUE	3	6.66737	0.121519	3	7.74537	0.253363	2.11111	2.11111	3.04952	0.0380461
At1g14340	261487_at	Arabidopsis ATH1-121501 Genome Array	Arabidopsis thaliana	2010-08-10	Exemplar sequence	Affymetrix Proprietary Database	At1g14340	hypothetical protein predicted by genemark.hmm;supported by full-length cDNA: Ceres:9495.	At1g14340	---	At.26546	June 2009 (TAIR 9)	Chr1:4897708-4898776 (+) // 100.0 //	TRUE	3	5.25616	0.0245959	3	6.3316	0.0299464	2.10737	2.10737	7.97596	0.00133914
At5g18900	249957_at	Arabidopsis ATH1-121501 Genome Array	Arabidopsis thaliana	2010-08-10	Exemplar sequence	Affymetrix Proprietary Database	At5g18900	putative protein predicted proteins, Arabidopsis thaliana;supported by full-length cDNA: Ceres:37828.	At5g18900	---	At.23635	June 2009 (TAIR 9)	Chr5:6304408-6306166 (-) // 100.0 //	TRUE	3	6.0633	0.0756883	3	7.13863	0.135204	2.10719	2.10719	4.05573	0.0154028
At2g04690	263647_at	Arabidopsis ATH1-121501 Genome Array	Arabidopsis thaliana	2010-08-10	Exemplar sequence	Affymetrix Proprietary Database	At2g04690	unknown protein	At2g04690	---	At.41279	June 2009 (TAIR 9)	Chr2:1644627-1645839 (+) // 100.0 //	TRUE	3	7.42121	0.111529	3	8.49578	0.0763878	2.10609	2.10609	4.2935	0.0127109
At5g20650	245999_at	Arabidopsis ATH1-121501 Genome Array	Arabidopsis thaliana	2010-08-10	Exemplar sequence	Affymetrix Proprietary Database	At5g20650	putative protein predicted protein, Arabidopsis thaliana;supported by full-length cDNA: Ceres:29453.	At5g20650	---	At.24711	June 2009 (TAIR 9)	Chr5:6985480-6985921 (-) // 100.0 //	TRUE	3	8.89112	0.00747587	3	9.96543	0.00697712	2.10571	2.10571	15.4778	0.0001017
At4g11890	254869_at	Arabidopsis ATH1-121501 Genome Array	Arabidopsis thaliana	2010-08-10	Exemplar sequence	Affymetrix Proprietary Database	At4g11890	protein kinase - like protein KI domain interacting kinase 1 -Zea mays,PIR2:T02053	At4g11890	---	At.33526	June 2009 (TAIR 9)	Chr4:7148268-7149772 (+) // 100.0 //	TRUE	3	4.50027	0.10783	3	5.5731	0.112462	2.10356	2.10356	3.95906	0.0166907
At1g32790	261709_at	Arabidopsis ATH1-121501 Genome Array	Arabidopsis thaliana	2010-08-10	Exemplar sequence	Affymetrix Proprietary Database	At1g32790	RNA-binding protein, putative similar to RNA-binding protein GB:CAB40027 GI:4539439 from [Arabidopsis thaliana];supported by full-length cDNA: Ceres:40998.	At1g32790	---	At.27546	June 2009 (TAIR 9)	Chr1:11875173-11877188 (-) // 100.0 //	TRUE	3	7.30581	0.0469121	3	8.37855	0.00676909	2.10342	2.10342	8.01942	0.00131174
At1g79270	264102_at	Arabidopsis ATH1-121501 Genome Array	Arabidopsis thaliana	2010-08-10	Exemplar sequence	Affymetrix Proprietary Database	At1g79270	hypothetical protein predicted by genemark.hmm; supported by cDNA: gi_11908125_gb_AF326910.1_AF326910	At1g79270	---	At.25521	June 2009 (TAIR 9)	Chr1:29816156-29818811 (+) // 100.0 //	TRUE	2	4.33277	0.00519431	2	5.40471	0.0003183	2.10226	2.10226	20.4177	0.00239015
At5g61530	247545_at	Arabidopsis ATH1-121501 Genome Array	Arabidopsis thaliana	2010-08-10	Exemplar sequence	Affymetrix Proprietary Database	At5g61530	putative protein rhoGAP, Homo sapiens, EMBL:Z23024; supported by full-length cDNA: Ceres: 152557.	At5g61530	---	At.20302	June 2009 (TAIR 9)	Chr5:24742629-24744586 (+) // 100.0 //	TRUE	3	6.63968	0.041142	3	7.71153	0.0602553	2.10212	2.10212	5.83015	0.00431236
At1g20880	262804_at	Arabidopsis ATH1-121501 Genome Array	Arabidopsis thaliana	2010-08-10	Exemplar sequence	Affymetrix Proprietary Database	At1g20880	putative RNA-binding protein similar to GB:AAB72160 and is the location of EST 197B1T7 , gb|AA597386; supported by cDNA: gi_15010635_gb_AY045619.1_	At1g20880	---	At.26164	June 2009 (TAIR 9)	Chr1:7262878-7264834 (-) // 100.0 //	TRUE	3	5.96882	0.128962	3	7.04059	0.156598	2.10201	2.10201	3.47388	0.0254935
At3g21360	256813_at	Arabidopsis ATH1-121501 Genome Array	Arabidopsis thaliana	2010-08-10	Exemplar sequence	Affymetrix Proprietary Database	At3g21360	unknown protein	At3g21360	---	At.47366	June 2009 (TAIR 9)	Chr3:7522864-7524036 (+) // 100.0 //	TRUE	3	5.49685	0.0934944	3	6.56857	0.000545668	2.10194	2.10194	6.0532	0.00375883
At5g25540	246895_at	Arabidopsis ATH1-121501 Genome Array	Arabidopsis thaliana	2010-08-10	Exemplar sequence	Affymetrix Proprietary Database	At5g25540	putative protein predicted protein, Arabidopsis thaliana	At5g25540	---	At.30902	June 2009 (TAIR 9)	Chr5:8891769-8892362 (-) // 100.0 //	TRUE	3	7.01302	0.00997861	3	8.08259	0.0289922	2.0988	2.0988	9.38423	0.000718412
At3g04090	258584_at	Arabidopsis ATH1-121501 Genome Array	Arabidopsis thaliana	2010-08-10	Exemplar sequence	Affymetrix Proprietary Database	At3g04090	hypothetical protein predicted by genscan+	At3g04090	---	At.40902	June 2009 (TAIR 9)	Chr3:1072339-1074031 (-) // 100.0 //	TRUE	3	7.53974	0.00938864	3	8.60873	0.422569	2.09796	2.09796	2.81718	0.0479656
At3g62290	251257_at	Arabidopsis ATH1-121501 Genome Array	Arabidopsis thaliana	2010-08-10	Exemplar sequence	Affymetrix Proprietary Database	At3g62290	ADP-ribosylation factor-like protein ADP-ribosylation factor 1 - Arabidopsis thaliana, PIR:S28875;supported by full-length cDNA: Ceres:14909.	At3g62290	---	At.25484	June 2009 (TAIR 9)	Chr3:23052286-23053545 (+) // 100.0 //	TRUE	3	10.4728	0.0513351	3	11.5408	0.0520392	2.09653	2.09653	5.75343	0.00452559
At3g10980	256433_at	Arabidopsis ATH1-121501 Genome Array	Arabidopsis thaliana	2010-08-10	Exemplar sequence	Affymetrix Proprietary Database	At3g10980	unknown protein	At3g10980	---	At.20787	June 2009 (TAIR 9)	Chr3:3438809-3443108 (+) // 100.0 //	TRUE	3	6.74015	0.164004	3	7.80812	0.0418158	2.09649	2.09649	4.07736	0.0151312
At2g33120	245167_s_at	Arabidopsis ATH1-121501 Genome Array	Arabidopsis thaliana	2010-08-10	Exemplar sequence	Affymetrix Proprietary Database	At2g33120	putative synaptobrevin ;supported by full-length cDNA: Ceres:2443.	At2g33120	---	At.20806	June 2009 (TAIR 9)	Chr2:14043784-14045337 (-) // 100.0 //	TRUE	3	7.57347	0.181974	3	8.6412	0.092618	2.09614	2.09614	3.52923	0.0242473
At2g43000	265260_at	Arabidopsis ATH1-121501 Genome Array	Arabidopsis thaliana	2010-08-10	Exemplar sequence	Affymetrix Proprietary Database	At2g43000	NAM (no apical meristem)-like protein	At2g43000	---	At.53107	June 2009 (TAIR 9)	Chr2:17880616-17882584 (-) // 100.0 //	TRUE	2	2.7897	0.0126948	2	3.8565	0.000684964	2.09478	2.09478	13.0429	0.00582696
At1g77710	259675_at	Arabidopsis ATH1-121501 Genome Array	Arabidopsis thaliana	2010-08-10	Exemplar sequence	Affymetrix Proprietary Database	At1g77710	unknown protein similar to hypothetical protein GB:P34661 [Caenorhabditis elegans]	At1g77710	---	At.34416	June 2009 (TAIR 9)	Chr1:29206749-29207895 (+) // 100.0 //	TRUE	3	8.11514	0.140306	3	9.18193	0.0107114	2.09477	2.09477	4.75475	0.00893964
At5g13570	250238_at	Arabidopsis ATH1-121501 Genome Array	Arabidopsis thaliana	2010-08-10	Exemplar sequence	Affymetrix Proprietary Database	At5g13570	unknown protein	At5g13570	---	At.32052	June 2009 (TAIR 9)	Chr5:4367531-4369992 (+) // 100.0 //	TRUE	3	5.21511	0.195063	3	6.28064	0.0774102	2.09293	2.09293	3.53559	0.0241088
At3g53400	251937_at	Arabidopsis ATH1-121501 Genome Array	Arabidopsis thaliana	2010-08-10	Exemplar sequence	Affymetrix Proprietary Database	At3g53400	putative protein predicted protein, Arabidopsis thaliana	At3g53400	---	At.28564	June 2009 (TAIR 9)	Chr3:19798525-19799926 (+) // 100.0 //	TRUE	2	6.89448	0.0699656	2	7.9581	0.0013643	2.09017	2.09017	5.63204	0.0301094
At4g04470	255338_at	Arabidopsis ATH1-121501 Genome Array	Arabidopsis thaliana	2010-08-10	Exemplar sequence	Affymetrix Proprietary Database	At4g04470	PEROXISOMAL MEMBRANE PROTEIN PMP22	At4g04470	---	At.20045	June 2009 (TAIR 9)	Chr4:2227962-2229226 (-) // 100.0 //	TRUE	3	6.54609	0.073625	3	7.6088	0.227819	2.08885	2.08885	3.35253	0.0285018
At2g47800	266464_at	Arabidopsis ATH1-121501 Genome Array	Arabidopsis thaliana	2010-08-10	Exemplar sequence	Affymetrix Proprietary Database	At2g47800	glutathione-conjugate transporter AtMRP4 identical to GB:AJ002584; supported by cDNA: gi_7716582_gb_AF243509.1_AF243509	At2g47800	---	At.37	June 2009 (TAIR 9)	Chr2:19574943-19580383 (+) // 100.0 //	TRUE	2	5.33818	0.0518878	2	6.40086	0.00161927	2.08881	2.08881	6.49698	0.0228807
At3g13340	257661_at	Arabidopsis ATH1-121501 Genome Array	Arabidopsis thaliana	2010-08-10	Exemplar sequence	Affymetrix Proprietary Database	At3g13340	unknown protein contains Pfam profile: PF00400 WD domain, G-beta repeat; supported by cDNA: gi_15081810_gb_AY048298.1_	At3g13340	---	At.24087	June 2009 (TAIR 9)	Chr3:4332369-4334603 (+) // 100.0 //	TRUE	3	4.90193	0.059316	3	5.96455	0.167776	2.08871	2.08871	3.86219	0.0181134
At3g47590	252423_at	Arabidopsis ATH1-121501 Genome Array	Arabidopsis thaliana	2010-08-10	Exemplar sequence	Affymetrix Proprietary Database	At3g47590	putative protein putative hydrolyse - Arabidopsis thaliana, PID:g4191785	At3g47590	---	At.35792	June 2009 (TAIR 9)	Chr3:17536132-17537515 (-) // 100.0 //	TRUE	3	5.70219	0.0694488	3	6.76382	0.143569	2.08729	2.08729	3.98406	0.0163456
At5g12200	250318_at	Arabidopsis ATH1-121501 Genome Array	Arabidopsis thaliana	2010-08-10	Exemplar sequence	Affymetrix Proprietary Database	At5g12200	dihydropyrimidinase ; supported by cDNA: gi_13878036_gb_AF370281.1_AF370281	At5g12200	---	At.8822	June 2009 (TAIR 9)	Chr5:3941699-3943199 (-) // 100.0 //	TRUE	3	6.50372	0.0505092	3	7.56531	0.0412665	2.08724	2.08724	6.06955	0.0037218
At5g55180	248100_at	Arabidopsis ATH1-121501 Genome Array	Arabidopsis thaliana	2010-08-10	Exemplar sequence	Affymetrix Proprietary Database	At5g55180	beta-1,3-glucanase-like protein ;supported by full-length cDNA: Ceres:7119.	At5g55180	---	At.29458	June 2009 (TAIR 9)	Chr5:22388833-22390550 (+) // 100.0 //	TRUE	3	6.62367	0.139683	3	7.68442	0.0606983	2.08601	2.08601	4.10434	0.0148004
At2g47890	266514_at	Arabidopsis ATH1-121501 Genome Array	Arabidopsis thaliana	2010-08-10	Exemplar sequence	Affymetrix Proprietary Database	At2g47890	putative zinc-finger protein (B-box zinc finger domain)	At2g47890	---	At.12948	June 2009 (TAIR 9)	Chr2:19608244-19609476 (+) // 100.0 //	TRUE	2	8.06403	0.0156928	2	9.1247	0.00109722	2.08589	2.08589	11.5763	0.00737964
At3g50980	252137_at	Arabidopsis ATH1-121501 Genome Array	Arabidopsis thaliana	2010-08-10	Exemplar sequence	Affymetrix Proprietary Database	At3g50980	dehydrin-like protein dehydrin Xero2 - Arabiodopsis thaliana, EMBL:U19536	At3g50980	---	At.35435	June 2009 (TAIR 9)	Chr3:18942033-18942721 (+) // 100.0 //	TRUE	3	3.62968	0.0283365	3	4.68988	0.0448932	2.08523	2.08523	6.78589	0.00246221
At1g76020	262700_at	Arabidopsis ATH1-121501 Genome Array	Arabidopsis thaliana	2010-08-10	Exemplar sequence	Affymetrix Proprietary Database	At1g76020	unknown protein	At1g76020	---	At.34712	June 2009 (TAIR 9)	Chr1:28532242-28533542 (-) // 100.0 //	TRUE	3	6.71924	0.185963	3	7.77877	0.146098	2.08426	2.08426	3.18468	0.0333854
At5g39510	249453_at	Arabidopsis ATH1-121501 Genome Array	Arabidopsis thaliana	2010-08-10	Exemplar sequence	Affymetrix Proprietary Database	At5g39510	v-SNARE AtVTI1a	At5g39510	---	At.30339	June 2009 (TAIR 9)	Chr5:15822034-15823591 (+) // 100.0 //	TRUE	3	7.88576	0.0187821	3	8.94431	0.0155423	2.08283	2.08283	9.89621	0.000585162
At5g55970	248040_at	Arabidopsis ATH1-121501 Genome Array	Arabidopsis thaliana	2010-08-10	Exemplar sequence	Affymetrix Proprietary Database	At5g55970	putative protein contains similarity to unknown protein (pir |T08924);supported by full-length cDNA: Ceres:141890.	At5g55970	---	At.7462	June 2009 (TAIR 9)	Chr5:22668018-22669312 (+) // 100.0 //	TRUE	3	5.96577	0.0301818	3	7.02399	0.32455	2.08236	2.08236	3.07742	0.0370243
At1g04400	263669_at	Arabidopsis ATH1-121501 Genome Array	Arabidopsis thaliana	2010-08-10	Exemplar sequence	Affymetrix Proprietary Database	At1g04400	putative cryptochrome 2 apoprotein Match to Arabidopsis photolysase (PHH1) gene (gb|X99061) and cryptochrome 2 apoprotein (CRY2) (gb|U43397). ESTs gb|W43661 and gb|Z25638 come from this gene; supported by cDNA: gi_1468974_gb_U62549.1_ATU62549	At1g04400	---	At.21976	June 2009 (TAIR 9)	Chr1:1185718-1187901 (-) // 100.0 //	TRUE	3	8.32442	0.227339	3	9.37979	0.00555219	2.07824	2.07824	3.7878	0.0193055
At3g53030	252026_at	Arabidopsis ATH1-121501 Genome Array	Arabidopsis thaliana	2010-08-10	Exemplar sequence	Affymetrix Proprietary Database	At3g53030	serine protein kinase - like serine protein kinase SRPK1, Homo sapiens, PIR:S45337; supported by cDNA: gi_15010661_gb_AY045632.1_	At3g53030	---	At.9863	June 2009 (TAIR 9)	Chr3:19662411-19664362 (+) // 100.0 //	TRUE	3	5.62946	0.118751	3	6.684	0.0885861	2.07706	2.07706	4.0113	0.0159793
At4g33950	253264_at	Arabidopsis ATH1-121501 Genome Array	Arabidopsis thaliana	2010-08-10	Exemplar sequence	Affymetrix Proprietary Database	At4g33950	protein kinase - like protein protein kinase, 41K, Arabidopsis thaliana,PIR2:S71172; supported by cDNA: gi_15451087_gb_AY054624.1_	At4g33950	---	At.2399	June 2009 (TAIR 9)	Chr4:16272363-16274657 (+) // 100.0 //	TRUE	3	6.0409	0.0728031	3	7.09538	0.119104	2.07697	2.07697	4.1692	0.0140403
At5g64260	247280_at	Arabidopsis ATH1-121501 Genome Array	Arabidopsis thaliana	2010-08-10	Exemplar sequence	Affymetrix Proprietary Database	At5g64260	phi-1-like protein ;supported by full-length cDNA: Ceres:37357.	At5g64260	---	At.23633	June 2009 (TAIR 9)	Chr5:25703979-25704897 (+) // 100.0 //	TRUE	3	5.72607	0.0876441	3	6.78047	0.286884	2.07684	2.07684	2.98415	0.0405721
At1g28200	245667_at	Arabidopsis ATH1-121501 Genome Array	Arabidopsis thaliana	2010-08-10	Exemplar sequence	Affymetrix Proprietary Database	At1g28200	FH protein interacting protein FIP1 identical to FH protein interacting protein FIP1 GI:6503012 from [Arabidopsis thaliana]; supported by full-length cDNA: Ceres: 30245.	At1g28200	---	At.21796	June 2009 (TAIR 9)	Chr1:9850394-9852300 (-) // 100.0 //	TRUE	3	7.06455	0.0381664	3	8.11888	0.329639	2.07675	2.07675	3.0111	0.0395074
At2g44490	267392_at	Arabidopsis ATH1-121501 Genome Array	Arabidopsis thaliana	2010-08-10	Exemplar sequence	Affymetrix Proprietary Database	At2g44490	putative beta-glucosidase	At2g44490	---	At.36752	June 2009 (TAIR 9)	Chr2:18364871-18367515 (+) // 100.0 //	TRUE	3	9.27112	0.100249	3	10.3254	0.0512765	2.07665	2.07665	4.69101	0.00937074
At1g44170	245742_at	Arabidopsis ATH1-121501 Genome Array	Arabidopsis thaliana	2010-08-10	Exemplar sequence	Affymetrix Proprietary Database	At1g44170	aldehyde dehydrogenase, putative similar to aldehyde dehydrogenase GI:2351120 from [Synechococcus PCC7942];supported by full-length cDNA: Ceres:1141.	At1g44170	---	At.17189	June 2009 (TAIR 9)	Chr1:16796563-16800031 (-) // 100.0 //	TRUE	3	6.26889	0.0350761	3	7.32167	0.211873	2.07452	2.07452	3.66939	0.0214026
At5g06830	250700_at	Arabidopsis ATH1-121501 Genome Array	Arabidopsis thaliana	2010-08-10	Exemplar sequence	Affymetrix Proprietary Database	At5g06830	CDK5 activator-binding protein-like	At5g06830	---	At.32806	June 2009 (TAIR 9)	Chr5:2117112-2119559 (-) // 100.0 //	TRUE	3	4.33145	0.180981	3	5.38312	0.00167482	2.07293	2.07293	4.26211	0.0130317
At5g25220	246930_at	Arabidopsis ATH1-121501 Genome Array	Arabidopsis thaliana	2010-08-10	Exemplar sequence	Affymetrix Proprietary Database	At5g25220	KNAT3 homeodomain protein ;supported by full-length cDNA: Ceres:21240.	At5g25220	---	At.5376	June 2009 (TAIR 9)	Chr5:8736207-8738115 (+) // 100.0 //	TRUE	2	5.56916	0.00889702	2	6.62019	1.87e-05	2.07202	2.07202	15.7419	0.00401115
At3g06580	258517_at	Arabidopsis ATH1-121501 Genome Array	Arabidopsis thaliana	2010-08-10	Exemplar sequence	Affymetrix Proprietary Database	At3g06580	galactose kinase identical to GB:AAB94084 from [Arabidopsis thaliana] (Plant Mol. Biol. (1999) 39 (5), 1003-1012); supported by cDNA: gi_2736185_gb_AF024623.1_AF024623	At3g06580	---	At.21429	June 2009 (TAIR 9)	Chr3:2049140-2051867 (-) // 100.0 //	TRUE	3	6.28431	0.171207	3	7.33528	0.11882	2.07192	2.07192	3.3801	0.0277827
At5g17760	250062_at	Arabidopsis ATH1-121501 Genome Array	Arabidopsis thaliana	2010-08-10	Exemplar sequence	Affymetrix Proprietary Database	At5g17760	BCS1 - like protein h-bcs1, Homo sapiens, EMBL:AF026849; supported by cDNA: gi_15810570_gb_AY056324.1_	At5g17760	---	At.23914	June 2009 (TAIR 9)	Chr5:5861275-5862301 (-) // 100.0 //	TRUE	2	5.23005	0.00968822	2	6.28054	0.0217101	2.07123	2.07123	8.38402	0.0139299
At5g41400	249306_at	Arabidopsis ATH1-121501 Genome Array	Arabidopsis thaliana	2010-08-10	Exemplar sequence	Affymetrix Proprietary Database	At5g41400	RING zinc finger protein-like ;supported by full-length cDNA: Ceres:207148.	At5g41400	---	At.30234	June 2009 (TAIR 9)	Chr5:16569583-16570114 (-) // 100.0 //	TRUE	3	6.76588	0.0612977	3	7.81536	0.224964	2.06979	2.06979	3.39747	0.027341
At1g49820	259819_at	Arabidopsis ATH1-121501 Genome Array	Arabidopsis thaliana	2010-08-10	Exemplar sequence	Affymetrix Proprietary Database	At1g49820	unknown protein ; supported by cDNA: gi_15982810_gb_AY057512.1_	At1g49820	---	At.20360	June 2009 (TAIR 9)	Chr1:18443004-18444907 (+) // 100.0 //	TRUE	3	5.88746	0.277743	3	6.93682	0.0685018	2.06961	2.06961	3.08882	0.0366164
At4g31550	253535_at	Arabidopsis ATH1-121501 Genome Array	Arabidopsis thaliana	2010-08-10	Exemplar sequence	Affymetrix Proprietary Database	At4g31550	putaive DNA-binding protein DNA-binding protein WRKY3 - Petroselinum crispum, PIR2:S72445;supported by full-length cDNA: Ceres:11953.	At4g31550	---	At.24683	June 2009 (TAIR 9)	Chr4:15290064-15291458 (-) // 100.0 //	TRUE	3	5.74268	0.289804	3	6.79167	0.107631	2.06908	2.06908	2.88204	0.0449209
At4g24210	254160_at	Arabidopsis ATH1-121501 Genome Array	Arabidopsis thaliana	2010-08-10	Exemplar sequence	Affymetrix Proprietary Database	At4g24210	putative protein ;supported by full-length cDNA: Ceres:37543.	At4g24210	---	At.43332	June 2009 (TAIR 9)	Chr4:12563657-12564113 (+) // 100.0 //	TRUE	3	4.68385	0.0845752	3	5.73204	0.00107413	2.06793	2.06793	6.20353	0.00343457
psbT	244973_at	Arabidopsis ATH1-121501 Genome Array	Arabidopsis thaliana	2010-08-10	Exemplar sequence	Affymetrix Proprietary Database	psbT	PSII T protein	psbT	---	---	June 2009 (TAIR 9)	ChrC:74081-74183 (+) // 100.0 //	TRUE	2	5.03203	0.0900685	2	6.07977	0.011702	2.06728	2.06728	4.64467	0.0433615
At5g42500	249195_s_at	Arabidopsis ATH1-121501 Genome Array	Arabidopsis thaliana	2010-08-10	Exemplar sequence	Affymetrix Proprietary Database	At5g42500	disease resistance response protein-like	At5g42500	---	At.30167	June 2009 (TAIR 9)	Chr5:16994358-16994916 (-) // 100.0 //	TRUE	3	4.28784	0.137685	3	5.33551	0.0327992	2.0672	2.0672	4.39488	0.0117379
At5g56180	247997_at	Arabidopsis ATH1-121501 Genome Array	Arabidopsis thaliana	2010-08-10	Exemplar sequence	Affymetrix Proprietary Database	At5g56180	putative protein contains similarity to actin	At5g56180	---	At.29402	June 2009 (TAIR 9)	Chr5:22737538-22739973 (-) // 100.0 //	TRUE	3	6.24912	0.0726492	3	7.29658	0.0112751	2.06689	2.06689	6.26259	0.00331663
At4g02640	255496_at	Arabidopsis ATH1-121501 Genome Array	Arabidopsis thaliana	2010-08-10	Exemplar sequence	Affymetrix Proprietary Database	At4g02640	putative protein similar to plant nucleic acid-binding proteins;supported by full-length cDNA: Ceres:6568.	At4g02640	---	At.25176	June 2009 (TAIR 9)	Chr4:1154030-1156085 (+) // 100.0 //	TRUE	3	6.42864	0.257429	3	7.47543	0.00968864	2.06594	2.06594	3.50809	0.0247145
At4g36630	246232_at	Arabidopsis ATH1-121501 Genome Array	Arabidopsis thaliana	2010-08-10	Exemplar sequence	Affymetrix Proprietary Database	At4g36630	hypothetical protein	At4g36630	---	At.44832	June 2009 (TAIR 9)	Chr4:17272087-17276524 (-) // 100.0 //	TRUE	3	5.35775	0.254377	3	6.40149	0.138167	2.06156	2.06156	2.88541	0.0447688
At2g14170	263275_at	Arabidopsis ATH1-121501 Genome Array	Arabidopsis thaliana	2010-08-10	Exemplar sequence	Affymetrix Proprietary Database	At2g14170	putative methylmalonate semi-aldehyde dehydrogenase	At2g14170	---	At.43851	June 2009 (TAIR 9)	Chr2:5977726-5981899 (-) // 100.0 //	TRUE	3	6.64603	0.0217068	3	7.68908	0.107375	2.06058	2.06058	5.02842	0.00734165
At5g57630	247867_at	Arabidopsis ATH1-121501 Genome Array	Arabidopsis thaliana	2010-08-10	Exemplar sequence	Affymetrix Proprietary Database	At5g57630	SNF1 related protein kinase-like protein ; supported by cDNA: gi_14334389_gb_AY034100.1_	At5g57630	---	At.19152	June 2009 (TAIR 9)	Chr5:23341091-23343143 (-) // 100.0 //	TRUE	3	4.59247	0.00914819	3	5.63398	0.245957	2.05839	2.05839	3.57163	0.0233417
At5g52880	248289_at	Arabidopsis ATH1-121501 Genome Array	Arabidopsis thaliana	2010-08-10	Exemplar sequence	Affymetrix Proprietary Database	At5g52880	unknown protein ; supported by cDNA: gi_15810027_gb_AY054282.1_	At5g52880	---	At.8898	June 2009 (TAIR 9)	Chr5:21432001-21433695 (-) // 100.0 //	TRUE	3	5.66858	0.258615	3	6.70828	0.0229873	2.05581	2.05581	3.39354	0.0274403
At2g32070	265676_at	Arabidopsis ATH1-121501 Genome Array	Arabidopsis thaliana	2010-08-10	Exemplar sequence	Affymetrix Proprietary Database	At2g32070	putative CCR4-associated factor ; supported by cDNA: gi_15293024_gb_AY050946.1_	At2g32070	---	At.22347	June 2009 (TAIR 9)	Chr2:13640828-13641656 (-) // 100.0 //	TRUE	3	6.30955	0.255378	3	7.3464	0.110062	2.05174	2.05174	2.97076	0.0411134
At1g55280	259651_at	Arabidopsis ATH1-121501 Genome Array	Arabidopsis thaliana	2010-08-10	Exemplar sequence	Affymetrix Proprietary Database	At1g55280	unknown protein	At1g55280	---	At.37091	June 2009 (TAIR 9)	Chr1:20623098-20625090 (-) // 100.0 //	TRUE	3	5.39043	0.0339753	3	6.4269	0.0799743	2.05121	2.05121	5.3182	0.00601287
At3g16570	258432_at	Arabidopsis ATH1-121501 Genome Array	Arabidopsis thaliana	2010-08-10	Exemplar sequence	Affymetrix Proprietary Database	At3g16570	unknown protein ;supported by full-length cDNA: Ceres:112601.	At3g16570	---	At.24650	June 2009 (TAIR 9)	Chr3:5644747-5645164 (+) // 100.0 //	TRUE	3	7.64267	0.0918762	3	8.67912	0.10758	2.05118	2.05118	4.01965	0.0158691
At5g16450	250129_at	Arabidopsis ATH1-121501 Genome Array	Arabidopsis thaliana	2010-08-10	Exemplar sequence	Affymetrix Proprietary Database	At5g16450	S-adenosylmethionine:2-demethylmenaquinone methyltransferase-like protein ; supported by full-length cDNA: Ceres: 13819.	At5g16450	---	At.20374	June 2009 (TAIR 9)	Chr5:5374356-5375342 (+) // 100.0 //	TRUE	3	4.94558	0.097607	3	5.98202	0.0430164	2.05117	2.05117	4.78717	0.00872962
At3g09440	258979_at	Arabidopsis ATH1-121501 Genome Array	Arabidopsis thaliana	2010-08-10	Exemplar sequence	Affymetrix Proprietary Database	At3g09440	heat-shock protein (At-hsc70-3) identical to (At-hsc70-3) (cytosolic Hsp70) GB:CAA76606 [Arabidopsis thaliana]; supported by cDNA: gi_15292924_gb_AY050896.1_	At3g09440	---	At.22293	June 2009 (TAIR 9)	Chr3:2903433-2905632 (-) // 100.0 //	TRUE	2	9.00687	0.0132935	2	10.0429	0.000800052	2.05053	2.05053	12.3414	0.00650161
At1g68470	260262_at	Arabidopsis ATH1-121501 Genome Array	Arabidopsis thaliana	2010-08-10	Exemplar sequence	Affymetrix Proprietary Database	At1g68470	hypothetical protein similar to hypothetical proteins: GB:AAD21751, GB:AAC33230 [Arabidopsis thaliana]	At1g68470	---	At.35518	June 2009 (TAIR 9)	Chr1:25676544-25678267 (-) // 100.0 //	TRUE	2	4.27808	0.00219518	2	5.31369	0.00365766	2.04998	2.04998	19.1438	0.0027175
At1g33270	256534_at	Arabidopsis ATH1-121501 Genome Array	Arabidopsis thaliana	2010-08-10	Exemplar sequence	Affymetrix Proprietary Database	At1g33270	unknown protein	At1g33270	---	At.48259	June 2009 (TAIR 9)	Chr1:12068323-12070157 (-) // 100.0 //	TRUE	3	6.31917	0.0473991	3	7.35444	0.200547	2.04949	2.04949	3.60108	0.0227362
At3g63000	251153_at	Arabidopsis ATH1-121501 Genome Array	Arabidopsis thaliana	2010-08-10	Exemplar sequence	Affymetrix Proprietary Database	At3g63000	putative protein predicted protein, Arabidopsis thaliana; supported by cDNA: gi_14334781_gb_AY035064.1_	At3g63000	---	At.16114	June 2009 (TAIR 9)	Chr3:23283835-23285357 (+) // 100.0 //	TRUE	3	7.32657	0.00580253	3	8.36025	0.160976	2.04723	2.04723	4.38403	0.0118376
At1g27930	259588_at	Arabidopsis ATH1-121501 Genome Array	Arabidopsis thaliana	2010-08-10	Exemplar sequence	Affymetrix Proprietary Database	At1g27930	unknown protein ;supported by full-length cDNA: Ceres:1367.	At1g27930	---	At.24903	June 2009 (TAIR 9)	Chr1:9731509-9732379 (-) // 100.0 //	TRUE	3	6.72582	0.198328	3	7.75877	0.172144	2.0462	2.0462	2.93942	0.0424135
At1g64110	262347_at	Arabidopsis ATH1-121501 Genome Array	Arabidopsis thaliana	2010-08-10	Exemplar sequence	Affymetrix Proprietary Database	At1g64110	unknown protein similar to hypothetical protein GB:AAF24564 GI:6692099 from [Arabidopsis thaliana]; supported by cDNA: gi_15810166_gb_AY056097.1_	At1g64110	---	At.16450	June 2009 (TAIR 9)	Chr1:23796886-23801240 (-) // 100.0 //	TRUE	2	3.30831	0.000683719	2	4.3389	0.000287472	2.04287	2.04287	46.7683	0.000456876
At5g10380	250435_at	Arabidopsis ATH1-121501 Genome Array	Arabidopsis thaliana	2010-08-10	Exemplar sequence	Affymetrix Proprietary Database	At5g10380	putative protein various predicted proteins, Arabidopsis thaliana	At5g10380	---	At.1824	June 2009 (TAIR 9)	Chr5:3267818-3268724 (+) // 100.0 //	TRUE	2	10.0099	1.86e-05	2	11.0402	0.00156521	2.04249	2.04249	36.613	0.00074515
At3g10260	259154_at	Arabidopsis ATH1-121501 Genome Array	Arabidopsis thaliana	2010-08-10	Exemplar sequence	Affymetrix Proprietary Database	At3g10260	unknown protein similar to unknown protein GB:AAC62889 [Arabidopsis thaliana];supported by full-length cDNA: Ceres:15153.	At3g10260	---	At.21990	June 2009 (TAIR 9)	Chr3:3171412-3172508 (-) // 100.0 //	TRUE	3	7.77469	0.127826	3	8.80484	0.113368	2.04224	2.04224	3.63311	0.022099
At2g18240	265325_at	Arabidopsis ATH1-121501 Genome Array	Arabidopsis thaliana	2010-08-10	Exemplar sequence	Affymetrix Proprietary Database	At2g18240	putative integral membrane protein	At2g18240	---	At.20126	June 2009 (TAIR 9)	Chr2:7935465-7936464 (+) // 100.0 //	TRUE	3	5.17328	0.103044	3	6.20201	0.062795	2.04023	2.04023	4.37541	0.0119175
At5g51510	248421_at	Arabidopsis ATH1-121501 Genome Array	Arabidopsis thaliana	2010-08-10	Exemplar sequence	Affymetrix Proprietary Database	At5g51510	unknown protein ;supported by full-length cDNA: Ceres:20287.	At5g51510	---	At.24851	June 2009 (TAIR 9)	Chr5:20921511-20922818 (+) // 100.0 //	TRUE	3	6.01858	0.025795	3	7.04717	0.0793674	2.04003	2.04003	5.49381	0.00534982
At4g30630	253640_at	Arabidopsis ATH1-121501 Genome Array	Arabidopsis thaliana	2010-08-10	Exemplar sequence	Affymetrix Proprietary Database	At4g30630	putative protein ;supported by full-length cDNA: Ceres:32848.	At4g30630	---	At.31818	June 2009 (TAIR 9)	Chr4:14951047-14952159 (+) // 100.0 //	TRUE	3	4.81213	0.185355	3	5.84062	0.0303337	2.03988	2.03988	3.83571	0.0185274
At1g09920	264671_at	Arabidopsis ATH1-121501 Genome Array	Arabidopsis thaliana	2010-08-10	Exemplar sequence	Affymetrix Proprietary Database	At1g09920	unknown protein ; supported by full-length cDNA: Ceres: 4324.	At1g09920	---	At.42203	June 2009 (TAIR 9)	Chr1:3224862-3226860 (-) // 100.0 //	TRUE	3	5.57104	0.290054	3	6.59825	0.0827053	2.03807	2.03807	2.91409	0.0434997
At1g62810	262667_at	Arabidopsis ATH1-121501 Genome Array	Arabidopsis thaliana	2010-08-10	Exemplar sequence	Affymetrix Proprietary Database	At1g62810	amine oxidase, putative similar to amine oxidase GB:AAD49420 GI:5733089 [Canavalia lineata]	At1g62810	---	At.36219	June 2009 (TAIR 9)	Chr1:23258252-23261772 (-) // 100.0 //	TRUE	3	5.40724	0.303517	3	6.4344	0.00908386	2.03801	2.03801	3.18203	0.0334701
At1g53560	260983_at	Arabidopsis ATH1-121501 Genome Array	Arabidopsis thaliana	2010-08-10	Exemplar sequence	Affymetrix Proprietary Database	At1g53560	hypothetical protein predicted by genemark.hmm; supported by full-length cDNA: Ceres: 19263.	At1g53560	---	At.37385	June 2009 (TAIR 9)	Chr1:19984907-19985960 (-) // 100.0 //	TRUE	3	7.58149	0.204753	3	8.60758	0.0797966	2.0365	2.0365	3.33171	0.0290593
At2g18370	265334_at	Arabidopsis ATH1-121501 Genome Array	Arabidopsis thaliana	2010-08-10	Exemplar sequence	Affymetrix Proprietary Database	At2g18370	putative lipid transfer protein ; supported by full-length cDNA: Ceres: 105626.	At2g18370	---	At.40006	June 2009 (TAIR 9)	Chr2:7980686-7981475 (+) // 100.0 //	TRUE	2	3.39753	0.0893711	2	4.42307	0.00487886	2.03572	2.03572	4.72418	0.0420041
At5g53330	248259_at	Arabidopsis ATH1-121501 Genome Array	Arabidopsis thaliana	2010-08-10	Exemplar sequence	Affymetrix Proprietary Database	At5g53330	proline-rich cell wall protein-like ;supported by full-length cDNA: Ceres:110653.	At5g53330	---	At.49168	June 2009 (TAIR 9)	Chr5:21639235-21640716 (+) // 100.0 //	TRUE	3	6.66779	0.0901955	3	7.69235	0.0147444	2.03433	2.03433	5.47805	0.00540553
At4g40040	252849_at	Arabidopsis ATH1-121501 Genome Array	Arabidopsis thaliana	2010-08-10	Exemplar sequence	Affymetrix Proprietary Database	At4g40040	Histon H3 ;supported by full-length cDNA: Ceres:2670.	At4g40040	---	At.25092	June 2009 (TAIR 9)	Chr4:18557538-18558236 (-) // 100.0 //	TRUE	3	9.90415	0.0484329	3	10.928	0.0153385	2.03334	2.03334	7.02238	0.00216606
At2g22430	264006_at	Arabidopsis ATH1-121501 Genome Array	Arabidopsis thaliana	2010-08-10	Exemplar sequence	Affymetrix Proprietary Database	At2g22430	homeodomain transcription factor (ATHB-6) ; supported by cDNA: gi_16974586_gb_AY060569.1_	At2g22430	---	At.25257	June 2009 (TAIR 9)	Chr2:9526469-9527612 (-) // 100.0 //	TRUE	3	8.84266	0.148153	3	9.86588	0.0358783	2.03245	2.03245	4.13127	0.014479
At5g62530	247436_at	Arabidopsis ATH1-121501 Genome Array	Arabidopsis thaliana	2010-08-10	Exemplar sequence	Affymetrix Proprietary Database	At5g62530	dehydrogenase ; supported by cDNA: gi_15383743_gb_AY039787.1_	At5g62530	---	At.73901	June 2009 (TAIR 9)	Chr5:25099767-25103159 (-) // 100.0 //	TRUE	3	6.0782	0.0847729	3	7.10075	0.150248	2.03151	2.03151	3.65337	0.0217068
At3g42570	257890_s_at	Arabidopsis ATH1-121501 Genome Array	Arabidopsis thaliana	2010-08-10	Exemplar sequence	Affymetrix Proprietary Database	At3g42570	putative protein peroxidase - Lycopersicon esculentum, PIR:S32768	At3g42570	---	At.38797	June 2009 (TAIR 9)	Chr3:14689057-14690347 (+) // 100.0 //	TRUE	2	5.03627	0.0179504	2	6.05747	0.000254958	2.02961	2.02961	10.7035	0.00861602
At2g22690	265289_at	Arabidopsis ATH1-121501 Genome Array	Arabidopsis thaliana	2010-08-10	Exemplar sequence	Affymetrix Proprietary Database	At2g22690	unknown protein predicted by genscan;supported by full-length cDNA: Ceres:4014.	At2g22690	---	At.26923	June 2009 (TAIR 9)	Chr2:9649819-9650965 (-) // 100.0 //	TRUE	3	6.27919	0.0230616	3	7.30007	0.139671	2.02917	2.02917	4.3833	0.0118443
At2g37480	265952_at	Arabidopsis ATH1-121501 Genome Array	Arabidopsis thaliana	2010-08-10	Exemplar sequence	Affymetrix Proprietary Database	At2g37480	unknown protein supported by cDNA: gi:13926173	At2g37480	---	At.56749	June 2009 (TAIR 9)	Chr2:15738138-15738270 (+) // 100.0 //	TRUE	3	6.07923	0.0446684	3	7.09837	0.275095	2.02672	2.02672	3.12163	0.0354706
At3g53960	251916_at	Arabidopsis ATH1-121501 Genome Array	Arabidopsis thaliana	2010-08-10	Exemplar sequence	Affymetrix Proprietary Database	At3g53960	transporter-like protein oligopeptide transporter (LeOPT1) - Lycopersicon esculentum, EMBL:AF016713	At3g53960	---	At.27522	June 2009 (TAIR 9)	Chr3:19977711-19980886 (-) // 100.0 //	TRUE	3	5.85908	0.26559	3	6.87819	0.0664607	2.02667	2.02667	3.06324	0.0375397
At4g04860	255303_at	Arabidopsis ATH1-121501 Genome Array	Arabidopsis thaliana	2010-08-10	Exemplar sequence	Affymetrix Proprietary Database	At4g04860	predicted protein of unknown function ; supported by cDNA: gi_14488072_gb_AF389284.1_AF389284	At4g04860	---	At.4044	June 2009 (TAIR 9)	Chr4:2460134-2461378 (+) // 100.0 //	TRUE	3	6.16789	0.0634722	3	7.18666	0.179798	2.02619	2.02619	3.57761	0.0232172
At2g40300	263831_at	Arabidopsis ATH1-121501 Genome Array	Arabidopsis thaliana	2010-08-10	Exemplar sequence	Affymetrix Proprietary Database	At2g40300	putative ferritin	At2g40300	---	At.27228	June 2009 (TAIR 9)	Chr2:16831500-16833214 (-) // 100.0 //	TRUE	2	8.11603	0.000155531	2	9.13438	0.00805778	2.02561	2.02561	15.8911	0.0039366
At5g07250	250621_at	Arabidopsis ATH1-121501 Genome Array	Arabidopsis thaliana	2010-08-10	Exemplar sequence	Affymetrix Proprietary Database	At5g07250	membrane protein membrane protein - Saccharum hybrid cultivar H65-7052, EMBL:L13655; supported by cDNA: gi_16648761_gb_AY058157.1_	At5g07250	---	At.71052	June 2009 (TAIR 9)	Chr5:2274436-2275935 (-) // 100.0 //	TRUE	3	7.32829	0.0246419	3	8.34583	0.0267828	2.02447	2.02447	7.77193	0.00147761
At5g42890	249178_at	Arabidopsis ATH1-121501 Genome Array	Arabidopsis thaliana	2010-08-10	Exemplar sequence	Affymetrix Proprietary Database	At5g42890	putative protein similar to unknown protein (pir||T28068); supported by full-length cDNA: Ceres: 39514.	At5g42890	---	At.6521	June 2009 (TAIR 9)	Chr5:17194457-17195910 (-) // 100.0 //	TRUE	3	6.46995	0.0860454	3	7.48673	0.0137094	2.02341	2.02341	5.57601	0.00507033
At1g28230	245671_at	Arabidopsis ATH1-121501 Genome Array	Arabidopsis thaliana	2010-08-10	Exemplar sequence	Affymetrix Proprietary Database	At1g28230	purine permease identical to purine permease GI:7620007 from [Arabidopsis thaliana]; supported by cDNA: gi_7620006_gb_AF078531.1_AF078531	At1g28230	---	At.14731	June 2009 (TAIR 9)	Chr1:9862199-9864554 (-) // 100.0 //	TRUE	3	6.56025	0.183255	3	7.57604	0.0417479	2.02201	2.02201	3.70911	0.02067
At1g07530	261062_at	Arabidopsis ATH1-121501 Genome Array	Arabidopsis thaliana	2010-08-10	Exemplar sequence	Affymetrix Proprietary Database	At1g07530	transcription factor scarecrow-like 14, putative similar to GB:AAD24412 from [Arabidopsis thaliana] (Plant J. 18 (1), 111-119 (1999))	At1g07530	---	At.21921	June 2009 (TAIR 9)	Chr1:2313827-2316137 (-) // 100.0 //	TRUE	3	4.71071	0.280433	3	5.72646	0.0319098	2.02196	2.02196	3.14798	0.034581
At4g23150	254271_at	Arabidopsis ATH1-121501 Genome Array	Arabidopsis thaliana	2010-08-10	Exemplar sequence	Affymetrix Proprietary Database	At4g23150	serine/threonine kinase - like protein KI domain interacting kinase 1 (KIK1), Zea mays	At4g23150	---	At.32463	June 2009 (TAIR 9)	Chr4:12125730-12128301 (+) // 100.0 //	TRUE	2	4.66762	0.0163553	2	5.68125	0.036301	2.01898	2.01898	6.24696	0.0246802
At2g36580	263922_s_at	Arabidopsis ATH1-121501 Genome Array	Arabidopsis thaliana	2010-08-10	Exemplar sequence	Affymetrix Proprietary Database	At2g36580	putative pyruvate kinase ;supported by full-length cDNA: Ceres:120685.	At2g36580	---	At.26867	June 2009 (TAIR 9)	Chr2:15339252-15342781 (+) // 100.0 //	TRUE	2	6.72998	0.00233843	2	7.74322	0.0130608	2.01844	2.01844	11.5472	0.0074164
At4g03510	255381_at	Arabidopsis ATH1-121501 Genome Array	Arabidopsis thaliana	2010-08-10	Exemplar sequence	Affymetrix Proprietary Database	At4g03510	RMA1 RING zinc finger protein identical to RMA1 gi:3164222; supported by cDNA: gi_3164221_dbj_AB008518.1_AB008518	At4g03510	---	At.239	June 2009 (TAIR 9)	Chr4:1557904-1558654 (-) // 100.0 //	TRUE	3	5.04786	0.007003	3	6.05988	0.0916154	2.01673	2.01673	5.58176	0.00505147
At1g75370	261116_at	Arabidopsis ATH1-121501 Genome Array	Arabidopsis thaliana	2010-08-10	Exemplar sequence	Affymetrix Proprietary Database	At1g75370	sec14 cytosolic factor, putative similar to SP:P24859 from [Kluyveromyces lactis]	At1g75370	---	At.34785	June 2009 (TAIR 9)	Chr1:28276588-28279286 (-) // 100.0 //	TRUE	3	6.99473	0.258374	3	8.00649	0.123169	2.01637	2.01637	2.83706	0.0470075
At1g02475	260916_at	Arabidopsis ATH1-121501 Genome Array	Arabidopsis thaliana	2010-08-10	Exemplar sequence	Affymetrix Proprietary Database	At1g02475	predicted protein ; supported by cDNA: gi_13878058_gb_AF370292.1_AF370292	At1g02475	---	At.19069	June 2009 (TAIR 9)	Chr1:514109-515331 (-) // 100.0 //	TRUE	3	8.16646	0.1063	3	9.17752	0.0784739	2.0154	2.0154	4.07399	0.0151731
At2g21640	263515_at	Arabidopsis ATH1-121501 Genome Array	Arabidopsis thaliana	2010-08-10	Exemplar sequence	Affymetrix Proprietary Database	At2g21640	unknown protein	At2g21640	---	At.39547	June 2009 (TAIR 9)	Chr2:9254984-9255453 (+) // 100.0 //	TRUE	2	6.80452	0.0406898	2	7.81537	0.0158	2.0151	2.0151	6.01473	0.0265462
At3g15610	258272_at	Arabidopsis ATH1-121501 Genome Array	Arabidopsis thaliana	2010-08-10	Exemplar sequence	Affymetrix Proprietary Database	At3g15610	unknown protein similar to serine/threonine kinase receptor associated protein GB:NP_035629 [Mus musculus], unr-interacting protein GB:NP_009109 [Homo sapiens];supported by full-length cDNA: Ceres:100072.	At3g15610	---	At.53327	June 2009 (TAIR 9)	Chr3:5291075-5292796 (-) // 100.0 //	TRUE	3	5.83323	0.387481	3	6.84175	0.00315789	2.01185	2.01185	2.79486	0.0490682
At5g10780	250401_at	Arabidopsis ATH1-121501 Genome Array	Arabidopsis thaliana	2010-08-10	Exemplar sequence	Affymetrix Proprietary Database	At5g10780	putative protein HSPC184, Homo sapiens, EMBL:AF151018; supported by cDNA: gi_14335059_gb_AY037209.1_	At5g10780	---	At.6007	June 2009 (TAIR 9)	Chr5:3408421-3409759 (+) // 100.0 //	TRUE	3	6.8061	0.0235323	3	7.81378	0.0831867	2.01067	2.01067	5.34271	0.00591453
At4g01940	255556_at	Arabidopsis ATH1-121501 Genome Array	Arabidopsis thaliana	2010-08-10	Exemplar sequence	Affymetrix Proprietary Database	At4g01940	putative NifU-like metallocluster assembly factor similar to apricot NifU homolog partial CDS, GenBank accession number U95179; supported by cDNA: gi_14517433_gb_AY039552.1_	At4g01940	---	At.48822	June 2009 (TAIR 9)	Chr4:842264-843388 (-) // 100.0 //	TRUE	3	7.58658	0.0673565	3	8.59292	0.17849	2.00881	2.00881	3.51539	0.024552
At1g21250	259561_at	Arabidopsis ATH1-121501 Genome Array	Arabidopsis thaliana	2010-08-10	Exemplar sequence	Affymetrix Proprietary Database	At1g21250	hypothetical protein ; supported by cDNA: gi_14532585_gb_AY039917.1_	At1g21250	---	At.23880	June 2009 (TAIR 9)	Chr1:7439511-7441892 (+) // 100.0 //	TRUE	2	9.07014	0.000340953	2	10.0751	0.00331683	2.00689	2.00689	23.4994	0.00180597
At1g18470	261677_at	Arabidopsis ATH1-121501 Genome Array	Arabidopsis thaliana	2010-08-10	Exemplar sequence	Affymetrix Proprietary Database	At1g18470	unknown protein ;supported by full-length cDNA: Ceres:33310.	At1g18470	---	At.41793	June 2009 (TAIR 9)	Chr1:6356406-6360057 (-) // 100.0 //	TRUE	3	6.2233	0.0368203	3	7.22807	0.231603	2.00662	2.00662	3.35903	0.0283302
At3g52560	252059_at	Arabidopsis ATH1-121501 Genome Array	Arabidopsis thaliana	2010-08-10	Exemplar sequence	Affymetrix Proprietary Database	At3g52560	E2, ubiquitin-conjugating enzyme, putative UEV1Bs - Homo sapiens,PID:g2689608;supported by full-length cDNA: Ceres:16125.	At3g52560	---	At.2874	June 2009 (TAIR 9)	Chr3:19494677-19495954 (-) // 100.0 //	TRUE	3	8.14858	0.0875994	3	9.15266	0.0192307	2.00566	2.00566	5.32086	0.00600209
At5g22630	249910_at	Arabidopsis ATH1-121501 Genome Array	Arabidopsis thaliana	2010-08-10	Exemplar sequence	Affymetrix Proprietary Database	At5g22630	chorismate mutase/prephenate dehydratase-like protein ; supported by cDNA: gi_16604397_gb_AY058097.1_	At5g22630	---	At.20326	June 2009 (TAIR 9)	Chr5:7524644-7525922 (+) // 100.0 //	TRUE	3	4.42035	0.0137782	3	5.42432	0.235829	2.0055	2.0055	3.48056	0.0253391
At2g20990	265388_s_at	Arabidopsis ATH1-121501 Genome Array	Arabidopsis thaliana	2010-08-10	Exemplar sequence	Affymetrix Proprietary Database	At2g20990	unknown protein ;supported by full-length cDNA: Ceres:39669.	At2g20990	---	At.24916	June 2009 (TAIR 9)	Chr2:9014826-9017829 (+) // 100.0 //	TRUE	2	6.96567	0.0454508	2	7.96945	3.04e-05	2.00525	2.00525	6.6564	0.021833
At5g38220	249551_at	Arabidopsis ATH1-121501 Genome Array	Arabidopsis thaliana	2010-08-10	Exemplar sequence	Affymetrix Proprietary Database	At5g38220	putative protein predicted proteins, Arabidopsis thaliana	At5g38220	---	At.43428	June 2009 (TAIR 9)	Chr5:15269011-15271140 (+) // 100.0 //	TRUE	3	4.76495	0.0514355	3	5.76735	0.237519	2.00333	2.00333	3.22988	0.0319793
At3g21220	258046_at	Arabidopsis ATH1-121501 Genome Array	Arabidopsis thaliana	2010-08-10	Exemplar sequence	Affymetrix Proprietary Database	At3g21220	MAP kinase kinase 5 identical to GB:BAA28831 from [Arabidopsis thaliana]; supported by cDNA: gi_3219272_dbj_AB015316.1_AB015316	At3g21220	---	At.71795	June 2009 (TAIR 9)	Chr3:7445916-7446963 (+) // 100.0 //	TRUE	2	5.92007	0.00129078	2	6.92239	0.000570241	2.00322	2.00322	32.8584	0.000924921
At2g34660	267319_at	Arabidopsis ATH1-121501 Genome Array	Arabidopsis thaliana	2010-08-10	Exemplar sequence	Affymetrix Proprietary Database	At2g34660	ABC transporter (AtMRP2) identical to GB:AF014960; transports glutathione conjugates; supported by cDNA: gi_2909780_gb_AF020288.1_AF020288	At2g34660	---	At.19665	June 2009 (TAIR 9)	Chr2:14603266-14612387 (+) // 100.0 //	TRUE	2	4.86953	0.000312231	2	5.87177	0.00242399	2.0031	2.0031	27.0962	0.00135924
At5g66930	247045_at	Arabidopsis ATH1-121501 Genome Array	Arabidopsis thaliana	2010-08-10	Exemplar sequence	Affymetrix Proprietary Database	At5g66930	putative protein similar to unknown protein (pir||T38383); supported by cDNA: gi_15810344_gb_AY056211.1_	At5g66930	---	At.22831	June 2009 (TAIR 9)	Chr5:26725996-26727127 (+) // 100.0 //	TRUE	3	5.86897	0.0461162	3	6.8695	0.251265	2.00073	2.00073	3.17785	0.0336043
At1g31812	246267_at	Arabidopsis ATH1-121501 Genome Array	Arabidopsis thaliana	2010-08-10	Exemplar sequence	Affymetrix Proprietary Database	At1g31812	Acyl CoA binding protein, putative contains Pfam profile: PF00887: Acyl CoA binding protein;supported by full-length cDNA: Ceres:5663.	At1g31812	---	At.23552	June 2009 (TAIR 9)	Chr1:11411131-11412099 (-) // 100.0 //	TRUE	3	9.99236	0.111268	3	10.9928	0.0187339	2.00061	2.00061	4.80592	0.00861089
At1g12810	261209_at	Arabidopsis ATH1-121501 Genome Array	Arabidopsis thaliana	2010-08-10	Exemplar sequence	Affymetrix Proprietary Database	At1g12810	unknown protein ; supported by cDNA: gi_15450466_gb_AY052334.1_	At1g12810	---	At.23978	June 2009 (TAIR 9)	Chr1:4367331-4368520 (+) // 100.0 //	TRUE	3	6.51715	0.299915	3	7.51741	0.0493567	2.00036	2.00036	2.93151	0.0427493
At5g07220	250618_at	Arabidopsis ATH1-121501 Genome Array	Arabidopsis thaliana	2010-08-10	Exemplar sequence	Affymetrix Proprietary Database	At5g07220	putative protein hypothetical proteins - Arabidopsis thaliana;supported by full-length cDNA: Ceres:12022.	At5g07220	---	At.20033	June 2009 (TAIR 9)	Chr5:2265544-2266720 (-) // 100.0 //	TRUE	3	6.11638	0.0642995	3	7.11498	0.06424	1.99807	1.99807	4.82432	0.0084963
At5g04950	250832_at	Arabidopsis ATH1-121501 Genome Array	Arabidopsis thaliana	2010-08-10	Exemplar sequence	Affymetrix Proprietary Database	At5g04950	nicotianamine synthase (dbj|BAA74589.1)	At5g04950	---	At.21765	June 2009 (TAIR 9)	Chr5:1457875-1458838 (-) // 100.0 //	TRUE	2	6.9054	0.0183286	2	7.90372	0.000470595	1.99768	1.99768	10.2972	0.00929979
At5g58570	247800_at	Arabidopsis ATH1-121501 Genome Array	Arabidopsis thaliana	2010-08-10	Exemplar sequence	Affymetrix Proprietary Database	At5g58570	Expressed protein ; supported by full-length cDNA: Ceres: 17636.	At5g58570	---	At.22324	June 2009 (TAIR 9)	Chr5:23672869-23673130 (-) // 100.0 //	TRUE	3	6.26468	0.00463014	3	7.26165	0.0807269	1.99581	1.99581	5.91052	0.00410207
At3g48530	252323_at	Arabidopsis ATH1-121501 Genome Array	Arabidopsis thaliana	2010-08-10	Exemplar sequence	Affymetrix Proprietary Database	At3g48530	putative protein probable transcription regulator protein - Sorghum bicolor,PIR2:T03446;supported by full-length cDNA: Ceres:34151.	At3g48530	---	At.20522	June 2009 (TAIR 9)	Chr3:17987558-17989592 (+) // 100.0 //	TRUE	3	6.60749	0.099062	3	7.60298	0.22992	1.99375	1.99375	3.00613	0.0397013
At1g54160	263158_at	Arabidopsis ATH1-121501 Genome Array	Arabidopsis thaliana	2010-08-10	Exemplar sequence	Affymetrix Proprietary Database	At1g54160	CCAAT-binding factor B subunit, putative similar to CCAAT-binding factor B subunit GI:1173617 [Brassica napus]; supported by cDNA: gi_14423439_gb_AF386957.1_AF386957	At1g54160	---	At.48305	June 2009 (TAIR 9)	Chr1:20217580-20218706 (-) // 100.0 //	TRUE	3	5.42871	0.127515	3	6.42369	0.19612	1.99305	1.99305	3.02933	0.0388062
At1g48440	261304_at	Arabidopsis ATH1-121501 Genome Array	Arabidopsis thaliana	2010-08-10	Exemplar sequence	Affymetrix Proprietary Database	At1g48440	unknown protein ;supported by full-length cDNA: Ceres:18740.	At1g48440	---	At.15305	June 2009 (TAIR 9)	Chr1:17907074-17908327 (+) // 100.0 //	TRUE	3	8.02192	0.36975	3	9.01291	0.0117205	1.98756	1.98756	2.77909	0.0498651
At4g34050	253276_at	Arabidopsis ATH1-121501 Genome Array	Arabidopsis thaliana	2010-08-10	Exemplar sequence	Affymetrix Proprietary Database	At4g34050	caffeoyl-CoA O-methyltransferase - like protein caffeoyl-CoA 3-O-methyltransferase, Populus tremuloides, PID:G857578;supported by full-length cDNA: Ceres:8049.	At4g34050	---	At.23175	June 2009 (TAIR 9)	Chr4:16310843-16311973 (+) // 100.0 //	TRUE	3	9.21148	0.0347176	3	10.2015	0.143683	1.98617	1.98617	4.05969	0.0153526
At2g37490	265953_at	Arabidopsis ATH1-121501 Genome Array	Arabidopsis thaliana	2010-08-10	Exemplar sequence	Affymetrix Proprietary Database	At2g37490	unknown protein	At2g37490	---	At.56749	June 2009 (TAIR 9)	Chr2:15738644-15739579 (+) // 100.0 //	TRUE	3	6.81571	0.0641605	3	7.80554	0.0217428	1.98595	1.98595	5.84948	0.0042606
At4g39820	252861_at	Arabidopsis ATH1-121501 Genome Array	Arabidopsis thaliana	2010-08-10	Exemplar sequence	Affymetrix Proprietary Database	At4g39820	hypothetical protein	At4g39820	---	At.2300	June 2009 (TAIR 9)	Chr4:18476697-18477981 (-) // 100.0 //	TRUE	2	5.70245	0.0941438	2	6.6921	1.43e-05	1.9857	1.9857	4.56107	0.0448593
At5g54730	248124_at	Arabidopsis ATH1-121501 Genome Array	Arabidopsis thaliana	2010-08-10	Exemplar sequence	Affymetrix Proprietary Database	At5g54730	putative protein contains similarity to unknown protein (gb|AAC64884.1)	At5g54730	---	At.29479	June 2009 (TAIR 9)	Chr5:22233976-22236804 (-) // 100.0 //	TRUE	3	6.55189	0.145402	3	7.54015	0.11511	1.98379	1.98379	3.35365	0.0284722
At4g22270	254304_at	Arabidopsis ATH1-121501 Genome Array	Arabidopsis thaliana	2010-08-10	Exemplar sequence	Affymetrix Proprietary Database	At4g22270	hypothetical protein ; supported by cDNA: gi_15028306_gb_AY045956.1_	At4g22270	---	At.1975	June 2009 (TAIR 9)	Chr4:11773395-11775782 (+) // 100.0 //	TRUE	3	5.06886	0.0999613	3	6.05691	0.114239	1.98349	1.98349	3.69766	0.0208782
At3g56400	251705_at	Arabidopsis ATH1-121501 Genome Array	Arabidopsis thaliana	2010-08-10	Exemplar sequence	Affymetrix Proprietary Database	At3g56400	DNA-binding protein-like DNA-binding protein 4 WRKY4 - Nicotiana tabacum, EMBL:AF193771;supported by full-length cDNA: Ceres:34847.	At3g56400	---	At.5242	June 2009 (TAIR 9)	Chr3:20909081-20910409 (-) // 100.0 //	TRUE	2	9.38305	0.00191319	2	10.3692	0.0019332	1.98085	1.98085	22.4864	0.00197186
At3g09770	258714_at	Arabidopsis ATH1-121501 Genome Array	Arabidopsis thaliana	2010-08-10	Exemplar sequence	Affymetrix Proprietary Database	At3g09770	putative RING zinc finger protein contains Pfam profile: PF00097 zinc finger, C3HC4 type (RING finger); supported by full-length cDNA: Ceres: 38757.	At3g09770	---	At.22524	June 2009 (TAIR 9)	Chr3:2996401-2997835 (-) // 100.0 //	TRUE	3	6.81692	0.22192	3	7.80237	0.147311	1.97994	1.97994	2.80897	0.0483675
At1g52000	265053_at	Arabidopsis ATH1-121501 Genome Array	Arabidopsis thaliana	2010-08-10	Exemplar sequence	Affymetrix Proprietary Database	At1g52000	myrosinase binding protein, putative similar to myrosinase binding protein GI:1711295 from [Brassica napus]	At1g52000	---	At.37684	June 2009 (TAIR 9)	Chr1:19333351-19335700 (-) // 100.0 //	TRUE	2	6.67565	0.00534031	2	7.66071	0.00431919	1.9794	1.9794	14.1743	0.00494045
At1g22740	264209_at	Arabidopsis ATH1-121501 Genome Array	Arabidopsis thaliana	2010-08-10	Exemplar sequence	Affymetrix Proprietary Database	At1g22740	RAS-related protein, RAB7 identical GB:O04157 RAS-RELATED PROTEIN RAB7 from [Arabidopsis thaliana]; supported by cDNA: gi_15718415_dbj_AB071850.1_AB071850	At1g22740	---	At.20067	June 2009 (TAIR 9)	Chr1:8049246-8050494 (+) // 100.0 //	TRUE	3	4.78661	0.0726733	3	5.77096	0.0496925	1.97843	1.97843	4.87396	0.00819625
At5g09530	250500_at	Arabidopsis ATH1-121501 Genome Array	Arabidopsis thaliana	2010-08-10	Exemplar sequence	Affymetrix Proprietary Database	At5g09530	periaxin - like protein periaxin, Rattus norvegicus, PIR:I58157; supported by cDNA: gi_15451135_gb_AY054648.1_	At5g09530	---	At.19739	June 2009 (TAIR 9)	Chr5:2960079-2961192 (-) // 100.0 //	TRUE	2	4.2293	0.000836519	2	5.21356	0.002754	1.9783	1.9783	23.2299	0.00184799
At5g51190	248448_at	Arabidopsis ATH1-121501 Genome Array	Arabidopsis thaliana	2010-08-10	Exemplar sequence	Affymetrix Proprietary Database	At5g51190	putative protein contains similarity to ethylene responsive element binding factor;supported by full-length cDNA: Ceres:2347.	At5g51190	---	At.19728	June 2009 (TAIR 9)	Chr5:20800707-20801373 (-) // 100.0 //	TRUE	2	5.77538	0.0140957	2	6.75853	0.00165631	1.97676	1.97676	11.078	0.00805019
At1g71190	259745_at	Arabidopsis ATH1-121501 Genome Array	Arabidopsis thaliana	2010-08-10	Exemplar sequence	Affymetrix Proprietary Database	At1g71190	unknown protein	At1g71190	---	At.48358	June 2009 (TAIR 9)	Chr1:26833596-26834982 (-) // 100.0 //	TRUE	3	6.33917	0.0825712	3	7.32109	0.269462	1.97509	1.97509	2.86645	0.0456316
At1g78900	264302_at	Arabidopsis ATH1-121501 Genome Array	Arabidopsis thaliana	2010-08-10	Exemplar sequence	Affymetrix Proprietary Database	At1g78900	ATPase 70 kDa subunit, putative similar to ATPase 70 kDa subunit GI:558478 from [Brassica napus];supported by full-length cDNA: Ceres:17815.	At1g78900	---	At.24629	June 2009 (TAIR 9)	Chr1:29660462-29664575 (+) // 100.0 //	TRUE	3	9.46995	0.0462009	3	10.4517	0.24435	1.97484	1.97484	3.15461	0.0343615
At2g45720	267498_at	Arabidopsis ATH1-121501 Genome Array	Arabidopsis thaliana	2010-08-10	Exemplar sequence	Affymetrix Proprietary Database	At2g45720	unknown protein	At2g45720	---	At.28663	June 2009 (TAIR 9)	Chr2:18834467-18836129 (+) // 100.0 //	TRUE	3	5.74018	0.00512203	3	6.72088	0.130794	1.97343	1.97343	4.60748	0.00997454
At4g33700	253351_at	Arabidopsis ATH1-121501 Genome Array	Arabidopsis thaliana	2010-08-10	Exemplar sequence	Affymetrix Proprietary Database	At4g33700	putative protein hemolysin, 38K, Synechocystis sp., Pir2:S75595	At4g33700	---	At.27065	June 2009 (TAIR 9)	Chr4:16176546-16179104 (-) // 100.0 //	TRUE	3	5.20329	0.146099	3	6.18259	0.0277795	1.97151	1.97151	4.06774	0.0152512
At1g67080	255857_at	Arabidopsis ATH1-121501 Genome Array	Arabidopsis thaliana	2010-08-10	Exemplar sequence	Affymetrix Proprietary Database	At1g67080	unknown protein ;supported by full-length cDNA: Ceres:11578.	At1g67080	---	At.35694	June 2009 (TAIR 9)	Chr1:25045404-25046681 (-) // 100.0 //	TRUE	3	6.57936	0.300979	3	7.55821	0.00603121	1.97089	1.97089	3.05985	0.037664
At5g02790	250967_at	Arabidopsis ATH1-121501 Genome Array	Arabidopsis thaliana	2010-08-10	Exemplar sequence	Affymetrix Proprietary Database	At5g02790	putative protein In2, Zea mays, EMBL:X58573;supported by full-length cDNA: Ceres:13224.	At5g02790	---	At.33363	June 2009 (TAIR 9)	Chr5:632876-634470 (+) // 99.58 //	TRUE	3	8.71136	0.1304	3	9.69018	0.0211145	1.97085	1.97085	4.35546	0.0121051
At1g51200	265150_at	Arabidopsis ATH1-121501 Genome Array	Arabidopsis thaliana	2010-08-10	Exemplar sequence	Affymetrix Proprietary Database	At1g51200	unknown protein ; supported by cDNA: gi_15912334_gb_AY056445.1_	At1g51200	---	At.11229	June 2009 (TAIR 9)	Chr1:18985689-18986211 (+) // 100.0 //	TRUE	3	9.63567	0.0753149	3	10.6135	0.038387	1.96955	1.96955	5.0229	0.00737026
At1g18710	261431_at	Arabidopsis ATH1-121501 Genome Array	Arabidopsis thaliana	2010-08-10	Exemplar sequence	Affymetrix Proprietary Database	At1g18710	Myb-related transcription factor mixta, putative similar to Myb-related transcription factor mixta GI:485866 from [Antirrhinum majus]	At1g18710	---	At.10906	June 2009 (TAIR 9)	Chr1:6450780-6452986 (+) // 100.0 //	TRUE	2	6.36263	0.0383539	2	7.33971	0.00342034	1.96847	1.96847	6.76064	0.0211861
At1g53170	261315_at	Arabidopsis ATH1-121501 Genome Array	Arabidopsis thaliana	2010-08-10	Exemplar sequence	Affymetrix Proprietary Database	At1g53170	AP2 domain containing protein, putative similar to AP2 domain containing protein RAP2.5 GI:2281635 from (Arabidopsis thaliana); supported by cDNA: gi_10567107_dbj_AB036884.1_AB036884	At1g53170	---	At.4604	June 2009 (TAIR 9)	Chr1:19821538-19822096 (-) // 100.0 //	TRUE	3	6.94705	0.0478428	3	7.92383	0.093994	1.96806	1.96806	4.49222	0.0108873
At1g65220	263110_at	Arabidopsis ATH1-121501 Genome Array	Arabidopsis thaliana	2010-08-10	Exemplar sequence	Affymetrix Proprietary Database	At1g65220	unknown protein ;supported by full-length cDNA: Ceres:21223.	At1g65220	---	At.20862	June 2009 (TAIR 9)	Chr1:24226496-24228799 (+) // 99.76 //	TRUE	3	5.99713	0.0726653	3	6.97159	0.0136662	1.9649	1.9649	5.74431	0.00455179
At2g30770	267567_at	Arabidopsis ATH1-121501 Genome Array	Arabidopsis thaliana	2010-08-10	Exemplar sequence	Affymetrix Proprietary Database	At2g30770	putative cytochrome P450	At2g30770	---	At.20309	June 2009 (TAIR 9)	Chr2:13109908-13111988 (-) // 100.0 //	TRUE	2	4.29539	0.0271555	2	5.26979	3.27e-06	1.96483	1.96483	8.36177	0.0140025
At4g23850	254192_at	Arabidopsis ATH1-121501 Genome Array	Arabidopsis thaliana	2010-08-10	Exemplar sequence	Affymetrix Proprietary Database	At4g23850	acyl-CoA synthetase - like protein acyl-CoA synthetase, Brassica napus, X94624; supported by cDNA: gi_15146195_gb_AY049239.1_	At4g23850	---	At.3384	June 2009 (TAIR 9)	Chr4:12403719-12408263 (-) // 100.0 //	TRUE	3	8.16695	0.119969	3	9.14122	0.112525	1.96465	1.96465	3.49975	0.0249019
At2g13810	265658_at	Arabidopsis ATH1-121501 Genome Array	Arabidopsis thaliana	2010-08-10	Exemplar sequence	Affymetrix Proprietary Database	At2g13810	putative aspartate aminotransferase ; supported by cDNA: gi_15982837_gb_AY057526.1_	At2g13810	---	At.26317	June 2009 (TAIR 9)	Chr2:5768488-5772138 (+) // 100.0 //	TRUE	2	4.41091	0.0222968	2	5.38472	0.0016486	1.96402	1.96402	8.89975	0.0123912
At5g19440	246042_at	Arabidopsis ATH1-121501 Genome Array	Arabidopsis thaliana	2010-08-10	Exemplar sequence	Affymetrix Proprietary Database	At5g19440	cinnamyl-alcohol dehydrogenase - like protein cinnamyl-alcohol dehydrogenase, apple tree, PIR:T16995;supported by full-length cDNA: Ceres:6748.	At5g19440	---	At.22934	June 2009 (TAIR 9)	Chr5:6556492-6558123 (+) // 100.0 //	TRUE	3	7.06334	0.0152369	3	8.03633	0.0723492	1.96291	1.96291	5.69447	0.00469827
At1g02130	264122_at	Arabidopsis ATH1-121501 Genome Array	Arabidopsis thaliana	2010-08-10	Exemplar sequence	Affymetrix Proprietary Database	At1g02130	GTP-binding protein, ara-5 ras homolog; identical to gi|217840; supported by cDNA: gi_15450464_gb_AY052333.1_	At1g02130	---	At.21490	June 2009 (TAIR 9)	Chr1:400349-401788 (-) // 100.0 //	TRUE	3	6.28868	0.00943705	3	7.26155	0.0789282	1.96273	1.96273	5.66855	0.00477675
At2g29960	266804_at	Arabidopsis ATH1-121501 Genome Array	Arabidopsis thaliana	2010-08-10	Exemplar sequence	Affymetrix Proprietary Database	At2g29960	cyclophilin identical to GB:AF020433; polymorphism exists downstream of this gene, sequence from 72278 to 72369 is not in GB:AF020433 (from ecotype Ler);supported by full-length cDNA: Ceres:19211.	At2g29960	---	At.26460	June 2009 (TAIR 9)	Chr2:12769182-12770528 (-) // 100.0 //	TRUE	3	6.19488	0.248039	3	7.16689	0.0029879	1.96157	1.96157	3.36025	0.0282983
At1g03430	264838_at	Arabidopsis ATH1-121501 Genome Array	Arabidopsis thaliana	2010-08-10	Exemplar sequence	Affymetrix Proprietary Database	At1g03430	putative AHP2 similar to GB:BAA36336;supported by full-length cDNA: Ceres:452.	At1g03430	---	At.1207	June 2009 (TAIR 9)	Chr1:848158-849235 (+) // 100.0 //	TRUE	3	6.0378	0.307772	3	7.00931	0.00657111	1.9609	1.9609	3.00129	0.0398912
At1g53210	260587_at	Arabidopsis ATH1-121501 Genome Array	Arabidopsis thaliana	2010-08-10	Exemplar sequence	Affymetrix Proprietary Database	At1g53210	unknown protein ; supported by cDNA: gi_13605638_gb_AF361800.1_AF361800	At1g53210	---	At.23754	June 2009 (TAIR 9)	Chr1:19845065-19847533 (+) // 100.0 //	TRUE	3	10.181	0.128511	3	11.1518	0.0245608	1.95992	1.95992	4.29775	0.0126682
At1g27980	259598_at	Arabidopsis ATH1-121501 Genome Array	Arabidopsis thaliana	2010-08-10	Exemplar sequence	Affymetrix Proprietary Database	At1g27980	sphingosine-1-phosphate lyase, putative similar to sphingosine-1-phosphate lyase [Homo sapiens] GI:4160532; supported by cDNA: gi_13430507_gb_AF360166.1_AF360166	At1g27980	---	At.66881	June 2009 (TAIR 9)	Chr1:9748811-9752618 (+) // 100.0 //	TRUE	3	5.49826	0.018009	3	6.46883	0.181788	1.95961	1.95961	3.7609	0.0197595
At2g38740	266413_at	Arabidopsis ATH1-121501 Genome Array	Arabidopsis thaliana	2010-08-10	Exemplar sequence	Affymetrix Proprietary Database	At2g38740	unknown protein ;supported by full-length cDNA: Ceres:40283.	At2g38740	---	At.19794	June 2009 (TAIR 9)	Chr2:16194638-16195995 (-) // 100.0 //	TRUE	3	7.17401	0.0591692	3	8.1439	0.149683	1.95869	1.95869	3.67589	0.0212806
At1g54290	262959_at	Arabidopsis ATH1-121501 Genome Array	Arabidopsis thaliana	2010-08-10	Exemplar sequence	Affymetrix Proprietary Database	At1g54290	protein translation factor Sui1 homolog, putative similar to protein translation factor Sui1 homolog GI:9758256 from [Arabidopsis thaliana]; supported by cDNA: gi_13926321_gb_AF372910.1_AF372910	At1g54290	---	At.421	June 2009 (TAIR 9)	Chr1:20268709-20269390 (-) // 100.0 //	TRUE	3	6.99642	0.218496	3	7.9647	0.0103363	1.95651	1.95651	3.50593	0.0247629
At4g32690	253393_at	Arabidopsis ATH1-121501 Genome Array	Arabidopsis thaliana	2010-08-10	Exemplar sequence	Affymetrix Proprietary Database	At4g32690	Expressed protein ; supported by cDNA: gi_14165162_gb_AF376062.1_AF376062	At4g32690	---	At.20909	June 2009 (TAIR 9)	Chr4:15765485-15766862 (+) // 100.0 //	TRUE	3	5.42953	0.00370983	3	6.39763	0.0522738	1.95626	1.95626	7.0868	0.00209312
At5g10980	250397_at	Arabidopsis ATH1-121501 Genome Array	Arabidopsis thaliana	2010-08-10	Exemplar sequence	Affymetrix Proprietary Database	At5g10980	histon H3 protein HISTONE H3.2, MINOR, Medicago sativa, SWISSPROT:H32_MEDSA	At5g10980	---	At.6019	June 2009 (TAIR 9)	Chr5:3472590-3473349 (-) // 100.0 //	TRUE	3	9.08408	0.199131	3	10.0509	0.00667705	1.95455	1.95455	3.69132	0.0209945
At2g39890	267358_at	Arabidopsis ATH1-121501 Genome Array	Arabidopsis thaliana	2010-08-10	Exemplar sequence	Affymetrix Proprietary Database	At2g39890	proline transporter 1 ;supported by full-length cDNA: Ceres:39048.	At2g39890	---	At.107	June 2009 (TAIR 9)	Chr2:16656021-16658202 (+) // 100.0 //	TRUE	3	6.08167	0.0534649	3	7.04773	0.0138164	1.9535	1.9535	6.45086	0.00297249
At5g16840	246452_at	Arabidopsis ATH1-121501 Genome Array	Arabidopsis thaliana	2010-08-10	Exemplar sequence	Affymetrix Proprietary Database	At5g16840	putative protein predicted proteins - Arabidopsis thaliana;supported by full-length cDNA: Ceres:34944.	At5g16840	---	At.49030	June 2009 (TAIR 9)	Chr5:5536753-5538026 (+) // 99.36 //	TRUE	3	7.12323	0.0301125	3	8.08446	0.12708	1.94697	1.94697	4.19927	0.0137039
At1g33720	261986_s_at	Arabidopsis ATH1-121501 Genome Array	Arabidopsis thaliana	2010-08-10	Exemplar sequence	Affymetrix Proprietary Database	At1g33720	cytochrome P450, putative similar to CYTOCHROME P450 76C2 GB:O64637 from [Arabidopsis thaliana]	At1g33720	---	At.49936	June 2009 (TAIR 9)	Chr1:12220956-12223981 (-) // 100.0 //	TRUE	2	4.49417	0.00415711	2	5.45466	0.004551	1.94596	1.94596	14.556	0.00468654
At1g05720	263181_at	Arabidopsis ATH1-121501 Genome Array	Arabidopsis thaliana	2010-08-10	Exemplar sequence	Affymetrix Proprietary Database	At1g05720	unknown protein ;supported by full-length cDNA: Ceres:27596.	At1g05720	---	At.42377	June 2009 (TAIR 9)	Chr1:1717676-1718849 (-) // 100.0 //	TRUE	3	5.69484	0.184858	3	6.65381	0.0142182	1.94392	1.94392	3.7227	0.0204264
At5g42090	249229_at	Arabidopsis ATH1-121501 Genome Array	Arabidopsis thaliana	2010-08-10	Exemplar sequence	Affymetrix Proprietary Database	At5g42090	putative protein similar to unknown protein (dbj|BAA84809.1);supported by full-length cDNA: Ceres:27758.	At5g42090	---	At.21158	June 2009 (TAIR 9)	Chr5:16826829-16828149 (+) // 100.0 //	TRUE	3	7.76826	0.0863071	3	8.72706	0.0806857	1.94369	1.94369	4.06387	0.0152999
At2g20010	265583_at	Arabidopsis ATH1-121501 Genome Array	Arabidopsis thaliana	2010-08-10	Exemplar sequence	Affymetrix Proprietary Database	At2g20010	unknown protein	At2g20010	---	At.47508	June 2009 (TAIR 9)	Chr2:8637976-8641184 (-) // 100.0 //	TRUE	3	5.70708	0.143397	3	6.66567	0.0706958	1.9434	1.9434	3.58832	0.0229963
At4g31540	253531_at	Arabidopsis ATH1-121501 Genome Array	Arabidopsis thaliana	2010-08-10	Exemplar sequence	Affymetrix Proprietary Database	At4g31540	putative protein tomato leucine zipper-containing protein - Lycopersicon esculentum, PIR2:S21495	At4g31540	---	At.31736	June 2009 (TAIR 9)	Chr4:15284738-15286799 (-) // 100.0 //	TRUE	3	5.55612	0.0540548	3	6.51344	0.24737	1.9417	1.9417	3.02015	0.0391576
At5g54250	248153_at	Arabidopsis ATH1-121501 Genome Array	Arabidopsis thaliana	2010-08-10	Exemplar sequence	Affymetrix Proprietary Database	At5g54250	cyclic nucleotide and calmodulin-regulated ion channel supported by cDNA: gi_15027930_gb_AY045822.1_; supported by cDNA: gi_16323173_gb_AY057691.1_	At5g54250	---	At.401	June 2009 (TAIR 9)	Chr5:22025683-22029971 (-) // 100.0 //	TRUE	3	6.71948	0.013612	3	7.67669	0.286786	1.94154	1.94154	3.02494	0.0389736
At1g47710	262440_at	Arabidopsis ATH1-121501 Genome Array	Arabidopsis thaliana	2010-08-10	Exemplar sequence	Affymetrix Proprietary Database	At1g47710	serpin, putative similar to serpin GB:X95277 GI:1197576 from (Hordeum vulgare)	At1g47710	---	At.24855	June 2009 (TAIR 9)	Chr1:17558270-17560061 (+) // 100.0 //	TRUE	3	6.51143	0.0347783	3	7.46844	0.00164529	1.94128	1.94128	8.68532	0.000967319
At3g51260	252094_at	Arabidopsis ATH1-121501 Genome Array	Arabidopsis thaliana	2010-08-10	Exemplar sequence	Affymetrix Proprietary Database	At3g51260	multicatalytic endopeptidase complex alpha chain ; supported by full-length cDNA: Ceres: 35498.	At3g51260	---	At.19974	June 2009 (TAIR 9)	Chr3:19031085-19032746 (+) // 100.0 //	TRUE	3	6.53749	0.0842368	3	7.49446	0.126707	1.94122	1.94122	3.6089	0.0225788
At5g13810	250260_at	Arabidopsis ATH1-121501 Genome Array	Arabidopsis thaliana	2010-08-10	Exemplar sequence	Affymetrix Proprietary Database	At5g13810	putative protein contains similarity to unknown protein (emb CAB72177.1);supported by full-length cDNA: Ceres:124023.	At5g13810	---	At.21450	June 2009 (TAIR 9)	Chr5:4455768-4456593 (+) // 100.0 //	TRUE	3	7.79763	0.0896496	3	8.75456	0.0712201	1.94118	1.94118	4.13243	0.0144652
At2g21270	263756_at	Arabidopsis ATH1-121501 Genome Array	Arabidopsis thaliana	2010-08-10	Exemplar sequence	Affymetrix Proprietary Database	At2g21270	putative ubiquitin fusion-degradation protein ;supported by full-length cDNA: Ceres:34470.	At2g21270	---	At.9747	June 2009 (TAIR 9)	Chr2:9108236-9110012 (+) // 99.79 //	TRUE	3	6.13988	0.0626548	3	7.09668	0.0990832	1.941	1.941	4.12073	0.0146037
At3g61070	251352_at	Arabidopsis ATH1-121501 Genome Array	Arabidopsis thaliana	2010-08-10	Exemplar sequence	Affymetrix Proprietary Database	At3g61070	putative protein hypothetical protein At2g45740 - Arabidopsis thaliana, EMBL:AC004665	At3g61070	---	At.44960	June 2009 (TAIR 9)	Chr3:22604872-22606159 (-) // 100.0 //	TRUE	3	7.04134	0.0772573	3	7.99734	0.0422902	1.93993	1.93993	4.78905	0.00871764
At3g55310	251780_s_at	Arabidopsis ATH1-121501 Genome Array	Arabidopsis thaliana	2010-08-10	Exemplar sequence	Affymetrix Proprietary Database	At3g55310	beta-ketoacyl-ACP reductase - like protein beta-ketoacyl-ACP reductase, Cuphea lanceolata, EMBL:X64566	At3g55310	---	At.1148	June 2009 (TAIR 9)	Chr3:20505973-20506958 (+) // 100.0 //	TRUE	3	3.97742	0.0281575	3	4.93281	0.0138918	1.9391	1.9391	8.06977	0.00128087
At1g06780	260832_at	Arabidopsis ATH1-121501 Genome Array	Arabidopsis thaliana	2010-08-10	Exemplar sequence	Affymetrix Proprietary Database	At1g06780	unknown protein ; supported by cDNA: gi_15028086_gb_AY045900.1_	At1g06780	---	At.12086	June 2009 (TAIR 9)	Chr1:2083688-2086853 (+) // 100.0 //	TRUE	3	5.72442	0.0552233	3	6.67962	0.0338605	1.93884	1.93884	5.54309	0.00518005
At4g20930	254445_at	Arabidopsis ATH1-121501 Genome Array	Arabidopsis thaliana	2010-08-10	Exemplar sequence	Affymetrix Proprietary Database	At4g20930	3-hydroxyisobutyrate dehydrogenase -like protein 3-hydroxyisobutyrate dehydrogenase, Rattus norvegicus, Pir:A32867;supported by full-length cDNA: Ceres:28479.	At4g20930	---	At.32684	June 2009 (TAIR 9)	Chr4:11198626-11201036 (-) // 100.0 //	TRUE	3	5.0905	0.0225535	3	6.04567	0.084689	1.93881	1.93881	5.05194	0.00722123
At1g07350	261081_at	Arabidopsis ATH1-121501 Genome Array	Arabidopsis thaliana	2010-08-10	Exemplar sequence	Affymetrix Proprietary Database	At1g07350	transformer-SR ribonucleoprotein, putative similar to GB:Y09506 from [Nicotiana tabacum] (Plant Mol. Biol. 35 (3), 261-269 (1997)); supported by cDNA: gi_15292732_gb_AY050800.1_	At1g07350	---	At.24511	June 2009 (TAIR 9)	Chr1:2257731-2259586 (-) // 100.0 //	TRUE	2	6.80832	0.00124702	2	7.76333	0.0078426	1.9386	1.9386	14.1662	0.00494612
At3g03930	259335_s_at	Arabidopsis ATH1-121501 Genome Array	Arabidopsis thaliana	2010-08-10	Exemplar sequence	Affymetrix Proprietary Database	At3g03930	unknown protein similar to unknown protein GB:AAC42254 [Arabidopsis thaliana]	At3g03930	---	At.50154	June 2009 (TAIR 9)	Chr3:1011437-1012810 (-) // 100.0 //	TRUE	2	5.91875	0.0442513	2	6.87332	0.000103217	1.938	1.938	6.40995	0.0234844
At1g74310	260248_at	Arabidopsis ATH1-121501 Genome Array	Arabidopsis thaliana	2010-08-10	Exemplar sequence	Affymetrix Proprietary Database	At1g74310	heat shock protein 101 (HSP101) identical to heat shock protein 101 GI:6715468 GB:AAF26423 from [Arabidopsis thaliana]	At1g74310	---	At.69978	June 2009 (TAIR 9)	Chr1:27936714-27939862 (-) // 100.0 //	TRUE	2	5.69731	0.00023877	2	6.65124	0.024358	1.93714	1.93714	8.60187	0.013247
At3g19553	256567_at	Arabidopsis ATH1-121501 Genome Array	Arabidopsis thaliana	2010-08-10	Exemplar sequence	Affymetrix Proprietary Database	At3g19553	amino acid permease, putative contains Pfam profile: PF00324 amino acid permease	At3g19553	---	At.15775	June 2009 (TAIR 9)	Chr3:6790987-6792507 (-) // 100.0 //	TRUE	3	6.14896	0.0829949	3	7.10225	0.00312213	1.93629	1.93629	5.62658	0.00490725
At4g25900	254040_at	Arabidopsis ATH1-121501 Genome Array	Arabidopsis thaliana	2010-08-10	Exemplar sequence	Affymetrix Proprietary Database	At4g25900	possible apospory-associated like protein Pennisetum ciliare possible apospory-associated mRNA clone pSUB C, PID:g549984;supported by full-length cDNA: Ceres:37817.	At4g25900	---	At.2909	June 2009 (TAIR 9)	Chr4:13161486-13163397 (+) // 100.0 //	TRUE	3	6.68079	0.0553409	3	7.63375	0.0316913	1.93585	1.93585	5.59498	0.00500838
At2g46620	265450_at	Arabidopsis ATH1-121501 Genome Array	Arabidopsis thaliana	2010-08-10	Exemplar sequence	Affymetrix Proprietary Database	At2g46620	hypothetical protein predicted by genefinder	At2g46620	---	At.19721	June 2009 (TAIR 9)	Chr2:19139070-19140450 (-) // 100.0 //	TRUE	3	6.11867	0.182374	3	7.07152	0.0397211	1.93569	1.93569	3.50198	0.0248515
At5g61670	247544_at	Arabidopsis ATH1-121501 Genome Array	Arabidopsis thaliana	2010-08-10	Exemplar sequence	Affymetrix Proprietary Database	At5g61670	putative protein ;supported by full-length cDNA: Ceres:112078.	At5g61670	---	At.28655	June 2009 (TAIR 9)	Chr5:24783628-24785201 (+) // 100.0 //	TRUE	3	8.70285	0.193975	3	9.65558	0.0850616	1.93552	1.93552	3.1239	0.0353931
At3g10850	258775_at	Arabidopsis ATH1-121501 Genome Array	Arabidopsis thaliana	2010-08-10	Exemplar sequence	Affymetrix Proprietary Database	At3g10850	hydroxyacylglutathione hydrolase cytoplasmic (glyoxalase II) (GLX II) identical to hydroxyacylglutathione hydrolase cytoplasmic (glyoxalase II) (GLX II) GB:Y08357 [Arabidopsis thaliana] (Biochem. J. 322 (Pt 2), 449-454 (1997)); supported by cDNA: gi_15450456_gb_AY052329.1_	At3g10850	---	At.47367	June 2009 (TAIR 9)	Chr3:3397755-3399522 (-) // 100.0 //	TRUE	3	7.42675	0.335367	3	8.37635	0.00266801	1.93134	1.93134	2.82892	0.047397
At2g29350	266292_at	Arabidopsis ATH1-121501 Genome Array	Arabidopsis thaliana	2010-08-10	Exemplar sequence	Affymetrix Proprietary Database	At2g29350	putative tropinone reductase ;supported by full-length cDNA: Ceres:14555.	At2g29350	---	At.28588	June 2009 (TAIR 9)	Chr2:12601035-12602222 (+) // 100.0 //	TRUE	2	5.02246	0.00457152	2	5.97117	0.0270398	1.93014	1.93014	7.54617	0.0171115
At5g27320	246782_at	Arabidopsis ATH1-121501 Genome Array	Arabidopsis thaliana	2010-08-10	Exemplar sequence	Affymetrix Proprietary Database	At5g27320	putative protein PrMC3 - Pinus radiata, EMBL:AF110333 and to estereases of different species; supported by cDNA: gi_15451145_gb_AY054653.1_	At5g27320	---	At.22176	June 2009 (TAIR 9)	Chr5:9629253-9630746 (+) // 100.0 //	TRUE	3	4.63985	0.141648	3	5.58759	0.0259582	1.92885	1.92885	4.00963	0.0160015
At1g69640	260421_at	Arabidopsis ATH1-121501 Genome Array	Arabidopsis thaliana	2010-08-10	Exemplar sequence	Affymetrix Proprietary Database	At1g69640	acid phosphatase, putative similar to GI:5360721 from (Lupinus albus)	At1g69640	---	At.27818	June 2009 (TAIR 9)	Chr1:26193932-26195460 (-) // 100.0 //	TRUE	3	7.301	0.139422	3	8.24768	0.137289	1.92743	1.92743	3.1171	0.0356263
At1g19740	261141_at	Arabidopsis ATH1-121501 Genome Array	Arabidopsis thaliana	2010-08-10	Exemplar sequence	Affymetrix Proprietary Database	At1g19740	unknown protein contains Pfam profile: PF02190 ATP-dependent protease La (LON) domain	At1g19740	---	At.16207	June 2009 (TAIR 9)	Chr1:6824395-6825232 (+) // 100.0 //	TRUE	3	8.01863	0.18306	3	8.96497	0.0310225	1.92698	1.92698	3.54256	0.0239583
At1g62710	262644_at	Arabidopsis ATH1-121501 Genome Array	Arabidopsis thaliana	2010-08-10	Exemplar sequence	Affymetrix Proprietary Database	At1g62710	beta-VPE nearly identical to beta-VPE GB:BAA09615 GI:1805364 [Arabidopsis thaliana]; supported by cDNA: gi_14194096_gb_AF367254.1_AF367254	At1g62710	---	At.16374	June 2009 (TAIR 9)	Chr1:23224069-23226857 (-) // 100.0 //	TRUE	2	5.15108	0.0349823	2	6.09727	0.00103479	1.92677	1.92677	7.0508	0.0195279
At4g23140	254265_s_at	Arabidopsis ATH1-121501 Genome Array	Arabidopsis thaliana	2010-08-10	Exemplar sequence	Affymetrix Proprietary Database	At4g23140	serine threonine kinase - like protein KI domain interacting kinase 1 (KIK1), Zea mays; supported by cDNA: gi_13506746_gb_AF224706.1_AF224706	At4g23140	---	At.21993	June 2009 (TAIR 9)	Chr4:12121396-12124037 (+) // 100.0 //	TRUE	2	6.49128	0.0086437	2	7.43574	0.0197714	1.92447	1.92447	7.92362	0.015557
At1g16850	256114_at	Arabidopsis ATH1-121501 Genome Array	Arabidopsis thaliana	2010-08-10	Exemplar sequence	Affymetrix Proprietary Database	At1g16850	unknown protein ; supported by cDNA: gi_13358195_gb_AF325003.2_AF325003	At1g16850	---	At.20693	June 2009 (TAIR 9)	Chr1:5765061-5765618 (-) // 100.0 //	TRUE	2	7.0183	0.00578154	2	7.96255	0.00536108	1.92419	1.92419	12.6505	0.00619064
At1g64900	262882_at	Arabidopsis ATH1-121501 Genome Array	Arabidopsis thaliana	2010-08-10	Exemplar sequence	Affymetrix Proprietary Database	At1g64900	cytochrome p450, putative similar to cytochrome p450 GI:438240 from [Solanum melongena]; supported by cDNA: gi_1432144_gb_U61231.1_ATU61231	At1g64900	---	At.10371	June 2009 (TAIR 9)	Chr1:24113282-24114803 (+) // 100.0 //	TRUE	2	6.8422	0.0019497	2	7.78509	0.0275816	1.92238	1.92238	7.75958	0.0162056
At2g15390	263565_at	Arabidopsis ATH1-121501 Genome Array	Arabidopsis thaliana	2010-08-10	Exemplar sequence	Affymetrix Proprietary Database	At2g15390	unknown protein	At2g15390	---	At.28327	June 2009 (TAIR 9)	Chr2:6709344-6710856 (-) // 100.0 //	TRUE	3	4.21233	0.0229689	3	5.15385	0.186698	1.92055	1.92055	3.56144	0.0235557
At1g76580	259971_at	Arabidopsis ATH1-121501 Genome Array	Arabidopsis thaliana	2010-08-10	Exemplar sequence	Affymetrix Proprietary Database	At1g76580	unknown protein similar to SPL1-related proteins: GB:CAB56771, GB:CAB56770, GB:CAB56773 [Arabidopsis thaliana]	At1g76580	---	At.504	June 2009 (TAIR 9)	Chr1:28734599-28738451 (+) // 100.0 //	TRUE	3	5.33551	0.0951434	3	6.27702	0.194387	1.92053	1.92053	3.03066	0.0387556
At3g24740	257594_at	Arabidopsis ATH1-121501 Genome Array	Arabidopsis thaliana	2010-08-10	Exemplar sequence	Affymetrix Proprietary Database	At3g24740	unknown protein	At3g24740	---	At.27920	June 2009 (TAIR 9)	Chr3:9032396-9033461 (+) // 100.0 //	TRUE	3	5.57288	0.00388175	3	6.51334	0.235676	1.91915	1.91915	3.32811	0.0291571
At1g03520	264844_at	Arabidopsis ATH1-121501 Genome Array	Arabidopsis thaliana	2010-08-10	Exemplar sequence	Affymetrix Proprietary Database	At1g03520	putative glycosylation enzyme ; supported by cDNA: gi_15292806_gb_AY050837.1_	At1g03520	---	At.15601	June 2009 (TAIR 9)	Chr1:877947-879553 (-) // 100.0 //	TRUE	3	4.83939	0.171735	3	5.77888	0.0518679	1.91785	1.91785	3.44124	0.0262639
At5g10710	246020_at	Arabidopsis ATH1-121501 Genome Array	Arabidopsis thaliana	2010-08-10	Exemplar sequence	Affymetrix Proprietary Database	At5g10710	putative protein ; supported by cDNA: gi_13430737_gb_AF360281.1_AF360281	At5g10710	---	At.10126	June 2009 (TAIR 9)	Chr5:3379618-3382648 (+) // 100.0 //	TRUE	3	4.62282	0.142784	3	5.56131	0.0516939	1.91653	1.91653	3.68602	0.0210922
At4g36210	253081_at	Arabidopsis ATH1-121501 Genome Array	Arabidopsis thaliana	2010-08-10	Exemplar sequence	Affymetrix Proprietary Database	At4g36210	putative protein F35D11.3, Caenorhabditis elegans, PATX:G868225	At4g36210	---	At.23644	June 2009 (TAIR 9)	Chr4:17130950-17134302 (+) // 100.0 //	TRUE	2	7.40569	0.00310889	2	8.34409	0.0111916	1.91641	1.91641	11.0976	0.00802217
At3g44735	252624_at	Arabidopsis ATH1-121501 Genome Array	Arabidopsis thaliana	2010-08-10	Exemplar sequence	Affymetrix Proprietary Database	At3g44735	Expressed protein ; supported by full-length cDNA: Ceres: 41162.	At3g44735	---	At.36115	June 2009 (TAIR 9)	Chr3:16291387-16292118 (-) // 100.0 //	TRUE	3	7.10457	0.121546	3	8.04249	0.0492449	1.91577	1.91577	3.93095	0.0170893
At2g44680	266881_at	Arabidopsis ATH1-121501 Genome Array	Arabidopsis thaliana	2010-08-10	Exemplar sequence	Affymetrix Proprietary Database	At2g44680	putative casein kinase II beta subunit ;supported by full-length cDNA: Ceres:40953.	At2g44680	---	At.12539	June 2009 (TAIR 9)	Chr2:18426897-18428166 (-) // 100.0 //	TRUE	3	5.15195	0.0036371	3	6.08921	0.135937	1.91489	1.91489	4.34528	0.0122022
At1g53160	261375_at	Arabidopsis ATH1-121501 Genome Array	Arabidopsis thaliana	2010-08-10	Exemplar sequence	Affymetrix Proprietary Database	At1g53160	transcription factor, putative similar to GB:X92369 from [Antirrhinum majus];supported by full-length cDNA: Ceres:12071.	At1g53160	---	At.496	June 2009 (TAIR 9)	Chr1:19806477-19807080 (+) // 100.0 //	TRUE	3	4.94446	0.0793496	3	5.88065	0.253088	1.91347	1.91347	2.81235	0.0482016
At3g25800	259408_at	Arabidopsis ATH1-121501 Genome Array	Arabidopsis thaliana	2010-08-10	Exemplar sequence	Affymetrix Proprietary Database	At3g25800	protein phosphatase 2A 65 kDa regulatory subunit identical to protein phosphatase 2A 65 kDa regulatory subunit GB:X82002 [Arabidopsis thaliana] (Plant Mol. Biol. 26 (4), 1125-1138 (1994))	At3g25800	---	At.159	June 2009 (TAIR 9)	Chr3:9422821-9425783 (-) // 100.0 //	TRUE	3	7.08406	0.0789144	3	8.01917	0.0790635	1.91203	1.91203	4.07497	0.0151609
At4g08980	255066_at	Arabidopsis ATH1-121501 Genome Array	Arabidopsis thaliana	2010-08-10	Exemplar sequence	Affymetrix Proprietary Database	At4g08980	F-box protein family, AtFBW2 contains similarity to N7 protein GI:3273101 from [Medicago truncatula];supported by full-length cDNA: Ceres:11257.	At4g08980	---	At.27697	June 2009 (TAIR 9)	Chr4:5758992-5760108 (+) // 100.0 //	TRUE	3	7.10386	0.192744	3	8.03799	0.0385814	1.91073	1.91073	3.36399	0.0282004
At3g28220	256577_at	Arabidopsis ATH1-121501 Genome Array	Arabidopsis thaliana	2010-08-10	Exemplar sequence	Affymetrix Proprietary Database	At3g28220	unknown protein	At3g28220	---	At.5801	June 2009 (TAIR 9)	Chr3:10524419-10526497 (+) // 100.0 //	TRUE	2	8.52022	0.0391166	2	9.45386	0.00116375	1.91009	1.91009	6.57883	0.0223337
At2g35795	265826_at	Arabidopsis ATH1-121501 Genome Array	Arabidopsis thaliana	2010-08-10	Exemplar sequence	Affymetrix Proprietary Database	At2g35795	hypothetical protein predicted by genefinder and genscan;supported by full-length cDNA: Ceres:112110.	At2g35795	---	At.37624	June 2009 (TAIR 9)	Chr2:15042845-15043334 (+) // 99.41 //	TRUE	3	5.50454	0.276905	3	6.43467	0.000695126	1.90546	1.90546	3.05772	0.0377424
At1g27730	261648_at	Arabidopsis ATH1-121501 Genome Array	Arabidopsis thaliana	2010-08-10	Exemplar sequence	Affymetrix Proprietary Database	At1g27730	salt-tolerance zinc finger protein identical to salt-tolerance zinc finger protein GB:CAA64820 GI:1565227 from [Arabidopsis thaliana]; supported by cDNA: gi_14334649_gb_AY034998.1_	At1g27730	---	At.24624	June 2009 (TAIR 9)	Chr1:9648301-9648985 (-) // 100.0 //	TRUE	2	8.00265	0.00219553	2	8.93207	2.8e-05	1.90451	1.90451	27.8745	0.00128454
At3g19910	257967_at	Arabidopsis ATH1-121501 Genome Array	Arabidopsis thaliana	2010-08-10	Exemplar sequence	Affymetrix Proprietary Database	At3g19910	hypothetical protein predicted by genemark;supported by full-length cDNA: Ceres:108568.	At3g19910	---	At.19776	June 2009 (TAIR 9)	Chr3:6926496-6929324 (+) // 100.0 //	TRUE	3	6.44159	0.0370265	3	7.37073	0.162151	1.90414	1.90414	3.60597	0.0226375
At2g14560	265837_at	Arabidopsis ATH1-121501 Genome Array	Arabidopsis thaliana	2010-08-10	Exemplar sequence	Affymetrix Proprietary Database	At2g14560	unknown protein	At2g14560	---	At.28628	June 2009 (TAIR 9)	Chr2:6214149-6215170 (+) // 100.0 //	TRUE	2	9.83293	0.00546243	2	10.7618	1.07e-05	1.90373	1.90373	17.7556	0.00315696
At1g52890	260203_at	Arabidopsis ATH1-121501 Genome Array	Arabidopsis thaliana	2010-08-10	Exemplar sequence	Affymetrix Proprietary Database	At1g52890	NAM-like protein similar to NAM (no apical meristem) GB:CAA63101 from [Petunia x hybrida]	At1g52890	---	At.1571	June 2009 (TAIR 9)	Chr1:19697291-19698444 (-) // 100.0 //	TRUE	2	6.22612	0.00264435	2	7.15431	0.000258332	1.90288	1.90288	24.3641	0.00168037
At5g48810	248682_at	Arabidopsis ATH1-121501 Genome Array	Arabidopsis thaliana	2010-08-10	Exemplar sequence	Affymetrix Proprietary Database	At5g48810	cytochrome b5 (dbj|BAA74840.1) ; supported by full-length cDNA: Ceres: 27167.	At5g48810	---	At.23051	June 2009 (TAIR 9)	Chr5:19789248-19790180 (-) // 100.0 //	TRUE	3	9.10081	0.00844931	3	10.0258	0.00057049	1.89868	1.89868	16.8695	7.24e-05
At5g17650	246440_at	Arabidopsis ATH1-121501 Genome Array	Arabidopsis thaliana	2010-08-10	Exemplar sequence	Affymetrix Proprietary Database	At5g17650	glycine/proline-rich protein glycine/proline-rich protein GPRP - Arabidopsis thaliana, EMBL:X84315	At5g17650	---	At.43059	June 2009 (TAIR 9)	Chr5:5816999-5817763 (-) // 100.0 //	TRUE	3	5.70569	0.0406441	3	6.63057	0.034952	1.89853	1.89853	5.82635	0.00432264
At5g50800	248467_at	Arabidopsis ATH1-121501 Genome Array	Arabidopsis thaliana	2010-08-10	Exemplar sequence	Affymetrix Proprietary Database	At5g50800	MtN3-like protein ;supported by full-length cDNA: Ceres:36264.	At5g50800	---	At.29712	June 2009 (TAIR 9)	Chr5:20665279-20667140 (-) // 100.0 //	TRUE	2	4.17821	0.00284682	2	5.10234	0.0261468	1.89753	1.89753	7.67528	0.0165547
At2g46270	266555_at	Arabidopsis ATH1-121501 Genome Array	Arabidopsis thaliana	2010-08-10	Exemplar sequence	Affymetrix Proprietary Database	At2g46270	G-box binding bZIP transcription factor identical to PIR:S20885; supported by cDNA: gi_600862_gb_U17891.1_ATU17891	At2g46270	---	At.19966	June 2009 (TAIR 9)	Chr2:19000858-19002901 (+) // 100.0 //	TRUE	3	6.15032	0.0724663	3	7.07282	0.174288	1.8954	1.8954	3.2166	0.032385
At3g52430	252060_at	Arabidopsis ATH1-121501 Genome Array	Arabidopsis thaliana	2010-08-10	Exemplar sequence	Affymetrix Proprietary Database	At3g52430	putative protein other hypothetical proteins in Arabidopsis thaliana; supported by cDNA: gi_6457330_gb_AF188329.1_AF188329	At3g52430	---	At.22858	June 2009 (TAIR 9)	Chr3:19431565-19434292 (+) // 100.0 //	TRUE	2	4.87189	0.000571496	2	5.79373	0.083094	1.89453	1.89453	4.5071	0.0458668
At5g41960	249285_at	Arabidopsis ATH1-121501 Genome Array	Arabidopsis thaliana	2010-08-10	Exemplar sequence	Affymetrix Proprietary Database	At5g41960	unknown protein	At5g41960	---	At.30196	June 2009 (TAIR 9)	Chr5:16789759-16790868 (+) // 100.0 //	TRUE	3	5.8053	0.199096	3	6.72568	0.09567	1.89261	1.89261	2.93623	0.0425488
At1g55680	264548_at	Arabidopsis ATH1-121501 Genome Array	Arabidopsis thaliana	2010-08-10	Exemplar sequence	Affymetrix Proprietary Database	At1g55680	unknown protein ; supported by cDNA: gi_13430435_gb_AF360130.1_AF360130	At1g55680	---	At.64897	June 2009 (TAIR 9)	Chr1:20804987-20807294 (-) // 100.0 //	TRUE	3	6.46265	0.0405262	3	7.38291	0.0255656	1.89245	1.89245	6.20007	0.00344164
At3g26170	257634_s_at	Arabidopsis ATH1-121501 Genome Array	Arabidopsis thaliana	2010-08-10	Exemplar sequence	Affymetrix Proprietary Database	At3g26170	cytochrome P450, putative similar to cytochrome P450 GB:O65784 [Arabidopsis thaliana]; supported by full-length cDNA: Ceres: 262802.	At3g26170	---	At.25393	June 2009 (TAIR 9)	Chr3:9573541-9575129 (-) // 100.0 // /// Chr3:9578406-9579993 (-) // 96.22 //	TRUE	2	7.67541	0.012069	2	8.59386	0.00651521	1.89008	1.89008	9.52788	0.0108369
At2g11520	263274_at	Arabidopsis ATH1-121501 Genome Array	Arabidopsis thaliana	2010-08-10	Exemplar sequence	Affymetrix Proprietary Database	At2g11520	putative protein kinase contains a protein kinase domain profile (PDOC00100); supported by cDNA: gi_13605880_gb_AF367339.1_AF367339	At2g11520	---	At.28731	June 2009 (TAIR 9)	Chr2:4619144-4621448 (+) // 100.0 //	TRUE	3	6.03991	0.0835806	3	6.9571	0.20557	1.88843	1.88843	2.95432	0.0417896
At5g11520	250385_at	Arabidopsis ATH1-121501 Genome Array	Arabidopsis thaliana	2010-08-10	Exemplar sequence	Affymetrix Proprietary Database	At5g11520	aspartate aminotransferase (Asp3) ; supported by cDNA: gi_15292662_gb_AY050765.1_	At5g11520	---	At.21687	June 2009 (TAIR 9)	Chr5:3685256-3687721 (-) // 100.0 //	TRUE	3	7.88292	0.0185686	3	8.7996	0.181817	1.88776	1.88776	3.54687	0.0238656
At5g60160	247624_at	Arabidopsis ATH1-121501 Genome Array	Arabidopsis thaliana	2010-08-10	Exemplar sequence	Affymetrix Proprietary Database	At5g60160	aspartyl aminopeptidase - like protein aspartyl aminopeptidase, Homo sapiens, EMBL:AF005050;supported by full-length cDNA: Ceres:126533.	At5g60160	---	At.7262	June 2009 (TAIR 9)	Chr5:24223886-24226783 (-) // 100.0 //	TRUE	3	6.64611	0.184792	3	7.56272	0.0452382	1.88767	1.88767	3.31017	0.0296498
At1g01290	261044_at	Arabidopsis ATH1-121501 Genome Array	Arabidopsis thaliana	2010-08-10	Exemplar sequence	Affymetrix Proprietary Database	At1g01290	molybdopterin biosynthesis CNX3 protein, putative similar to molybdopterin biosynthesis CNX3 protein GB:Q39056 from [Arabidopsis thaliana]	At1g01290	---	At.17	June 2009 (TAIR 9)	Chr1:114298-115296 (+) // 100.0 //	TRUE	3	4.54451	0.15747	3	5.46097	0.137914	1.88747	1.88747	2.92064	0.0432157
At5g60900	247602_at	Arabidopsis ATH1-121501 Genome Array	Arabidopsis thaliana	2010-08-10	Exemplar sequence	Affymetrix Proprietary Database	At5g60900	S-receptor kinase homolog 2 precursor S-receptor kinase homolog 2 precursor, Arabidopsis thaliana, PIR:S27754	At5g60900	---	At.318	June 2009 (TAIR 9)	Chr5:24498466-24501494 (-) // 100.0 //	TRUE	2	5.60535	0.0211718	2	6.52051	0.00324899	1.88579	1.88579	8.28199	0.0142678
At1g70810	262314_at	Arabidopsis ATH1-121501 Genome Array	Arabidopsis thaliana	2010-08-10	Exemplar sequence	Affymetrix Proprietary Database	At1g70810	unknown protein contains similarity to zinc finger and C2 domain protein GI:9957238 from [Arabidopsis thaliana];supported by full-length cDNA: Ceres:23322.	At1g70810	---	At.22408	June 2009 (TAIR 9)	Chr1:26704206-26705091 (+) // 100.0 //	TRUE	3	5.51503	0.159891	3	6.42995	0.0158186	1.88547	1.88547	3.78048	0.0194278
At1g71980	260168_at	Arabidopsis ATH1-121501 Genome Array	Arabidopsis thaliana	2010-08-10	Exemplar sequence	Affymetrix Proprietary Database	At1g71980	unknown protein contains zinc finger, C3HC4 type (RING finger) domain	At1g71980	---	At.16178	June 2009 (TAIR 9)	Chr1:27098321-27099881 (+) // 100.0 //	TRUE	3	7.68707	0.070836	3	8.60175	0.115171	1.88515	1.88515	3.67336	0.021328
At3g63080	251205_at	Arabidopsis ATH1-121501 Genome Array	Arabidopsis thaliana	2010-08-10	Exemplar sequence	Affymetrix Proprietary Database	At3g63080	glutathione peroxidase -like protein phospholipid-hydroperoxide glutathione peroxidase, spinach, PIR:JC5619;supported by full-length cDNA: Ceres:13092.	At3g63080	---	At.43439	June 2009 (TAIR 9)	Chr3:23310160-23311200 (+) // 100.0 //	TRUE	3	6.25408	0.167694	3	7.16845	0.0284173	1.88475	1.88475	3.57628	0.0232449
At3g12750	257715_at	Arabidopsis ATH1-121501 Genome Array	Arabidopsis thaliana	2010-08-10	Exemplar sequence	Affymetrix Proprietary Database	At3g12750	putative zinc transporter identical to putative zinc transporter GB:AAC24197 from [Arabidopsis thaliana], ( Proc. Natl. Acad. Sci. U.S.A. 95 (12), 7220-7224 (1998)); supported by cDNA: gi_3252865_gb_AF033535.1_AF033535	At3g12750	---	At.21212	June 2009 (TAIR 9)	Chr3:4051949-4053156 (-) // 100.0 //	TRUE	2	5.57139	0.000893506	2	6.48554	1.97e-07	1.88445	1.88445	43.2447	0.0005343
At4g32940	253358_at	Arabidopsis ATH1-121501 Genome Array	Arabidopsis thaliana	2010-08-10	Exemplar sequence	Affymetrix Proprietary Database	At4g32940	gamma-VPE (vacuolar processing enzyme) ; supported by cDNA: gi_13877794_gb_AF370160.1_AF370160	At4g32940	---	At.21567	June 2009 (TAIR 9)	Chr4:15900556-15903161 (-) // 100.0 //	TRUE	2	10.7356	2.91e-05	2	11.6491	0.00482634	1.88353	1.88353	18.5388	0.002897
At1g07380	261071_at	Arabidopsis ATH1-121501 Genome Array	Arabidopsis thaliana	2010-08-10	Exemplar sequence	Affymetrix Proprietary Database	At1g07380	unknown protein	At1g07380	---	At.49300	June 2009 (TAIR 9)	Chr1:2264828-2268306 (-) // 100.0 //	TRUE	3	4.39944	0.0246446	3	5.30962	0.127421	1.87928	1.87928	4.04271	0.0155692
At2g22300	263457_at	Arabidopsis ATH1-121501 Genome Array	Arabidopsis thaliana	2010-08-10	Exemplar sequence	Affymetrix Proprietary Database	At2g22300	unknown protein	At2g22300	---	At.48505	June 2009 (TAIR 9)	Chr2:9472186-9476472 (+) // 100.0 //	TRUE	3	6.08716	0.298913	3	6.99678	0.021994	1.87854	1.87854	2.78118	0.0497585
At5g58575	247833_at	Arabidopsis ATH1-121501 Genome Array	Arabidopsis thaliana	2010-08-10	Exemplar sequence	Affymetrix Proprietary Database	At5g58575	putative protein	At5g58575	---	At.26222	June 2009 (TAIR 9)	Chr5:23672865-23675224 (+) // 100.0 //	TRUE	3	4.94899	0.0215022	3	5.85719	0.00679572	1.8767	1.8767	9.35111	0.000728272
At4g09030	255080_at	Arabidopsis ATH1-121501 Genome Array	Arabidopsis thaliana	2010-08-10	Exemplar sequence	Affymetrix Proprietary Database	At4g09030	arabinogalactan-protein homolog arabinogalactan-protein - Arabidopsis thaliana,PID:g3883126; supported by cDNA: gi_10880496_gb_AF195891.1_AF195891	At4g09030	---	At.4196	June 2009 (TAIR 9)	Chr4:5792248-5792632 (+) // 100.0 //	TRUE	2	7.1121	0.000663918	2	8.01942	0.000829347	1.87555	1.87555	33.2049	0.000905743
At5g21070	246026_at	Arabidopsis ATH1-121501 Genome Array	Arabidopsis thaliana	2010-08-10	Exemplar sequence	Affymetrix Proprietary Database	At5g21070	putative protein predicted protein - Oryza sativa - TREMBL:AP001072_3;supported by full-length cDNA: Ceres:3689.	At5g21070	---	At.23853	June 2009 (TAIR 9)	Chr5:7156355-7157490 (+) // 100.0 //	TRUE	3	6.17187	0.0571177	3	7.0787	0.0960768	1.87492	1.87492	4.01295	0.0159574
At4g23890	254187_at	Arabidopsis ATH1-121501 Genome Array	Arabidopsis thaliana	2010-08-10	Exemplar sequence	Affymetrix Proprietary Database	At4g23890	putative protein hypothetical protein, Synechocystis sp., PIR:S76577;supported by full-length cDNA: Ceres:30708.	At4g23890	---	At.48899	June 2009 (TAIR 9)	Chr4:12420592-12421345 (-) // 100.0 //	TRUE	3	9.24307	0.132811	3	10.1499	0.0132201	1.87487	1.87487	4.11001	0.014732
At1g01560	259428_at	Arabidopsis ATH1-121501 Genome Array	Arabidopsis thaliana	2010-08-10	Exemplar sequence	Affymetrix Proprietary Database	At1g01560	MAP kinase, putative similar to MAP kinase 5 GI:4239889 from [Zea mays]	At1g01560	---	At.49840	June 2009 (TAIR 9)	Chr1:202344-204189 (+) // 100.0 //	TRUE	2	5.29701	0.00931681	2	6.20296	0.00336288	1.87378	1.87378	11.378	0.00763609
At1g15520	261763_at	Arabidopsis ATH1-121501 Genome Array	Arabidopsis thaliana	2010-08-10	Exemplar sequence	Affymetrix Proprietary Database	At1g15520	ABC transporter, putative similar to ABC transporter GI:9279716 from [Arabidopsis thaliana]	At1g15520	---	At.49303	June 2009 (TAIR 9)	Chr1:5331992-5338175 (-) // 100.0 //	TRUE	2	4.69159	0.0455892	2	5.5971	0.00454603	1.87321	1.87321	5.71921	0.0292381
At5g48480	248710_at	Arabidopsis ATH1-121501 Genome Array	Arabidopsis thaliana	2010-08-10	Exemplar sequence	Affymetrix Proprietary Database	At5g48480	unknown protein ;supported by full-length cDNA: Ceres:31667.	At5g48480	---	At.20821	June 2009 (TAIR 9)	Chr5:19644813-19645658 (+) // 100.0 //	TRUE	3	5.84708	0.0824443	3	6.75047	0.00582276	1.87046	1.87046	5.26671	0.00622604
At2g44100	267236_at	Arabidopsis ATH1-121501 Genome Array	Arabidopsis thaliana	2010-08-10	Exemplar sequence	Affymetrix Proprietary Database	At2g44100	GDP dissociation inhibitor identical to GB:D83531;supported by full-length cDNA: Ceres:29536.	At2g44100	---	At.21525	June 2009 (TAIR 9)	Chr2:18241803-18244864 (+) // 100.0 //	TRUE	3	8.42487	0.0157966	3	9.32822	0.0851878	1.8704	1.8704	4.92364	0.00790873
At2g26560	245038_at	Arabidopsis ATH1-121501 Genome Array	Arabidopsis thaliana	2010-08-10	Exemplar sequence	Affymetrix Proprietary Database	At2g26560	similar to latex allergen from Hevea brasiliensis ;supported by full-length cDNA: Ceres:1999.	At2g26560	---	At.12388	June 2009 (TAIR 9)	Chr2:11293911-11295708 (-) // 100.0 //	TRUE	2	8.91815	0.00780247	2	9.82073	0.00465757	1.86941	1.86941	11.4352	0.00756079
At4g28490	253779_at	Arabidopsis ATH1-121501 Genome Array	Arabidopsis thaliana	2010-08-10	Exemplar sequence	Affymetrix Proprietary Database	At4g28490	receptor-like protein kinase 5 precursor (RLK5) ; supported by cDNA: gi_166849_gb_M84660.1_ATHRLPKC	At4g28490	---	At.19985	June 2009 (TAIR 9)	Chr4:14077893-14080965 (+) // 100.0 //	TRUE	2	5.64385	0.0076974	2	6.54272	0.000358217	1.86461	1.86461	14.1633	0.0049481
At3g07560	259068_at	Arabidopsis ATH1-121501 Genome Array	Arabidopsis thaliana	2010-08-10	Exemplar sequence	Affymetrix Proprietary Database	At3g07560	unknown protein	At3g07560	---	At.28242	June 2009 (TAIR 9)	Chr3:2411615-2412796 (-) // 98.14 //	TRUE	3	7.89419	0.216936	3	8.79289	0.0381255	1.86439	1.86439	3.08217	0.0368538
At1g67360	264968_at	Arabidopsis ATH1-121501 Genome Array	Arabidopsis thaliana	2010-08-10	Exemplar sequence	Affymetrix Proprietary Database	At1g67360	stress related protein, putative similar to stress related protein GI:5802955 from [Vitis riparia];supported by full-length cDNA: Ceres:14043.	At1g67360	---	At.24217	June 2009 (TAIR 9)	Chr1:25237071-25237913 (-) // 100.0 //	TRUE	2	7.79544	0.000480285	2	8.69372	0.00112952	1.86385	1.86385	31.6623	0.000996018
At3g49420	252271_s_at	Arabidopsis ATH1-121501 Genome Array	Arabidopsis thaliana	2010-08-10	Exemplar sequence	Affymetrix Proprietary Database	At3g49420	putative protein CGI-141 protein- Homo sapiens, EMBL:AF151899;supported by full-length cDNA: Ceres:124223.	At3g49420	---	At.48968	June 2009 (TAIR 9)	Chr3:18329854-18331070 (+) // 100.0 // /// Chr5:176796-178010 (-) // 99.29 //	TRUE	3	5.27253	0.0706119	3	6.17066	0.094298	1.86364	1.86364	3.83066	0.0186076
At5g60910	247553_at	Arabidopsis ATH1-121501 Genome Array	Arabidopsis thaliana	2010-08-10	Exemplar sequence	Affymetrix Proprietary Database	At5g60910	MAD box containing protein NAP1-1 - like NAP1-1, Nicotiana tabacum, EMBL:AF009126; supported by cDNA: gi_14423383_gb_AF386929.1_AF386929	At5g60910	---	At.5426	June 2009 (TAIR 9)	Chr5:24502735-24506013 (-) // 100.0 //	TRUE	3	6.82112	0.266383	3	7.71851	0.040603	1.86269	1.86269	2.8053	0.0485486
At2g15320	263330_at	Arabidopsis ATH1-121501 Genome Array	Arabidopsis thaliana	2010-08-10	Exemplar sequence	Affymetrix Proprietary Database	At2g15320	putative leucine-rich repeat disease resistance protein ;supported by full-length cDNA: Ceres:20900.	At2g15320	---	At.14560	June 2009 (TAIR 9)	Chr2:6666526-6667675 (-) // 100.0 //	TRUE	2	5.34797	0.00134653	2	6.24528	0.0138894	1.86258	1.86258	10.2806	0.00932928
At4g38640	252959_at	Arabidopsis ATH1-121501 Genome Array	Arabidopsis thaliana	2010-08-10	Exemplar sequence	Affymetrix Proprietary Database	At4g38640	putative protein NADH dehydrogenase (ubiquinone) (EC 1.6.5.3) chain 4 - Trypanosoma brucei mitochondrion (SGC6), PIR2:C22845; supported by cDNA: gi_16649076_gb_AY059908.1_	At4g38640	---	At.22287	June 2009 (TAIR 9)	Chr4:18059883-18062091 (-) // 100.0 //	TRUE	3	6.57894	0.0447961	3	7.47617	0.0425994	1.86249	1.86249	5.25681	0.00626806
At5g42980	249176_at	Arabidopsis ATH1-121501 Genome Array	Arabidopsis thaliana	2010-08-10	Exemplar sequence	Affymetrix Proprietary Database	At5g42980	thioredoxin (clone GIF1) (pir||S58118) ; supported by full-length cDNA: Ceres: 13096.	At5g42980	---	At.24175	June 2009 (TAIR 9)	Chr5:17242771-17243718 (+) // 100.0 //	TRUE	3	11.0684	0.249072	3	11.9642	0.00869247	1.86066	1.86066	3.05609	0.0378025
At1g13090	262780_at	Arabidopsis ATH1-121501 Genome Array	Arabidopsis thaliana	2010-08-10	Exemplar sequence	Affymetrix Proprietary Database	At1g13090	putative cytochrome P450 monooxygenase strong similarity to gb|X97864 cytochrome P450 from Arabidopsis thaliana and is a member of the PF|00067 Cytochrome P450 family. ESTs gb|N65665, gb|T14112, gb|T76255, gb|T20906 and gb|AI100027 come from this gene;supported by full-length cDNA: Ceres:35385	At1g13090	---	At.11253	June 2009 (TAIR 9)	Chr1:4461845-4463400 (+) // 100.0 //	TRUE	3	6.67735	0.133005	3	7.57241	0.00179175	1.85968	1.85968	4.2225	0.0134506
At5g16800	246448_at	Arabidopsis ATH1-121501 Genome Array	Arabidopsis thaliana	2010-08-10	Exemplar sequence	Affymetrix Proprietary Database	At5g16800	putative protein putative N-acetlytransferase F13E7.7 - Arabidopsis thaliana, EMBL:AC018363	At5g16800	---	At.9935	June 2009 (TAIR 9)	Chr5:5524508-5526295 (-) // 100.0 //	TRUE	3	6.07501	0.13818	3	6.96959	0.0574659	1.85907	1.85907	3.50303	0.0248281
At5g11680	250332_at	Arabidopsis ATH1-121501 Genome Array	Arabidopsis thaliana	2010-08-10	Exemplar sequence	Affymetrix Proprietary Database	At5g11680	putative protein predicted proteins, Arabidopsis thaliana;supported by full-length cDNA: Ceres:403.	At5g11680	---	At.24649	June 2009 (TAIR 9)	Chr5:3759462-3760634 (+) // 100.0 //	TRUE	3	6.53904	0.0111199	3	7.43293	0.0108436	1.85818	1.85818	10.4471	0.000474341
At5g38900	249481_at	Arabidopsis ATH1-121501 Genome Array	Arabidopsis thaliana	2010-08-10	Exemplar sequence	Affymetrix Proprietary Database	At5g38900	frnE protein - like frnE protein, Deinococcus radiodurans, PIR:E75491;supported by full-length cDNA: Ceres:10982.	At5g38900	---	At.30375	June 2009 (TAIR 9)	Chr5:15573744-15574945 (-) // 100.0 //	TRUE	2	5.63722	0.0611214	2	6.53083	0.00755966	1.85782	1.85782	4.82218	0.0404153
At3g27380	257713_at	Arabidopsis ATH1-121501 Genome Array	Arabidopsis thaliana	2010-08-10	Exemplar sequence	Affymetrix Proprietary Database	At3g27380	succinate dehydrogenase iron-protein subunit, putative similar to succinate dehydrogenase iron-protein subunit (SDHB) GB:BAA82749 [Oryza sativa]; supported by full-length cDNA: Ceres: 2924.	At3g27380	---	At.71559	June 2009 (TAIR 9)	Chr3:10131208-10132673 (-) // 100.0 //	TRUE	3	7.22987	0.000986469	3	8.12203	0.213655	1.85596	1.85596	3.33539	0.0289597
At4g02860	255451_at	Arabidopsis ATH1-121501 Genome Array	Arabidopsis thaliana	2010-08-10	Exemplar sequence	Affymetrix Proprietary Database	At4g02860	putative protein similar to T5J8.17	At4g02860	---	At.34261	June 2009 (TAIR 9)	Chr4:1268951-1270451 (-) // 100.0 //	TRUE	3	6.27785	0.0732109	3	7.16886	0.124181	1.85447	1.85447	3.47358	0.0255004
At5g52390	248333_at	Arabidopsis ATH1-121501 Genome Array	Arabidopsis thaliana	2010-08-10	Exemplar sequence	Affymetrix Proprietary Database	At5g52390	photoassimilate-responsive protein PAR-like protein ;supported by full-length cDNA: Ceres:17872.	At5g52390	---	At.29617	June 2009 (TAIR 9)	Chr5:21264280-21265173 (-) // 100.0 //	TRUE	2	5.4262	0.0494077	2	6.31701	0.0123735	1.85422	1.85422	5.06842	0.0367924
At4g09830	254999_at	Arabidopsis ATH1-121501 Genome Array	Arabidopsis thaliana	2010-08-10	Exemplar sequence	Affymetrix Proprietary Database	At4g09830	putative protein ; supported by full-length cDNA: Ceres: 142381.	At4g09830	---	At.7624	June 2009 (TAIR 9)	Chr4:6188865-6190591 (+) // 100.0 //	TRUE	3	7.86101	0.0251301	3	8.75162	0.0311233	1.85396	1.85396	6.5039	0.00288358
At1g27530	262298_at	Arabidopsis ATH1-121501 Genome Array	Arabidopsis thaliana	2010-08-10	Exemplar sequence	Affymetrix Proprietary Database	At1g27530	unknown protein Similar to gb|AF151884 CGI-126 protein from Homo sapiens. EST gb|Z18048 comes from this gene; supported by full-length cDNA: Ceres: 1715.	At1g27530	---	At.11515	June 2009 (TAIR 9)	Chr1:9562760-9563887 (-) // 100.0 //	TRUE	3	7.35929	0.0269454	3	8.24889	0.0853283	1.85265	1.85265	4.59846	0.0100425
At2g30860	267153_at	Arabidopsis ATH1-121501 Genome Array	Arabidopsis thaliana	2010-08-10	Exemplar sequence	Affymetrix Proprietary Database	At2g30860	glutathione S-transferase identical to GB:Y12295; supported by cDNA: gi_13926309_gb_AF372905.1_AF372905	At2g30860	---	At.22585	June 2009 (TAIR 9)	Chr2:13139131-13140057 (+) // 100.0 //	TRUE	3	11.2781	0.138403	3	12.167	0.00874476	1.85179	1.85179	4.01373	0.0159471
At2g18660	266070_at	Arabidopsis ATH1-121501 Genome Array	Arabidopsis thaliana	2010-08-10	Exemplar sequence	Affymetrix Proprietary Database	At2g18660	hypothetical protein predicted by genscan	At2g18660	---	At.28538	June 2009 (TAIR 9)	Chr2:8091155-8091635 (-) // 100.0 //	TRUE	2	8.48215	0.00117133	2	9.37084	0.00671255	1.85149	1.85149	14.1545	0.00495424
At3g54680	251859_at	Arabidopsis ATH1-121501 Genome Array	Arabidopsis thaliana	2010-08-10	Exemplar sequence	Affymetrix Proprietary Database	At3g54680	putative protein proteophosphoglycan, Leishmania major, PIR:T46707supported by full-length cDNA: Ceres:6954.	At3g54680	---	At.43131	June 2009 (TAIR 9)	Chr3:20244567-20245202 (+) // 99.84 //	TRUE	2	4.17746	0.0766369	2	5.06496	0.00402502	1.84996	1.84996	4.41923	0.0475796
At4g02360	255527_at	Arabidopsis ATH1-121501 Genome Array	Arabidopsis thaliana	2010-08-10	Exemplar sequence	Affymetrix Proprietary Database	At4g02360	putative protein	At4g02360	---	At.43858	June 2009 (TAIR 9)	Chr4:1041178-1041643 (+) // 100.0 //	TRUE	3	4.02489	0.00986785	3	4.91236	0.157911	1.84993	1.84993	3.75272	0.0199
At4g12250	254812_at	Arabidopsis ATH1-121501 Genome Array	Arabidopsis thaliana	2010-08-10	Exemplar sequence	Affymetrix Proprietary Database	At4g12250	nucleotide sugar epimerase -like protein nucleotide sugar epimerase -Vibrio vulnificus,PID:g3093975; supported by cDNA: gi_15293118_gb_AY050993.1_	At4g12250	---	At.48849	June 2009 (TAIR 9)	Chr4:7289537-7290848 (-) // 100.0 //	TRUE	2	4.22482	0.00216246	2	5.11223	0.0011638	1.84985	1.84985	21.7601	0.00210525
At3g02020	258977_s_at	Arabidopsis ATH1-121501 Genome Array	Arabidopsis thaliana	2010-08-10	Exemplar sequence	Affymetrix Proprietary Database	At3g02020	putative aspartate kinase similar to aspartate kinase GB:CAA67376 (Arabidopsis thaliana); supported by full-length cDNA: Ceres: 6203.	At3g02020	---	At.41192	June 2009 (TAIR 9)	Chr3:340738-343410 (-) // 100.0 //	TRUE	2	7.875	0.00214485	2	8.76153	0.00611583	1.84873	1.84873	13.7944	0.00521416
At3g23605	258105_at	Arabidopsis ATH1-121501 Genome Array	Arabidopsis thaliana	2010-08-10	Exemplar sequence	Affymetrix Proprietary Database	At3g23605	Expressed protein ; supported by full-length cDNA: Ceres: 7103.	At3g23605	---	At.37677	June 2009 (TAIR 9)	Chr3:8476674-8477133 (+) // 100.0 //	TRUE	3	5.40445	0.0240847	3	6.29091	0.0511218	1.84864	1.84864	5.59877	0.0049961
At5g39570	249416_at	Arabidopsis ATH1-121501 Genome Array	Arabidopsis thaliana	2010-08-10	Exemplar sequence	Affymetrix Proprietary Database	At5g39570	putative protein DNA DAMAGE-RESPONSIVE PROTEIN 48, Saccharomyces cerevisiae, EMBL:SCDDR48A; supported by cDNA: gi_16604363_gb_AY058080.1_	At5g39570	---	At.20492	June 2009 (TAIR 9)	Chr5:15844138-15845960 (+) // 100.0 //	TRUE	3	9.3237	0.0123126	3	10.2087	0.0625798	1.8467	1.8467	5.60095	0.00498909
At5g10760	250445_at	Arabidopsis ATH1-121501 Genome Array	Arabidopsis thaliana	2010-08-10	Exemplar sequence	Affymetrix Proprietary Database	At5g10760	nucleoid DNA-binding protein cnd41 - like protein nucleoid DNA-binding protein cnd41, chloroplast, common tobacco, PIR:T01996	At5g10760	---	At.32338	June 2009 (TAIR 9)	Chr5:3400670-3402165 (-) // 100.0 //	TRUE	2	8.76778	0.0176723	2	9.65267	0.000404871	1.84661	1.84661	9.30755	0.0113472
[truncated: 658 more rows]

## Sheet: leaf salinity
leaf salinity 2897	Probeset	GeneChip Array	Species Scientific Name	Annotation Date	Sequence Type	Sequence Source	Transcript ID(Array Design)	Target Description	Representative Public ID	Archival UniGene Cluster	UniGene ID	Genome Version	Alignments	Gene list	Sample size	Sample mean	Sample variance	Sample size	Sample mean	Sample variance	Fold change	Symmetrical raw fold change	T statistic	P-value
[truncated: 2,897 more rows]

[truncated: 2 more sheets: root drought, root salinity]
