# Supplementary material for: Microarray analysis of transcriptional responses to salt and drought stress in Arabidopsis thaliana
Source: Heliyon. 2019 Nov 29;5(11):e02614. doi: 10.1016/j.heliyon.2019.e02614 (PMC6895597; doi:10.1016/j.heliyon.2019.e02614)
Supplement: supplementary 2 [file mmc2.xlsx]

## Sheet: read me
Supplementary 2
Gene ontology (GO) enrichment results of up-regulated DEGs in response to drought and salinity stresses in root and leaf tissues of Arabidopsis thaliana
GO leaf drought: Gene ontology (GO) enrichment results of up-regulated DEGs in response to drought stress in leaf tissue of Arabidopsis thaliana
GO leaf salinity: Gene ontology (GO) enrichment results of up-regulated DEGs in response to salinity stress in leaf tissue of Arabidopsis thaliana
GO root drought: Gene ontology (GO) enrichment results of up-regulated DEGs in response to drought stress in root tissue of Arabidopsis thaliana
GO root salinity: Gene ontology (GO) enrichment results of up-regulated DEGs in response to salinity stress in root tissue of Arabidopsis thaliana

## Sheet: GO leaf drought
GO term	Ontology	Description	Number in input list	Number in BG/Ref	p-value	FDR
GO:0050896	P	response to stimulus	602	6250	3.8e-41	2.5e-37
GO:0042221	P	response to chemical	340	2853	2.3e-36	7.9e-33
GO:1901700	P	response to oxygen-containing compound	230	1557	4.9e-36	1.1e-32
GO:0006950	P	response to stress	387	3506	3.6e-35	6.1e-32
GO:0009628	P	response to abiotic stimulus	268	2022	6.3e-35	8.5e-32
GO:0010035	P	response to inorganic substance	166	926	1.9e-34	2.2e-31
GO:0001101	P	response to acid chemical	178	1181	1.1e-28	1e-25
GO:0044699	P	single-organism process	754	9448	3.5e-27	3e-24
GO:0009414	P	response to water deprivation	86	347	3.6e-26	2.4e-23
GO:0009415	P	response to water	87	355	3.5e-26	2.4e-23
GO:0044710	P	single-organism metabolic process	379	3970	5.9e-23	3.6e-20
GO:0010033	P	response to organic substance	233	2023	1.3e-22	7.3e-20
GO:0009719	P	response to endogenous stimulus	209	1732	2e-22	1e-19
GO:0009737	P	response to abscisic acid	101	578	1.6e-20	7.8e-18
GO:0097305	P	response to alcohol	101	583	2.8e-20	1.2e-17
GO:0044248	P	cellular catabolic process	141	1024	1.2e-19	5.2e-17
GO:0044763	P	single-organism cellular process	537	6591	6.2e-19	2.4e-16
GO:0009725	P	response to hormone	190	1631	6.5e-19	2.4e-16
GO:0033993	P	response to lipid	115	772	2e-18	7.2e-16
GO:0006970	P	response to osmotic stress	102	636	2.2e-18	7.3e-16
GO:0044281	P	small molecule metabolic process	185	1597	3.3e-18	1.1e-15
GO:1901575	P	organic substance catabolic process	155	1249	1e-17	3.1e-15
GO:0009056	P	catabolic process	169	1430	2.1e-17	6e-15
GO:0009266	P	response to temperature stimulus	91	559	6.9e-17	1.9e-14
GO:0009651	P	response to salt stress	92	574	1.1e-16	3e-14
GO:0006979	P	response to oxidative stress	76	453	6.5e-15	1.7e-12
GO:0006082	P	organic acid metabolic process	133	1099	1.4e-14	3.5e-12
GO:0043436	P	oxoacid metabolic process	120	973	9.3e-14	2.2e-11
GO:0019752	P	carboxylic acid metabolic process	110	864	1.7e-13	3.9e-11
GO:0055114	P	oxidation-reduction process	166	1566	2.5e-13	5.7e-11
GO:0007568	P	aging	42	174	3.8e-13	8.2e-11
GO:0009409	P	response to cold	64	384	1.2e-12	2.5e-10
GO:0006810	P	transport	224	2391	1.5e-12	3e-10
GO:0010260	P	organ senescence	33	114	2e-12	3.9e-10
GO:0010150	P	leaf senescence	33	114	2e-12	3.9e-10
GO:0051234	P	establishment of localization	224	2406	2.6e-12	4.8e-10
GO:0009605	P	response to external stimulus	162	1582	6.3e-12	1.1e-09
GO:0032787	P	monocarboxylic acid metabolic process	71	481	1.1e-11	2e-09
GO:0009607	P	response to biotic stimulus	134	1253	3.5e-11	6.1e-09
GO:0051179	P	localization	226	2517	5e-11	8.4e-09
GO:0044712	P	single-organism catabolic process	78	585	8.9e-11	1.5e-08
GO:0051707	P	response to other organism	129	1210	1e-10	1.6e-08
GO:0002376	P	immune system process	58	369	1e-10	1.6e-08
GO:0043207	P	response to external biotic stimulus	129	1212	1.1e-10	1.7e-08
GO:0044282	P	small molecule catabolic process	36	162	1.3e-10	2e-08
GO:0010038	P	response to metal ion	68	481	1.6e-10	2.4e-08
GO:0006508	P	proteolysis	104	907	2e-10	2.9e-08
GO:0000302	P	response to reactive oxygen species	36	166	2.3e-10	3.3e-08
GO:0030163	P	protein catabolic process	66	467	3e-10	4.2e-08
GO:0006955	P	immune response	53	333	4.4e-10	5.9e-08
GO:0045087	P	innate immune response	52	323	4.5e-10	5.9e-08
GO:0044257	P	cellular protein catabolic process	63	444	6.6e-10	8.6e-08
GO:0009987	P	cellular process	853	12771	8.4e-10	1.1e-07
GO:0006914	P	autophagy	20	55	1.8e-09	2.2e-07
GO:0051603	P	proteolysis involved in cellular protein catabolic process	61	435	1.9e-09	2.3e-07
GO:0009617	P	response to bacterium	61	441	2.9e-09	3.5e-07
GO:0051716	P	cellular response to stimulus	240	2856	3.5e-09	4.2e-07
GO:0009814	P	defense response, incompatible interaction	34	170	4.4e-09	5.2e-07
GO:0009408	P	response to heat	37	199	5.3e-09	6e-07
GO:0044265	P	cellular macromolecule catabolic process	69	541	5.6e-09	6.3e-07
GO:0071702	P	organic substance transport	124	1234	6.2e-09	6.8e-07
GO:0051704	P	multi-organism process	153	1631	7.1e-09	7.6e-07
GO:0046395	P	carboxylic acid catabolic process	26	105	7e-09	7.6e-07
GO:0010243	P	response to organonitrogen compound	33	166	8.5e-09	8.9e-07
GO:0070887	P	cellular response to chemical stimulus	118	1176	1.6e-08	1.6e-06
GO:0016054	P	organic acid catabolic process	27	121	2.4e-08	2.5e-06
GO:0009057	P	macromolecule catabolic process	84	747	2.5e-08	2.5e-06
GO:1901698	P	response to nitrogen compound	42	264	2.8e-08	2.8e-06
GO:0042542	P	response to hydrogen peroxide	19	60	2.9e-08	2.8e-06
GO:0009627	P	systemic acquired resistance	20	67	2.8e-08	2.8e-06
GO:0016192	P	vesicle-mediated transport	54	397	3.9e-08	3.7e-06
GO:0044711	P	single-organism biosynthetic process	157	1735	3.9e-08	3.7e-06
GO:1901565	P	organonitrogen compound catabolic process	31	164	6.5e-08	6e-06
GO:0048513	P	animal organ development	55	422	1e-07	9e-06
GO:0046686	P	response to cadmium ion	48	343	1e-07	9e-06
GO:0006952	P	defense response	143	1566	1e-07	9e-06
GO:0072329	P	monocarboxylic acid catabolic process	17	52	1e-07	9e-06
GO:0042742	P	defense response to bacterium	49	354	1e-07	9e-06
GO:0044283	P	small molecule biosynthetic process	74	653	1.3e-07	1.1e-05
GO:0019725	P	cellular homeostasis	45	314	1.4e-07	1.2e-05
GO:0010200	P	response to chitin	27	134	1.5e-07	1.2e-05
GO:0009738	P	abscisic acid-activated signaling pathway	38	243	1.9e-07	1.5e-05
GO:0097306	P	cellular response to alcohol	40	267	2.4e-07	2e-05
GO:0071215	P	cellular response to abscisic acid stimulus	40	267	2.4e-07	2e-05
GO:0048584	P	positive regulation of response to stimulus	33	196	2.7e-07	2.1e-05
GO:0071229	P	cellular response to acid chemical	59	485	3e-07	2.4e-05
GO:1901701	P	cellular response to oxygen-containing compound	71	635	3.7e-07	2.8e-05
GO:0006511	P	ubiquitin-dependent protein catabolic process	49	376	5.1e-07	3.9e-05
GO:0008152	P	metabolic process	787	12035	5.2e-07	3.9e-05
GO:0019941	P	modification-dependent protein catabolic process	49	378	5.8e-07	4.4e-05
GO:0009631	P	cold acclimation	15	46	6e-07	4.4e-05
GO:0048366	P	leaf development	47	356	6.2e-07	4.6e-05
GO:0043632	P	modification-dependent macromolecule catabolic process	49	380	6.7e-07	4.9e-05
GO:1902578	P	single-organism localization	101	1040	7e-07	5e-05
GO:0007154	P	cell communication	184	2223	7.7e-07	5.5e-05
GO:0098542	P	defense response to other organism	93	936	8e-07	5.6e-05
GO:0016053	P	organic acid biosynthetic process	61	531	1.1e-06	7.6e-05
GO:0008219	P	cell death	31	194	1.6e-06	0.00011
GO:0015031	P	protein transport	70	653	1.8e-06	0.00012
GO:0009416	P	response to light stimulus	77	744	1.8e-06	0.00012
GO:0010118	P	stomatal movement	22	109	2e-06	0.00013
GO:0012501	P	programmed cell death	26	147	2.2e-06	0.00014
GO:0044765	P	single-organism transport	96	1004	2.4e-06	0.00016
GO:0006631	P	fatty acid metabolic process	36	252	2.5e-06	0.00016
GO:0045184	P	establishment of protein localization	70	661	2.6e-06	0.00017
GO:0046394	P	carboxylic acid biosynthetic process	52	438	2.8e-06	0.00018
GO:0044419	P	interspecies interaction between organisms	26	154	4.6e-06	0.00029
GO:0071310	P	cellular response to organic substance	96	1023	5e-06	0.00031
GO:0032870	P	cellular response to hormone stimulus	85	879	6.2e-06	0.00038
GO:0009314	P	response to radiation	77	772	6.2e-06	0.00038
GO:0048583	P	regulation of response to stimulus	61	565	6.5e-06	0.0004
GO:0006972	P	hyperosmotic response	17	75	7.6e-06	0.00046
GO:0009626	P	plant-type hypersensitive response	18	84	8.1e-06	0.00048
GO:0016032	P	viral process	23	130	8.1e-06	0.00048
GO:0071396	P	cellular response to lipid	48	409	8.9e-06	0.00052
GO:0044255	P	cellular lipid metabolic process	67	649	9e-06	0.00052
GO:0009404	P	toxin metabolic process	15	60	9.5e-06	0.00053
GO:0034050	P	host programmed cell death induced by symbiont	18	85	9.4e-06	0.00053
GO:0044403	P	symbiosis, encompassing mutualism through parasitism	25	151	9.3e-06	0.00053
GO:0071495	P	cellular response to endogenous stimulus	85	890	9.5e-06	0.00053
GO:0009611	P	response to wounding	31	217	1.2e-05	0.00068
GO:0010286	P	heat acclimation	13	46	1.2e-05	0.00068
GO:0009642	P	response to light intensity	24	144	1.3e-05	0.00069
GO:0033554	P	cellular response to stress	82	858	1.3e-05	0.00072
GO:0010647	P	positive regulation of cell communication	15	62	1.3e-05	0.00072
GO:0033036	P	macromolecule localization	92	996	1.4e-05	0.00073
GO:0035556	P	intracellular signal transduction	67	660	1.5e-05	0.00078
GO:0034440	P	lipid oxidation	14	55	1.6e-05	0.00081
GO:0046916	P	cellular transition metal ion homeostasis	14	55	1.6e-05	0.00081
GO:0042538	P	hyperosmotic salinity response	15	63	1.6e-05	0.00081
GO:0009751	P	response to salicylic acid	30	209	1.6e-05	0.00081
GO:0008104	P	protein localization	71	715	1.6e-05	0.00082
GO:0009062	P	fatty acid catabolic process	12	40	1.6e-05	0.00082
GO:0044242	P	cellular lipid catabolic process	16	73	2e-05	0.001
GO:0006629	P	lipid metabolic process	91	994	2.1e-05	0.001
GO:0009615	P	response to virus	17	83	2.4e-05	0.0012
GO:0009112	P	nucleobase metabolic process	12	42	2.4e-05	0.0012
GO:0030001	P	metal ion transport	34	263	3.1e-05	0.0015
GO:0019395	P	fatty acid oxidation	12	44	3.6e-05	0.0017
GO:0006089	P	lactate metabolic process	7	12	3.7e-05	0.0018
GO:0044764	P	multi-organism cellular process	24	156	4e-05	0.0019
GO:0009755	P	hormone-mediated signaling pathway	77	821	4.3e-05	0.002
GO:0009269	P	response to desiccation	9	24	4.5e-05	0.0021
GO:0042592	P	homeostatic process	56	542	4.7e-05	0.0022
GO:0019243	P	methylglyoxal catabolic process to D-lactate via S-lactoyl-glutathione	6	8	5e-05	0.0023
GO:0000041	P	transition metal ion transport	16	80	5.3e-05	0.0024
GO:0010120	P	camalexin biosynthetic process	7	13	5.5e-05	0.0025
GO:0052317	P	camalexin metabolic process	7	13	5.5e-05	0.0025
GO:0009723	P	response to ethylene	37	307	5.5e-05	0.0025
GO:0006635	P	fatty acid beta-oxidation	11	39	5.8e-05	0.0026
GO:0048827	P	phyllome development	53	508	5.9e-05	0.0026
GO:0055085	P	transmembrane transport	65	667	6e-05	0.0027
GO:0030258	P	lipid modification	17	91	6.6e-05	0.0029
GO:0050789	P	regulation of biological process	366	5306	6.9e-05	0.003
GO:0055082	P	cellular chemical homeostasis	24	163	7.4e-05	0.0032
GO:0052315	P	phytoalexin biosynthetic process	7	14	7.8e-05	0.0033
GO:0052314	P	phytoalexin metabolic process	7	14	7.8e-05	0.0033
GO:0009403	P	toxin biosynthetic process	7	14	7.8e-05	0.0033
GO:0009700	P	indole phytoalexin biosynthetic process	7	14	7.8e-05	0.0033
GO:0046185	P	aldehyde catabolic process	7	14	7.8e-05	0.0033
GO:0046217	P	indole phytoalexin metabolic process	7	14	7.8e-05	0.0033
GO:0098662	P	inorganic cation transmembrane transport	23	153	7.9e-05	0.0033
GO:0006812	P	cation transport	41	362	7.9e-05	0.0033
GO:0046113	P	nucleobase catabolic process	6	9	8e-05	0.0033
GO:0007165	P	signal transduction	154	1965	8.8e-05	0.0036
GO:0023056	P	positive regulation of signaling	13	58	9.7e-05	0.0039
GO:0009967	P	positive regulation of signal transduction	13	58	9.7e-05	0.0039
GO:0009644	P	response to high light intensity	15	76	0.0001	0.0041
GO:0098660	P	inorganic ion transmembrane transport	25	178	0.0001	0.0042
GO:0034599	P	cellular response to oxidative stress	17	97	0.00013	0.0052
GO:0043161	P	proteasome-mediated ubiquitin-dependent protein catabolic process	24	170	0.00013	0.0052
GO:0044270	P	cellular nitrogen compound catabolic process	23	160	0.00014	0.0056
GO:0010498	P	proteasomal protein catabolic process	24	172	0.00016	0.0061
GO:1990267	P	response to transition metal nanoparticle	19	119	0.00016	0.0062
GO:0006887	P	exocytosis	15	80	0.00017	0.0064
GO:0044700	P	single organism signaling	154	1995	0.00017	0.0065
GO:0023052	P	signaling	154	1997	0.00018	0.0068
GO:0061727	P	methylglyoxal catabolic process to lactate	6	11	0.00018	0.0068
GO:0034220	P	ion transmembrane transport	31	255	0.00019	0.007
GO:0050794	P	regulation of cellular process	334	4857	0.0002	0.0074
GO:0006875	P	cellular metal ion homeostasis	17	101	0.0002	0.0075
GO:0007275	P	multicellular organism development	206	2811	0.00021	0.0079
GO:0030003	P	cellular cation homeostasis	19	122	0.00021	0.0079
GO:0055076	P	transition metal ion homeostasis	16	92	0.00022	0.0081
GO:0044767	P	single-organism developmental process	226	3131	0.00023	0.0084
GO:0006793	P	phosphorus metabolic process	137	1751	0.00023	0.0084
GO:0009697	P	salicylic acid biosynthetic process	6	12	0.00026	0.0091
GO:0042182	P	ketone catabolic process	6	12	0.00026	0.0091
GO:0009438	P	methylglyoxal metabolic process	6	12	0.00026	0.0091
GO:0051596	P	methylglyoxal catabolic process	6	12	0.00026	0.0091
GO:0006081	P	cellular aldehyde metabolic process	13	65	0.00026	0.0091
GO:0006470	P	protein dephosphorylation	18	114	0.00027	0.0094
GO:0046700	P	heterocycle catabolic process	22	157	0.00027	0.0095
GO:0006464	P	cellular protein modification process	161	2126	0.00028	0.0097
GO:0036211	P	protein modification process	161	2126	0.00028	0.0097
GO:0044707	P	single-multicellular organism process	209	2875	0.00029	0.0098
GO:0043562	P	cellular response to nitrogen levels	8	25	0.00029	0.01
GO:0072330	P	monocarboxylic acid biosynthetic process	30	251	0.0003	0.01
GO:0006796	P	phosphate-containing compound metabolic process	135	1735	0.00032	0.011
GO:0065007	P	biological regulation	405	6062	0.00033	0.011
GO:0006873	P	cellular ion homeostasis	20	138	0.00034	0.012
GO:0055065	P	metal ion homeostasis	21	149	0.00035	0.012
GO:0006811	P	ion transport	60	645	0.00035	0.012
GO:0032446	P	protein modification by small protein conjugation	53	550	0.00036	0.012
GO:1901361	P	organic cyclic compound catabolic process	24	183	0.00035	0.012
GO:1901605	P	alpha-amino acid metabolic process	29	242	0.00036	0.012
GO:0098655	P	cation transmembrane transport	23	172	0.00036	0.012
GO:0016567	P	protein ubiquitination	51	526	0.0004	0.013
GO:0009787	P	regulation of abscisic acid-activated signaling pathway	14	78	0.0004	0.013
GO:1901419	P	regulation of response to alcohol	14	78	0.0004	0.013
GO:0032502	P	developmental process	230	3233	0.00044	0.014
GO:0009816	P	defense response to bacterium, incompatible interaction	10	43	0.00047	0.015
GO:0036293	P	response to decreased oxygen levels	13	70	0.00048	0.015
GO:0044723	P	single-organism carbohydrate metabolic process	57	613	0.00049	0.015
GO:0048518	P	positive regulation of biological process	76	881	0.00051	0.016
GO:0070482	P	response to oxygen levels	13	71	0.00054	0.017
GO:0006904	P	vesicle docking involved in exocytosis	10	44	0.00055	0.017
GO:0009696	P	salicylic acid metabolic process	8	28	0.00055	0.017
GO:0009991	P	response to extracellular stimulus	27	225	0.00056	0.017
GO:0046903	P	secretion	17	112	0.00058	0.018
GO:0009636	P	response to toxic substance	16	102	0.00061	0.019
GO:0071704	P	organic substance metabolic process	674	10672	0.00063	0.019
GO:0098771	P	inorganic ion homeostasis	26	215	0.00063	0.019
GO:0014070	P	response to organic cyclic compound	41	405	0.00066	0.02
GO:0032940	P	secretion by cell	16	103	0.00067	0.02
GO:0080134	P	regulation of response to stress	34	316	0.00071	0.021
GO:0044237	P	cellular metabolic process	627	9879	0.00072	0.021
GO:0001666	P	response to hypoxia	12	64	0.00073	0.022
GO:0048731	P	system development	145	1929	0.00075	0.022
GO:0032501	P	multicellular organismal process	215	3032	0.0008	0.023
GO:0007264	P	small GTPase mediated signal transduction	17	116	0.00083	0.024
GO:0010043	P	response to zinc ion	10	47	0.00086	0.025
GO:0019748	P	secondary metabolic process	47	492	0.00088	0.025
GO:0006206	P	pyrimidine nucleobase metabolic process	7	23	0.00089	0.026
GO:0045088	P	regulation of innate immune response	15	96	0.00092	0.026
GO:0010646	P	regulation of cell communication	27	234	0.00095	0.027
GO:0048522	P	positive regulation of cellular process	60	676	0.001	0.029
GO:0042430	P	indole-containing compound metabolic process	13	77	0.0011	0.03
GO:1901606	P	alpha-amino acid catabolic process	9	40	0.0011	0.031
GO:0070647	P	protein modification by small protein conjugation or removal	55	610	0.0012	0.033
GO:0002682	P	regulation of immune system process	16	111	0.0014	0.038
GO:0031668	P	cellular response to extracellular stimulus	24	204	0.0014	0.039
GO:0099402	P	plant organ development	79	961	0.0014	0.039
GO:0050801	P	ion homeostasis	26	229	0.0014	0.04
GO:0050776	P	regulation of immune response	15	101	0.0015	0.04
GO:0016311	P	dephosphorylation	20	158	0.0016	0.043
GO:0044272	P	sulfur compound biosynthetic process	16	113	0.0016	0.044
GO:0045454	P	cell redox homeostasis	19	147	0.0016	0.044
GO:0048367	P	shoot system development	74	896	0.0018	0.048
GO:0006826	P	iron ion transport	6	19	0.0018	0.048
GO:0071496	P	cellular response to external stimulus	24	208	0.0018	0.048
GO:0003824	F	catalytic activity	690	9101	3.2e-18	5.9e-15
GO:0016491	F	oxidoreductase activity	159	1547	7.8e-12	7.1e-09
GO:0043167	F	ion binding	315	3821	4.8e-11	2.9e-08
GO:0005488	F	binding	809	12081	2.9e-09	1.1e-06
GO:0005515	F	protein binding	294	3669	4e-09	1.1e-06
GO:0046872	F	metal ion binding	294	3673	4.4e-09	1.1e-06
GO:0043169	F	cation binding	295	3678	3.4e-09	1.1e-06
GO:0008233	F	peptidase activity	65	544	1.4e-07	3.1e-05
GO:0070011	F	peptidase activity, acting on L-amino acid peptides	57	458	2.4e-07	5e-05
GO:0061630	F	ubiquitin protein ligase activity	24	140	8.3e-06	0.0014
GO:0061659	F	ubiquitin-like protein ligase activity	24	140	8.3e-06	0.0014
GO:0016701	F	oxidoreductase activity, acting on single donors with incorporation of molecular oxygen	12	39	1.3e-05	0.002
GO:0046914	F	transition metal ion binding	155	1912	1.7e-05	0.0024
GO:0004197	F	cysteine-type endopeptidase activity	11	34	2e-05	0.0026
GO:0004175	F	endopeptidase activity	31	225	2.3e-05	0.0026
GO:0048037	F	cofactor binding	50	451	2.3e-05	0.0026
GO:0051213	F	dioxygenase activity	22	135	3.9e-05	0.0041
GO:0004842	F	ubiquitin-protein transferase activity	44	387	4.1e-05	0.0042
GO:0019787	F	ubiquitin-like protein transferase activity	44	393	5.7e-05	0.0054
GO:0043168	F	anion binding	27	195	7e-05	0.0064
GO:0016702	F	oxidoreductase activity, acting on single donors with incorporation of molecular oxygen, incorporation of two atoms of oxygen	9	29	0.00015	0.013
GO:0005506	F	iron ion binding	36	317	0.0002	0.017
GO:0050897	F	cobalt ion binding	11	48	0.00028	0.022
GO:0016209	F	antioxidant activity	24	181	0.00031	0.023
GO:0008289	F	lipid binding	35	317	0.00039	0.026
GO:0031625	F	ubiquitin protein ligase binding	13	68	0.00038	0.026
GO:0044389	F	ubiquitin-like protein ligase binding	13	68	0.00038	0.026
GO:0016787	F	hydrolase activity	232	3279	0.00055	0.036
GO:0022892	F	substrate-specific transporter activity	87	1045	0.00058	0.037
GO:0005773	C	vacuole	206	1359	1.5e-33	1.5e-30
GO:0005737	C	cytoplasm	993	13406	8.6e-29	4.3e-26
GO:0016020	C	membrane	693	8532	3.9e-26	1.3e-23
GO:0005623	C	cell	1439	22664	1e-21	2.5e-19
GO:0044464	C	cell part	1438	22662	1.9e-21	3.8e-19
GO:0044444	C	cytoplasmic part	806	10923	1.7e-19	2.8e-17
GO:0071944	C	cell periphery	375	4309	1.8e-16	2.6e-14
GO:0005774	C	vacuolar membrane	104	720	5.8e-16	7.2e-14
GO:0005829	C	cytosol	208	1993	6.7e-16	7.4e-14
GO:0005886	C	plasma membrane	333	3735	7.4e-16	7.4e-14
GO:0044437	C	vacuolar part	104	725	8.8e-16	7.9e-14
GO:0098588	C	bounding membrane of organelle	146	1213	9.9e-16	8.2e-14
GO:0098805	C	whole membrane	118	925	1.9e-14	1.4e-12
GO:0012505	C	endomembrane system	209	2143	2.9e-13	2.1e-11
GO:0005622	C	intracellular	1308	20721	4.9e-13	3.2e-11
GO:0044424	C	intracellular part	1305	20693	9.6e-13	5.9e-11
GO:0005783	C	endoplasmic reticulum	110	895	1.3e-12	7.5e-11
GO:0031090	C	organelle membrane	177	1760	2.4e-12	1.3e-10
GO:0016021	C	integral component of membrane	395	5324	2.7e-08	1.4e-06
GO:0005776	C	autophagosome	12	19	3.1e-08	1.6e-06
GO:0044425	C	membrane part	434	5962	3.6e-08	1.7e-06
GO:0031224	C	intrinsic component of membrane	407	5540	4.4e-08	2e-06
GO:0005777	C	peroxisome	38	247	2.7e-07	1.1e-05
GO:0042579	C	microbody	38	247	2.7e-07	1.1e-05
GO:0000421	C	autophagosome membrane	9	11	3.7e-07	1.5e-05
GO:0005794	C	Golgi apparatus	111	1182	8.7e-07	3.3e-05
GO:0000323	C	lytic vacuole	13	41	4.3e-06	0.00016
GO:0043231	C	intracellular membrane-bounded organelle	1121	18205	1.3e-05	0.00044
GO:0043227	C	membrane-bounded organelle	1121	18217	1.5e-05	0.0005
GO:0044422	C	organelle part	338	4894	0.00013	0.0044
GO:0005764	C	lysosome	10	36	0.00014	0.0044
GO:0005789	C	endoplasmic reticulum membrane	43	399	0.00015	0.0046
GO:0044432	C	endoplasmic reticulum part	46	440	0.00017	0.005
GO:0043229	C	intracellular organelle	1126	18517	0.00017	0.005
GO:0044446	C	intracellular organelle part	336	4882	0.00018	0.005
GO:0042175	C	nuclear outer membrane-endoplasmic reticulum membrane network	43	404	0.00019	0.0051
GO:0043226	C	organelle	1126	18527	0.00019	0.0051
GO:0009507	C	chloroplast	288	4148	0.00034	0.0087
GO:0009536	C	plastid	292	4213	0.00034	0.0087
GO:0010008	C	endosome membrane	21	165	0.0011	0.027
GO:0044421	C	extracellular region part	19	142	0.0011	0.027
GO:0005795	C	Golgi stack	11	59	0.0012	0.029
GO:0005839	C	proteasome core complex	7	25	0.0013	0.031
GO:0044440	C	endosomal part	21	168	0.0014	0.031
GO:0005768	C	endosome	39	405	0.002	0.045
GO:0019773	C	proteasome core complex, alpha-subunit complex	5	13	0.0022	0.046

## Sheet: GO leaf salinity
GO term	Ontology	Description	Number in input list	Number in BG/Ref	p-value	FDR
GO:0050896	P	response to stimulus	1101	6250	1.4e-79	1.4e-75
GO:0042221	P	response to chemical	639	2853	3.4e-73	1.7e-69
GO:0006950	P	response to stress	713	3506	2.2e-67	7.3e-64
GO:0009628	P	response to abiotic stimulus	488	2022	1e-62	2.6e-59
GO:1901700	P	response to oxygen-containing compound	409	1557	3.8e-60	7.5e-57
GO:0044699	P	single-organism process	1374	9448	1.1e-54	1.8e-51
GO:0044710	P	single-organism metabolic process	720	3970	7.3e-51	1e-47
GO:0001101	P	response to acid chemical	314	1181	1.3e-46	1.6e-43
GO:0010035	P	response to inorganic substance	262	926	1e-42	1.1e-39
GO:0010033	P	response to organic substance	429	2023	3.3e-42	3.2e-39
GO:0009719	P	response to endogenous stimulus	378	1732	2.7e-39	2.4e-36
GO:0009414	P	response to water deprivation	137	347	2.8e-34	2.3e-31
GO:0009415	P	response to water	137	355	1.9e-33	1.4e-30
GO:0009725	P	response to hormone	340	1631	6.3e-32	4.4e-29
GO:0006970	P	response to osmotic stress	185	636	1.7e-31	1.1e-28
GO:0044763	P	single-organism cellular process	945	6591	3.4e-30	2.1e-27
GO:0009611	P	response to wounding	100	217	1.8e-29	1e-26
GO:0044711	P	single-organism biosynthetic process	341	1735	6.1e-28	3.3e-25
GO:0044281	P	small molecule metabolic process	321	1597	1e-27	5.2e-25
GO:0009651	P	response to salt stress	163	574	6.6e-27	3.3e-24
GO:0009266	P	response to temperature stimulus	157	559	1.6e-25	7.3e-23
GO:0009605	P	response to external stimulus	309	1582	6.4e-25	2.9e-22
GO:0006082	P	organic acid metabolic process	239	1099	1.4e-24	6.1e-22
GO:0051707	P	response to other organism	255	1210	1.6e-24	6.7e-22
GO:0043207	P	response to external biotic stimulus	255	1212	2e-24	7.9e-22
GO:0009607	P	response to biotic stimulus	260	1253	3.7e-24	1.4e-21
GO:0009737	P	response to abscisic acid	154	578	3.9e-23	1.4e-20
GO:0097305	P	response to alcohol	154	583	8.1e-23	2.8e-20
GO:0008152	P	metabolic process	1481	12035	2.3e-22	7.8e-20
GO:0043436	P	oxoacid metabolic process	211	973	1.2e-21	3.9e-19
GO:0006979	P	response to oxidative stress	129	453	1.3e-21	4.1e-19
GO:0019748	P	secondary metabolic process	132	492	3.3e-20	1e-17
GO:0055114	P	oxidation-reduction process	288	1566	6.1e-20	1.8e-17
GO:0006952	P	defense response	288	1566	6.1e-20	1.8e-17
GO:0033993	P	response to lipid	174	772	1.9e-19	5.4e-17
GO:0010243	P	response to organonitrogen compound	70	166	2.2e-19	6.1e-17
GO:0051704	P	multi-organism process	292	1631	8.7e-19	2.3e-16
GO:0009617	P	response to bacterium	119	441	1.7e-18	4.3e-16
GO:0010200	P	response to chitin	61	134	2.5e-18	6.4e-16
GO:0019752	P	carboxylic acid metabolic process	180	864	4.1e-17	1e-14
GO:0009409	P	response to cold	105	384	8.2e-17	2e-14
GO:0044712	P	single-organism catabolic process	137	585	1.1e-16	2.5e-14
GO:0009987	P	cellular process	1514	12771	1.7e-16	3.8e-14
GO:0044283	P	small molecule biosynthetic process	146	653	3.1e-16	6.8e-14
GO:0009408	P	response to heat	70	199	4.7e-16	1e-13
GO:1901698	P	response to nitrogen compound	82	264	5.7e-16	1.2e-13
GO:0080167	P	response to karrikin	55	128	8.2e-16	1.7e-13
GO:0009056	P	catabolic process	252	1430	1.4e-15	2.8e-13
GO:0042742	P	defense response to bacterium	95	354	6.4e-15	1.3e-12
GO:0070887	P	cellular response to chemical stimulus	215	1176	7.7e-15	1.5e-12
GO:0044248	P	cellular catabolic process	194	1024	9.2e-15	1.8e-12
GO:0098542	P	defense response to other organism	181	936	1.5e-14	2.8e-12
GO:0032787	P	monocarboxylic acid metabolic process	114	481	2.1e-14	3.9e-12
GO:0002376	P	immune system process	96	369	2.3e-14	4.1e-12
GO:0016053	P	organic acid biosynthetic process	119	531	1.6e-13	2.8e-11
GO:0009753	P	response to jasmonic acid	69	225	1.9e-13	3.3e-11
GO:0009636	P	response to toxic substance	43	102	1.8e-12	3.1e-10
GO:0044550	P	secondary metabolite biosynthetic process	81	311	2.3e-12	3.9e-10
GO:0007568	P	aging	57	174	2.6e-12	4.4e-10
GO:0000302	P	response to reactive oxygen species	55	166	4.4e-12	7.2e-10
GO:0044282	P	small molecule catabolic process	54	162	5.7e-12	9.1e-10
GO:0051716	P	cellular response to stimulus	409	2856	6.6e-12	1e-09
GO:0010260	P	organ senescence	44	114	1.1e-11	1.6e-09
GO:0010150	P	leaf senescence	44	114	1.1e-11	1.6e-09
GO:0009404	P	toxin metabolic process	32	60	1.1e-11	1.7e-09
GO:0045087	P	innate immune response	80	323	2.6e-11	3.8e-09
GO:0006955	P	immune response	81	333	4.2e-11	6.1e-09
GO:0009416	P	response to light stimulus	141	744	4.5e-11	6.5e-09
GO:0016054	P	organic acid catabolic process	44	121	5.2e-11	7.4e-09
GO:0044237	P	cellular metabolic process	1166	9879	1.2e-10	1.6e-08
GO:1901575	P	organic substance catabolic process	206	1249	1.2e-10	1.6e-08
GO:1901565	P	organonitrogen compound catabolic process	51	164	1.7e-10	2.3e-08
GO:0046394	P	carboxylic acid biosynthetic process	95	438	2e-10	2.6e-08
GO:0071495	P	cellular response to endogenous stimulus	158	890	2.2e-10	2.9e-08
GO:0007154	P	cell communication	324	2223	2.6e-10	3.4e-08
GO:0032870	P	cellular response to hormone stimulus	156	879	2.9e-10	3.7e-08
GO:0071704	P	organic substance metabolic process	1243	10672	3.9e-10	5e-08
GO:0009314	P	response to radiation	141	772	4.1e-10	5.1e-08
GO:0042430	P	indole-containing compound metabolic process	33	77	4.8e-10	5.8e-08
GO:0071310	P	cellular response to organic substance	174	1023	4.7e-10	5.8e-08
GO:0009755	P	hormone-mediated signaling pathway	145	821	1.6e-09	2e-07
GO:0009642	P	response to light intensity	45	144	1.7e-09	2.1e-07
GO:0009723	P	response to ethylene	72	307	1.9e-09	2.2e-07
GO:0042542	P	response to hydrogen peroxide	28	60	2.2e-09	2.6e-07
GO:0006629	P	lipid metabolic process	167	994	2.3e-09	2.7e-07
GO:0080134	P	regulation of response to stress	73	316	2.5e-09	2.9e-07
GO:0071229	P	cellular response to acid chemical	98	485	2.6e-09	2.9e-07
GO:0006790	P	sulfur compound metabolic process	68	286	3.3e-09	3.6e-07
GO:0046395	P	carboxylic acid catabolic process	37	105	3.4e-09	3.8e-07
GO:0048583	P	regulation of response to stimulus	108	565	5.7e-09	6.2e-07
GO:0006810	P	transport	334	2391	8.4e-09	9.1e-07
GO:0051234	P	establishment of localization	334	2406	1.5e-08	1.6e-06
GO:0051179	P	localization	346	2517	2e-08	2.1e-06
GO:0090487	P	secondary metabolite catabolic process	23	46	2.2e-08	2.2e-06
GO:0009407	P	toxin catabolic process	23	46	2.2e-08	2.2e-06
GO:0019757	P	glycosinolate metabolic process	34	99	2.5e-08	2.5e-06
GO:0019760	P	glucosinolate metabolic process	34	99	2.5e-08	2.5e-06
GO:1901701	P	cellular response to oxygen-containing compound	115	635	2.5e-08	2.5e-06
GO:0072329	P	monocarboxylic acid catabolic process	24	52	3.6e-08	3.5e-06
GO:1901605	P	alpha-amino acid metabolic process	58	242	3.6e-08	3.5e-06
GO:1902578	P	single-organism localization	167	1040	3.6e-08	3.5e-06
GO:0044765	P	single-organism transport	162	1004	4.4e-08	4.2e-06
GO:0033554	P	cellular response to stress	143	858	5.1e-08	4.9e-06
GO:0031347	P	regulation of defense response	56	233	5.6e-08	5.3e-06
GO:0044255	P	cellular lipid metabolic process	115	649	6.9e-08	6.4e-06
GO:0005975	P	carbohydrate metabolic process	178	1144	8.8e-08	8.1e-06
GO:1901362	P	organic cyclic compound biosynthetic process	416	3174	9.4e-08	8.6e-06
GO:0044262	P	cellular carbohydrate metabolic process	81	407	1.1e-07	9.6e-06
GO:0007165	P	signal transduction	276	1965	1.3e-07	1.1e-05
GO:0044707	P	single-multicellular organism process	381	2875	1.3e-07	1.1e-05
GO:1901615	P	organic hydroxy compound metabolic process	52	215	1.4e-07	1.2e-05
GO:0097306	P	cellular response to alcohol	60	267	1.5e-07	1.3e-05
GO:0071215	P	cellular response to abscisic acid stimulus	60	267	1.5e-07	1.3e-05
GO:0044700	P	single organism signaling	279	1995	1.5e-07	1.3e-05
GO:0023052	P	signaling	279	1997	1.6e-07	1.4e-05
GO:0007275	P	multicellular organism development	372	2811	2.1e-07	1.8e-05
GO:0006631	P	fatty acid metabolic process	57	252	2.4e-07	2e-05
GO:0044272	P	sulfur compound biosynthetic process	34	113	3.3e-07	2.8e-05
GO:0010038	P	response to metal ion	89	481	4.2e-07	3.4e-05
GO:0042435	P	indole-containing compound biosynthetic process	20	43	4.4e-07	3.6e-05
GO:0000160	P	phosphorelay signal transduction system	52	225	4.6e-07	3.7e-05
GO:0009991	P	response to extracellular stimulus	52	225	4.6e-07	3.7e-05
GO:0009813	P	flavonoid biosynthetic process	30	93	4.8e-07	3.8e-05
GO:0032501	P	multicellular organismal process	394	3032	4.9e-07	3.8e-05
GO:0009814	P	defense response, incompatible interaction	43	170	5.9e-07	4.6e-05
GO:0044419	P	interspecies interaction between organisms	40	154	8.2e-07	6.3e-05
GO:1901607	P	alpha-amino acid biosynthetic process	40	154	8.2e-07	6.3e-05
GO:0042440	P	pigment metabolic process	44	181	1.1e-06	8.4e-05
GO:0009644	P	response to high light intensity	26	76	1.1e-06	8.4e-05
GO:0009812	P	flavonoid metabolic process	32	109	1.1e-06	8.6e-05
GO:0048513	P	animal organ development	79	422	1.2e-06	9.2e-05
GO:0044403	P	symbiosis, encompassing mutualism through parasitism	39	151	1.3e-06	9.3e-05
GO:0009698	P	phenylpropanoid metabolic process	41	164	1.4e-06	0.0001
GO:0009751	P	response to salicylic acid	48	209	1.5e-06	0.00011
GO:0009738	P	abscisic acid-activated signaling pathway	53	243	1.6e-06	0.00012
GO:0031668	P	cellular response to extracellular stimulus	47	204	1.7e-06	0.00012
GO:0019438	P	aromatic compound biosynthetic process	392	3058	1.8e-06	0.00013
GO:0009873	P	ethylene-activated signaling pathway	44	185	1.8e-06	0.00013
GO:0044767	P	single-organism developmental process	400	3131	1.9e-06	0.00013
GO:0072330	P	monocarboxylic acid biosynthetic process	54	251	1.9e-06	0.00013
GO:0009072	P	aromatic amino acid family metabolic process	23	63	1.9e-06	0.00013
GO:0019761	P	glucosinolate biosynthetic process	19	44	2e-06	0.00014
GO:0019758	P	glycosinolate biosynthetic process	19	44	2e-06	0.00014
GO:0050789	P	regulation of biological process	637	5306	2.3e-06	0.00016
GO:0030258	P	lipid modification	28	91	2.4e-06	0.00017
GO:0006972	P	hyperosmotic response	25	75	2.6e-06	0.00017
GO:0044723	P	single-organism carbohydrate metabolic process	103	613	2.7e-06	0.00018
GO:0009809	P	lignin biosynthetic process	24	70	2.7e-06	0.00018
GO:0071496	P	cellular response to external stimulus	47	208	2.7e-06	0.00018
GO:0034440	P	lipid oxidation	21	55	2.9e-06	0.00019
GO:1901135	P	carbohydrate derivative metabolic process	107	645	2.9e-06	0.00019
GO:0009699	P	phenylpropanoid biosynthetic process	33	121	3e-06	0.00019
GO:0010286	P	heat acclimation	19	46	3.4e-06	0.00022
GO:0002682	P	regulation of immune system process	31	111	3.9e-06	0.00025
GO:0009694	P	jasmonic acid metabolic process	16	33	4.1e-06	0.00026
GO:0009615	P	response to virus	26	83	4.2e-06	0.00026
GO:0065007	P	biological regulation	715	6062	4.2e-06	0.00026
GO:0009744	P	response to sucrose	22	62	4.5e-06	0.00028
GO:0071369	P	cellular response to ethylene stimulus	46	206	4.5e-06	0.00028
GO:0032502	P	developmental process	407	3233	5.5e-06	0.00034
GO:0042538	P	hyperosmotic salinity response	22	63	5.5e-06	0.00034
GO:0071702	P	organic substance transport	178	1234	6.1e-06	0.00037
GO:0009620	P	response to fungus	96	573	6.5e-06	0.00039
GO:0016051	P	carbohydrate biosynthetic process	65	342	6.8e-06	0.00041
GO:0009743	P	response to carbohydrate	34	133	7e-06	0.00042
GO:0016311	P	dephosphorylation	38	158	7.1e-06	0.00042
GO:0046686	P	response to cadmium ion	65	343	7.4e-06	0.00043
GO:0048856	P	anatomical structure development	396	3146	7.6e-06	0.00044
GO:0034285	P	response to disaccharide	22	65	8.3e-06	0.00048
GO:0009058	P	biosynthetic process	730	6255	1.2e-05	0.00069
GO:0009808	P	lignin metabolic process	27	95	1.2e-05	0.00071
GO:1901617	P	organic hydroxy compound biosynthetic process	36	150	1.3e-05	0.00072
GO:0044242	P	cellular lipid catabolic process	23	73	1.4e-05	0.00077
GO:0048518	P	positive regulation of biological process	133	881	1.4e-05	0.00079
GO:0034637	P	cellular carbohydrate biosynthetic process	46	219	1.8e-05	0.00097
GO:0009816	P	defense response to bacterium, incompatible interaction	17	43	1.7e-05	0.00097
GO:0019395	P	fatty acid oxidation	17	44	2.2e-05	0.0012
GO:0009687	P	abscisic acid metabolic process	14	30	2.3e-05	0.0012
GO:0016032	P	viral process	32	130	2.4e-05	0.0013
GO:0071214	P	cellular response to abiotic stimulus	43	202	2.5e-05	0.0013
GO:0035556	P	intracellular signal transduction	104	660	2.7e-05	0.0014
GO:0050776	P	regulation of immune response	27	101	3.1e-05	0.0017
GO:1901657	P	glycosyl compound metabolic process	60	326	3.4e-05	0.0018
GO:0071456	P	cellular response to hypoxia	13	27	3.4e-05	0.0018
GO:0045088	P	regulation of innate immune response	26	96	3.6e-05	0.0019
GO:0071396	P	cellular response to lipid	71	409	3.7e-05	0.002
GO:0006820	P	anion transport	46	227	3.8e-05	0.002
GO:0018210	P	peptidyl-threonine modification	11	19	3.9e-05	0.002
GO:0018107	P	peptidyl-threonine phosphorylation	11	19	3.9e-05	0.002
GO:0055085	P	transmembrane transport	104	667	3.9e-05	0.002
GO:0046942	P	carboxylic acid transport	27	103	4.1e-05	0.0021
GO:0015711	P	organic anion transport	27	103	4.1e-05	0.0021
GO:0015893	P	drug transport	22	74	4.4e-05	0.0022
GO:0002237	P	response to molecule of bacterial origin	13	28	4.6e-05	0.0023
GO:0042493	P	response to drug	22	75	5.2e-05	0.0026
GO:0048584	P	positive regulation of response to stimulus	41	196	5.3e-05	0.0026
GO:0001666	P	response to hypoxia	20	64	5.4e-05	0.0027
GO:0031667	P	response to nutrient levels	40	190	5.7e-05	0.0028
GO:0006855	P	drug transmembrane transport	21	70	5.8e-05	0.0028
GO:0071462	P	cellular response to water stimulus	13	29	6.1e-05	0.0029
GO:0036294	P	cellular response to decreased oxygen levels	13	29	6.1e-05	0.0029
GO:0071453	P	cellular response to oxygen levels	13	29	6.1e-05	0.0029
GO:0042631	P	cellular response to water deprivation	13	29	6.1e-05	0.0029
GO:0050794	P	regulation of cellular process	572	4857	6.3e-05	0.003
GO:0006520	P	cellular amino acid metabolic process	58	320	6.6e-05	0.0032
GO:0031407	P	oxylipin metabolic process	12	25	7e-05	0.0033
GO:0010120	P	camalexin biosynthetic process	9	13	7.3e-05	0.0034
GO:0052317	P	camalexin metabolic process	9	13	7.3e-05	0.0034
GO:0010193	P	response to ozone	14	35	8.6e-05	0.004
GO:0009626	P	plant-type hypersensitive response	23	84	8.5e-05	0.004
GO:0009062	P	fatty acid catabolic process	15	40	8.7e-05	0.004
GO:0010118	P	stomatal movement	27	109	9.3e-05	0.0043
GO:0009625	P	response to insect	12	26	9.4e-05	0.0043
GO:0018130	P	heterocycle biosynthetic process	364	2957	9.6e-05	0.0044
GO:0034050	P	host programmed cell death induced by symbiont	23	85	9.9e-05	0.0045
GO:0001676	P	long-chain fatty acid metabolic process	7	7	0.0001	0.0046
GO:0016042	P	lipid catabolic process	44	224	0.0001	0.0046
GO:0009631	P	cold acclimation	16	46	0.00011	0.0047
GO:0052315	P	phytoalexin biosynthetic process	9	14	0.00011	0.0048
GO:0052314	P	phytoalexin metabolic process	9	14	0.00011	0.0048
GO:0009403	P	toxin biosynthetic process	9	14	0.00011	0.0048
GO:0009700	P	indole phytoalexin biosynthetic process	9	14	0.00011	0.0048
GO:0009070	P	serine family amino acid biosynthetic process	15	41	0.00011	0.0048
GO:0046217	P	indole phytoalexin metabolic process	9	14	0.00011	0.0048
GO:0009695	P	jasmonic acid biosynthetic process	12	27	0.00012	0.0054
GO:0042180	P	cellular ketone metabolic process	26	106	0.00014	0.0062
GO:0006811	P	ion transport	98	645	0.00015	0.0064
GO:0036293	P	response to decreased oxygen levels	20	70	0.00015	0.0064
GO:0046149	P	pigment catabolic process	10	19	0.00016	0.0067
GO:0002213	P	defense response to insect	10	19	0.00016	0.0067
GO:0006470	P	protein dephosphorylation	27	114	0.00017	0.0074
GO:0070482	P	response to oxygen levels	20	71	0.00018	0.0074
GO:0012501	P	programmed cell death	32	147	0.00018	0.0075
GO:1901576	P	organic substance biosynthetic process	678	5913	0.00018	0.0077
GO:0031408	P	oxylipin biosynthetic process	11	24	0.00019	0.008
GO:0009411	P	response to UV	27	115	0.0002	0.0082
GO:0046148	P	pigment biosynthetic process	32	148	0.0002	0.0082
GO:0005984	P	disaccharide metabolic process	19	66	0.0002	0.0082
GO:0006457	P	protein folding	46	247	0.00021	0.0086
GO:0006635	P	fatty acid beta-oxidation	14	39	0.00022	0.0088
GO:0044764	P	multi-organism cellular process	33	156	0.00023	0.0092
GO:0031669	P	cellular response to nutrient levels	35	170	0.00023	0.0093
GO:0048731	P	system development	246	1929	0.00023	0.0093
GO:0006558	P	L-phenylalanine metabolic process	9	16	0.00023	0.0093
GO:0019344	P	cysteine biosynthetic process	11	25	0.00025	0.01
GO:0002684	P	positive regulation of immune system process	18	62	0.00027	0.011
GO:0050778	P	positive regulation of immune response	18	62	0.00027	0.011
GO:0016143	P	S-glycoside metabolic process	12	30	0.00027	0.011
GO:0042343	P	indole glucosinolate metabolic process	12	30	0.00027	0.011
GO:1900057	P	positive regulation of leaf senescence	7	9	0.00029	0.011
GO:0008219	P	cell death	38	194	0.00031	0.012
GO:0009069	P	serine family amino acid metabolic process	18	63	0.00031	0.012
GO:0006066	P	alcohol metabolic process	22	88	0.00036	0.014
GO:0009073	P	aromatic amino acid family biosynthetic process	15	47	0.00037	0.014
GO:1901136	P	carbohydrate derivative catabolic process	18	64	0.00037	0.014
GO:0042592	P	homeostatic process	83	542	0.00037	0.014
GO:1901361	P	organic cyclic compound catabolic process	36	183	0.0004	0.015
GO:0045089	P	positive regulation of innate immune response	17	59	0.00042	0.016
GO:0006534	P	cysteine metabolic process	11	27	0.00043	0.016
GO:0048522	P	positive regulation of cellular process	99	676	0.00043	0.016
GO:0015996	P	chlorophyll catabolic process	9	18	0.00045	0.017
GO:0006560	P	proline metabolic process	8	14	0.00048	0.018
GO:0006793	P	phosphorus metabolic process	223	1751	0.00048	0.018
GO:0009787	P	regulation of abscisic acid-activated signaling pathway	20	78	0.00049	0.018
GO:1901419	P	regulation of response to alcohol	20	78	0.00049	0.018
GO:0010224	P	response to UV-B	19	72	0.0005	0.018
GO:0044036	P	cell wall macromolecule metabolic process	32	158	0.00054	0.02
GO:0002252	P	immune effector process	18	67	0.00058	0.021
GO:0009627	P	systemic acquired resistance	18	67	0.00058	0.021
GO:0008652	P	cellular amino acid biosynthetic process	28	132	0.00062	0.023
GO:0006869	P	lipid transport	34	174	0.00064	0.023
GO:0009267	P	cellular response to starvation	31	153	0.00064	0.023
GO:0006796	P	phosphate-containing compound metabolic process	220	1735	0.00065	0.023
GO:0032101	P	regulation of response to external stimulus	19	74	0.00067	0.024
GO:0009820	P	alkaloid metabolic process	8	15	0.00067	0.024
GO:0009095	P	aromatic amino acid family biosynthetic process, prephenate pathway	7	11	0.00068	0.024
GO:0009819	P	drought recovery	7	11	0.00068	0.024
GO:0009682	P	induced systemic resistance	11	29	0.00069	0.024
GO:0006839	P	mitochondrial transport	24	107	0.00076	0.027
GO:0048585	P	negative regulation of response to stimulus	33	169	0.00077	0.027
GO:0006576	P	cellular biogenic amine metabolic process	16	57	0.00078	0.027
GO:0042594	P	response to starvation	32	162	0.00077	0.027
GO:0002831	P	regulation of response to biotic stimulus	18	69	0.00078	0.027
GO:1901606	P	alpha-amino acid catabolic process	13	40	0.00078	0.027
GO:0099402	P	plant organ development	131	961	0.00079	0.027
GO:0014070	P	response to organic cyclic compound	64	405	0.00081	0.028
GO:0044106	P	cellular amine metabolic process	17	64	0.00091	0.031
GO:0050832	P	defense response to fungus	76	504	0.00093	0.032
GO:0005976	P	polysaccharide metabolic process	67	432	0.00096	0.032
GO:0051555	P	flavonol biosynthetic process	7	12	0.00099	0.033
GO:0051553	P	flavone biosynthetic process	7	12	0.00099	0.033
GO:0034605	P	cellular response to heat	11	31	0.0011	0.036
GO:0016998	P	cell wall macromolecule catabolic process	11	31	0.0011	0.036
GO:0045230	P	capsule organization	5	5	0.0011	0.036
GO:0033358	P	UDP-L-arabinose biosynthetic process	5	5	0.0011	0.036
GO:0045226	P	extracellular polysaccharide biosynthetic process	5	5	0.0011	0.036
GO:0045227	P	capsule polysaccharide biosynthetic process	5	5	0.0011	0.036
GO:0046379	P	extracellular polysaccharide metabolic process	5	5	0.0011	0.036
GO:0015748	P	organophosphate ester transport	10	26	0.0011	0.036
GO:0046351	P	disaccharide biosynthetic process	13	42	0.0011	0.037
GO:0048366	P	leaf development	57	356	0.0012	0.038
GO:0006857	P	oligopeptide transport	18	72	0.0012	0.038
GO:0046283	P	anthocyanin-containing compound metabolic process	14	48	0.0012	0.038
GO:0009966	P	regulation of signal transduction	40	227	0.0013	0.042
GO:0044264	P	cellular polysaccharide metabolic process	46	273	0.0014	0.044
GO:0033015	P	tetrapyrrole catabolic process	9	22	0.0014	0.044
GO:0051554	P	flavonol metabolic process	7	13	0.0014	0.044
GO:0009094	P	L-phenylalanine biosynthetic process	6	9	0.0014	0.044
GO:0009310	P	amine catabolic process	6	9	0.0014	0.044
GO:0006561	P	proline biosynthetic process	6	9	0.0014	0.044
GO:0042402	P	cellular biogenic amine catabolic process	6	9	0.0014	0.044
GO:0009821	P	alkaloid biosynthetic process	7	13	0.0014	0.044
GO:0006787	P	porphyrin-containing compound catabolic process	9	22	0.0014	0.044
GO:0051552	P	flavone metabolic process	7	13	0.0014	0.044
GO:0051187	P	cofactor catabolic process	9	22	0.0014	0.044
GO:0015833	P	peptide transport	18	74	0.0015	0.048
GO:0009891	P	positive regulation of biosynthetic process	63	409	0.0015	0.048
GO:0071395	P	cellular response to jasmonic acid stimulus	20	87	0.0016	0.048
GO:0019725	P	cellular homeostasis	51	314	0.0016	0.048
GO:0043455	P	regulation of secondary metabolic process	13	44	0.0016	0.049
GO:0019439	P	aromatic compound catabolic process	33	178	0.0016	0.05
GO:0051607	P	defense response to virus	14	50	0.0017	0.05
GO:1901264	P	carbohydrate derivative transport	14	50	0.0017	0.05
GO:0015979	P	photosynthesis	43	253	0.0017	0.05
GO:0003824	F	catalytic activity	1258	9101	3.2e-37	8.4e-34
GO:0016491	F	oxidoreductase activity	289	1547	7.5e-21	9.7e-18
GO:0048037	F	cofactor binding	108	451	5.8e-14	5e-11
GO:0016740	F	transferase activity	521	3791	2e-12	1.3e-09
GO:0046527	F	glucosyltransferase activity	53	158	7.3e-12	3.1e-09
GO:0035251	F	UDP-glucosyltransferase activity	49	137	6.9e-12	3.1e-09
GO:0008194	F	UDP-glycosyltransferase activity	71	273	5.4e-11	2e-08
GO:0043167	F	ion binding	510	3821	2.1e-10	6.7e-08
GO:0080043	F	quercetin 3-O-glucosyltransferase activity	32	71	3.2e-10	8.3e-08
GO:0080044	F	quercetin 7-O-glucosyltransferase activity	32	71	3.2e-10	8.3e-08
GO:0050662	F	coenzyme binding	70	281	3.6e-10	8.5e-08
GO:0016758	F	transferase activity, transferring hexosyl groups	83	382	2.5e-09	5.5e-07
GO:0016614	F	oxidoreductase activity, acting on CH-OH group of donors	56	214	4.7e-09	9.3e-07
GO:0015291	F	secondary active transmembrane transporter activity	74	338	1.4e-08	2.6e-06
GO:0046872	F	metal ion binding	477	3673	2.4e-08	3.7e-06
GO:0004364	F	glutathione transferase activity	25	55	2.4e-08	3.7e-06
GO:0043169	F	cation binding	478	3678	2.1e-08	3.7e-06
GO:0016757	F	transferase activity, transferring glycosyl groups	117	654	3.4e-08	4.7e-06
GO:0022804	F	active transmembrane transporter activity	109	595	3.4e-08	4.7e-06
GO:0050660	F	flavin adenine dinucleotide binding	41	141	4.8e-08	6.2e-06
GO:0022857	F	transmembrane transporter activity	179	1146	6.4e-08	7.9e-06
GO:0016765	F	transferase activity, transferring alkyl or aryl (other than methyl) groups	39	138	1.9e-07	2.2e-05
GO:0015297	F	antiporter activity	42	161	4e-07	4.5e-05
GO:0005488	F	binding	1353	12081	4.5e-07	4.8e-05
GO:0005215	F	transporter activity	203	1406	1.3e-06	0.00013
GO:0004497	F	monooxygenase activity	62	305	1.7e-06	0.00017
GO:0016705	F	oxidoreductase activity, acting on paired donors, with incorporation or reduction of molecular oxygen	76	407	2.1e-06	0.0002
GO:0016791	F	phosphatase activity	64	327	3.5e-06	0.00033
GO:0015238	F	drug transmembrane transporter activity	24	73	5e-06	0.00044
GO:0022891	F	substrate-specific transmembrane transporter activity	138	916	1.1e-05	0.00089
GO:0090484	F	drug transporter activity	24	77	1e-05	0.00089
GO:0043168	F	anion binding	43	195	1.2e-05	0.00096
GO:0005509	F	calcium ion binding	53	266	1.5e-05	0.0012
GO:0016709	F	oxidoreductase activity, acting on paired donors, with incorporation or reduction of molecular oxygen, NAD(P)H as one donor, and incorporation of one atom of oxygen	43	198	1.6e-05	0.0012
GO:0005506	F	iron ion binding	60	317	1.7e-05	0.0012
GO:0030170	F	pyridoxal phosphate binding	26	92	1.9e-05	0.0014
GO:0003700	F	transcription factor activity, sequence-specific DNA binding	232	1729	2.2e-05	0.0016
GO:0001071	F	nucleic acid binding transcription factor activity	232	1730	2.3e-05	0.0016
GO:0016616	F	oxidoreductase activity, acting on the CH-OH group of donors, NAD or NADP as acceptor	34	143	2.6e-05	0.0017
GO:0042578	F	phosphoric ester hydrolase activity	68	391	5.1e-05	0.0033
GO:0022892	F	substrate-specific transporter activity	149	1045	5.7e-05	0.0036
GO:0005515	F	protein binding	442	3669	9.2e-05	0.0057
GO:0046906	F	tetrapyrrole binding	68	402	0.00011	0.0064
GO:0008514	F	organic anion transmembrane transporter activity	18	57	0.00011	0.0064
GO:0016903	F	oxidoreductase activity, acting on the aldehyde or oxo group of donors	21	74	0.00011	0.0064
GO:0019825	F	oxygen binding	45	234	0.00013	0.0074
GO:0061134	F	peptidase regulator activity	15	43	0.00017	0.0092
GO:0005507	F	copper ion binding	45	238	0.00018	0.0099
GO:0004721	F	phosphoprotein phosphatase activity	40	203	0.00019	0.01
GO:0043565	F	sequence-specific DNA binding	119	825	0.00021	0.011
GO:0020037	F	heme binding	61	360	0.00022	0.011
GO:0016829	F	lyase activity	67	406	0.00022	0.011
GO:0008509	F	anion transmembrane transporter activity	34	164	0.00025	0.012
GO:0016627	F	oxidoreductase activity, acting on the CH-CH group of donors	21	81	0.00032	0.015
GO:0030414	F	peptidase inhibitor activity	14	41	0.00033	0.015
GO:0004866	F	endopeptidase inhibitor activity	13	36	0.00034	0.016
GO:0009055	F	electron carrier activity	38	196	0.00036	0.017
GO:0046914	F	transition metal ion binding	242	1912	0.00039	0.017
GO:0051213	F	dioxygenase activity	29	135	0.00042	0.018
GO:0061135	F	endopeptidase regulator activity	13	37	0.00042	0.018
GO:0008061	F	chitin binding	8	14	0.00048	0.02
GO:0042802	F	identical protein binding	43	236	0.00049	0.021
GO:0016620	F	oxidoreductase activity, acting on the aldehyde or oxo group of donors, NAD or NADP as acceptor	15	49	0.00053	0.022
GO:0016667	F	oxidoreductase activity, acting on a sulfur group of donors	27	124	0.00055	0.022
GO:0047893	F	flavonol 3-O-glucosyltransferase activity	7	11	0.00068	0.027
GO:0016853	F	isomerase activity	46	264	0.00074	0.029
GO:0004553	F	hydrolase activity, hydrolyzing O-glycosyl compounds	64	405	0.00081	0.031
GO:0016798	F	hydrolase activity, acting on glycosyl bonds	68	438	0.00086	0.033
GO:0046943	F	carboxylic acid transmembrane transporter activity	23	102	0.00091	0.033
GO:0003995	F	acyl-CoA dehydrogenase activity	6	8	0.00091	0.033
GO:0005342	F	organic acid transmembrane transporter activity	23	102	0.00091	0.033
GO:0003978	F	UDP-glucose 4-epimerase activity	6	8	0.00091	0.033
GO:0052689	F	carboxylic ester hydrolase activity	52	314	0.00098	0.035
GO:0050373	F	UDP-arabinose 4-epimerase activity	5	5	0.0011	0.038
GO:0016860	F	intramolecular oxidoreductase activity	16	60	0.0012	0.042
GO:0045551	F	cinnamyl-alcohol dehydrogenase activity	8	17	0.0013	0.043
GO:0016020	C	membrane	1120	8532	2.4e-23	2.9e-20
GO:0005623	C	cell	2481	22664	2.6e-21	1e-18
GO:0044464	C	cell part	2481	22662	2.4e-21	1e-18
GO:0071944	C	cell periphery	633	4309	5.6e-21	1.7e-18
GO:0005737	C	cytoplasm	1591	13406	3.3e-18	7.9e-16
GO:0005886	C	plasma membrane	544	3735	3.8e-17	7.6e-15
GO:0044444	C	cytoplasmic part	1301	10923	1.4e-13	2.4e-11
GO:0005829	C	cytosol	310	1993	9.7e-13	1.5e-10
GO:0005773	C	vacuole	221	1359	7.5e-11	1e-08
GO:0031224	C	intrinsic component of membrane	704	5540	1e-10	1.2e-08
GO:0044425	C	membrane part	745	5962	3.9e-10	4.2e-08
GO:0016021	C	integral component of membrane	660	5324	2e-08	2e-06
GO:0009507	C	chloroplast	528	4148	4.1e-08	3.8e-06
GO:0031090	C	organelle membrane	254	1760	5.7e-08	4.6e-06
GO:0009536	C	plastid	534	4213	5.6e-08	4.6e-06
GO:0005783	C	endoplasmic reticulum	142	895	7e-07	5.2e-05
GO:0005622	C	intracellular	2202	20721	9.4e-07	6.4e-05
GO:0005774	C	vacuolar membrane	119	720	9.7e-07	6.4e-05
GO:0044437	C	vacuolar part	119	725	1.3e-06	8.2e-05
GO:0044434	C	chloroplast part	203	1419	2.2e-06	0.00013
GO:0044424	C	intracellular part	2193	20693	3.4e-06	0.00019
GO:0098588	C	bounding membrane of organelle	177	1213	3.5e-06	0.00019
GO:0044435	C	plastid part	203	1455	9.2e-06	0.00048
GO:0005911	C	cell-cell junction	134	901	2.5e-05	0.001
GO:0098805	C	whole membrane	137	925	2.4e-05	0.001
GO:0030312	C	external encapsulating structure	110	706	2.4e-05	0.001
GO:0005618	C	cell wall	110	706	2.4e-05	0.001
GO:0030054	C	cell junction	134	901	2.5e-05	0.001
GO:0048046	C	apoplast	81	486	3.9e-05	0.0016
GO:0009506	C	plasmodesma	132	899	4.7e-05	0.0018
GO:0055044	C	symplast	132	899	4.7e-05	0.0018
GO:0031225	C	anchored component of membrane	53	280	5.1e-05	0.0019
GO:0044422	C	organelle part	577	4894	5.2e-05	0.0019
GO:0044446	C	intracellular organelle part	575	4882	6e-05	0.0021
GO:0005777	C	peroxisome	48	247	6.4e-05	0.0021
GO:0042579	C	microbody	48	247	6.4e-05	0.0021
GO:0012505	C	endomembrane system	274	2143	8.7e-05	0.0028
GO:0044432	C	endoplasmic reticulum part	71	440	0.00026	0.0082
GO:0005576	C	extracellular region	357	2954	0.00039	0.012
GO:0009579	C	thylakoid	87	584	0.00058	0.017
GO:0042651	C	thylakoid membrane	66	421	0.00082	0.024
GO:0034357	C	photosynthetic membrane	66	422	0.00086	0.024
GO:0044421	C	extracellular region part	29	142	0.00085	0.024
GO:0044436	C	thylakoid part	71	463	0.0009	0.025
GO:0009535	C	chloroplast thylakoid membrane	63	400	0.00096	0.025
GO:0055035	C	plastid thylakoid membrane	63	401	0.001	0.026
GO:0042175	C	nuclear outer membrane-endoplasmic reticulum membrane network	63	404	0.0012	0.03
GO:0010598	C	NAD(P)H dehydrogenase complex (plastoquinone)	7	13	0.0014	0.034
GO:0031975	C	envelope	153	1170	0.0014	0.034
GO:0031967	C	organelle envelope	153	1170	0.0014	0.034
GO:0005789	C	endoplasmic reticulum membrane	62	399	0.0014	0.034
GO:0009534	C	chloroplast thylakoid	75	508	0.0017	0.038
GO:0031976	C	plastid thylakoid	75	509	0.0017	0.039

## Sheet: GO root drought
GO term	Ontology	Description	Number in input list	Number in BG/Ref	p-value	FDR
GO:0044699	P	single-organism process	1347	9448	4.8e-34	4.5e-30
GO:0050896	P	response to stimulus	950	6250	1.2e-29	5.8e-26
GO:0042221	P	response to chemical	496	2853	3.1e-24	9.5e-21
GO:0044763	P	single-organism cellular process	947	6591	4.8e-22	1.1e-18
GO:0044710	P	single-organism metabolic process	628	3970	7.3e-22	1.4e-18
GO:0009628	P	response to abiotic stimulus	371	2022	2.3e-21	3.6e-18
GO:0009266	P	response to temperature stimulus	140	559	3.8e-17	5e-14
GO:0006950	P	response to stress	543	3506	4.4e-17	5.2e-14
GO:1901700	P	response to oxygen-containing compound	283	1557	6.3e-16	6.6e-13
GO:0009408	P	response to heat	71	199	2.5e-15	2.3e-12
GO:0010033	P	response to organic substance	334	2023	1.4e-13	1.2e-10
GO:0051179	P	localization	395	2517	4e-13	3.1e-10
GO:0010035	P	response to inorganic substance	182	926	4.4e-13	3.2e-10
GO:0006810	P	transport	378	2391	5.9e-13	3.9e-10
GO:0051234	P	establishment of localization	379	2406	8.4e-13	5.2e-10
GO:0044711	P	single-organism biosynthetic process	287	1735	7.2e-12	4.2e-09
GO:0009987	P	cellular process	1557	12771	9.5e-12	5.2e-09
GO:0009719	P	response to endogenous stimulus	283	1732	3.3e-11	1.7e-08
GO:0001101	P	response to acid chemical	208	1181	6.9e-11	3.4e-08
GO:0009725	P	response to hormone	266	1631	1.6e-10	7.5e-08
GO:0006970	P	response to osmotic stress	127	636	6.9e-10	3.1e-07
GO:0080167	P	response to karrikin	44	128	1.2e-09	5.1e-07
GO:0009651	P	response to salt stress	116	574	2.1e-09	8.6e-07
GO:0006082	P	organic acid metabolic process	189	1099	2.7e-09	1e-06
GO:0071702	P	organic substance transport	205	1234	6.5e-09	2.4e-06
GO:0044281	P	small molecule metabolic process	251	1597	1.1e-08	3.8e-06
GO:0043436	P	oxoacid metabolic process	166	973	4e-08	1.4e-05
GO:0009415	P	response to water	77	355	9.3e-08	3.1e-05
GO:0055114	P	oxidation-reduction process	241	1566	9.8e-08	3.2e-05
GO:0009414	P	response to water deprivation	75	347	1.5e-07	4.8e-05
GO:1902578	P	single-organism localization	171	1040	2.2e-07	6.5e-05
GO:0006820	P	anion transport	55	227	3.3e-07	9.7e-05
GO:0044765	P	single-organism transport	165	1004	3.6e-07	0.0001
GO:0008152	P	metabolic process	1427	12035	3.6e-07	0.0001
GO:0071554	P	cell wall organization or biogenesis	124	704	5.1e-07	0.00014
GO:0033993	P	response to lipid	133	772	5.7e-07	0.00015
GO:0009073	P	aromatic amino acid family biosynthetic process	21	47	9.2e-07	0.00023
GO:0009611	P	response to wounding	52	217	9.1e-07	0.00023
GO:0019748	P	secondary metabolic process	93	492	1.1e-06	0.00025
GO:0006979	P	response to oxidative stress	87	453	1.3e-06	0.0003
GO:0009409	P	response to cold	77	384	1.3e-06	0.0003
GO:0032501	P	multicellular organismal process	411	3032	1.4e-06	0.00032
GO:0006457	P	protein folding	56	247	1.6e-06	0.00034
GO:0071705	P	nitrogen compound transport	70	339	1.6e-06	0.00034
GO:0050789	P	regulation of biological process	673	5306	2.1e-06	0.00044
GO:0070887	P	cellular response to chemical stimulus	182	1176	2.8e-06	0.00057
GO:1901135	P	carbohydrate derivative metabolic process	112	645	3.2e-06	0.00063
GO:0007154	P	cell communication	311	2223	3.4e-06	0.00066
GO:0005976	P	polysaccharide metabolic process	82	432	3.9e-06	0.00073
GO:0005975	P	carbohydrate metabolic process	177	1144	3.9e-06	0.00073
GO:0044723	P	single-organism carbohydrate metabolic process	107	613	4.3e-06	0.00078
GO:0009737	P	response to abscisic acid	102	578	4.7e-06	0.00085
GO:0035556	P	intracellular signal transduction	113	660	5.1e-06	0.00089
GO:0032787	P	monocarboxylic acid metabolic process	88	481	6.2e-06	0.0011
GO:0097305	P	response to alcohol	102	583	6.5e-06	0.0011
GO:0006629	P	lipid metabolic process	155	994	1.1e-05	0.0018
GO:0009698	P	phenylpropanoid metabolic process	40	164	1.1e-05	0.0018
GO:0044712	P	single-organism catabolic process	101	585	1.2e-05	0.0019
GO:0055085	P	transmembrane transport	112	667	1.2e-05	0.0019
GO:0050794	P	regulation of cellular process	613	4857	1.2e-05	0.0019
GO:0007165	P	signal transduction	275	1965	1.3e-05	0.0019
GO:0009072	P	aromatic amino acid family metabolic process	22	63	1.3e-05	0.0019
GO:0044707	P	single-multicellular organism process	383	2875	1.4e-05	0.0021
GO:0006839	P	mitochondrial transport	30	107	1.5e-05	0.0022
GO:0016053	P	organic acid biosynthetic process	93	531	1.6e-05	0.0023
GO:0019752	P	carboxylic acid metabolic process	137	864	1.7e-05	0.0024
GO:0071310	P	cellular response to organic substance	157	1023	2e-05	0.0028
GO:0009056	P	catabolic process	208	1430	2e-05	0.0028
GO:0051716	P	cellular response to stimulus	379	2856	2.2e-05	0.0029
GO:1901362	P	organic cyclic compound biosynthetic process	416	3174	2.3e-05	0.0031
GO:0044262	P	cellular carbohydrate metabolic process	75	407	2.4e-05	0.0031
GO:0044700	P	single organism signaling	276	1995	2.6e-05	0.0033
GO:0023052	P	signaling	276	1997	2.7e-05	0.0035
GO:0044767	P	single-organism developmental process	410	3131	2.8e-05	0.0035
GO:0071495	P	cellular response to endogenous stimulus	139	890	2.8e-05	0.0035
GO:0045489	P	pectin biosynthetic process	17	43	3.5e-05	0.0042
GO:0032502	P	developmental process	421	3233	3.4e-05	0.0042
GO:0016051	P	carbohydrate biosynthetic process	65	342	3.6e-05	0.0043
GO:0009225	P	nucleotide-sugar metabolic process	19	53	3.7e-05	0.0043
GO:0046686	P	response to cadmium ion	65	343	3.9e-05	0.0045
GO:0071555	P	cell wall organization	89	518	4.4e-05	0.0051
GO:0007275	P	multicellular organism development	370	2811	5e-05	0.0057
GO:0032870	P	cellular response to hormone stimulus	136	879	5e-05	0.0057
GO:0009644	P	response to high light intensity	23	76	5.4e-05	0.0058
GO:0042542	P	response to hydrogen peroxide	20	60	5.4e-05	0.0058
GO:0045229	P	external encapsulating structure organization	93	551	5.3e-05	0.0058
GO:0009755	P	hormone-mediated signaling pathway	128	821	6.2e-05	0.0066
GO:0009723	P	response to ethylene	59	307	6.1e-05	0.0066
GO:0048856	P	anatomical structure development	408	3146	6.3e-05	0.0067
GO:0044264	P	cellular polysaccharide metabolic process	54	273	6.4e-05	0.0067
GO:0006857	P	oligopeptide transport	22	72	6.9e-05	0.0071
GO:0048583	P	regulation of response to stimulus	94	565	7.7e-05	0.0079
GO:0000271	P	polysaccharide biosynthetic process	43	202	8.4e-05	0.0085
GO:0015833	P	peptide transport	22	74	9.6e-05	0.0095
GO:0042546	P	cell wall biogenesis	47	230	9.5e-05	0.0095
GO:0044283	P	small molecule biosynthetic process	105	653	9.9e-05	0.0096
GO:0019438	P	aromatic compound biosynthetic process	395	3058	0.00011	0.011
GO:0019362	P	pyridine nucleotide metabolic process	29	117	0.00013	0.013
GO:0071704	P	organic substance metabolic process	1242	10672	0.00013	0.013
GO:0065007	P	biological regulation	735	6062	0.00014	0.013
GO:0006733	P	oxidoreduction coenzyme metabolic process	31	130	0.00014	0.013
GO:0015748	P	organophosphate ester transport	12	26	0.00016	0.014
GO:0072524	P	pyridine-containing compound metabolic process	30	125	0.00017	0.015
GO:0006790	P	sulfur compound metabolic process	54	286	0.00018	0.016
GO:0044036	P	cell wall macromolecule metabolic process	35	158	0.00019	0.017
GO:0009636	P	response to toxic substance	26	102	0.0002	0.017
GO:0006811	P	ion transport	102	645	0.00021	0.018
GO:0009699	P	phenylpropanoid biosynthetic process	29	121	0.00022	0.019
GO:0046496	P	nicotinamide nucleotide metabolic process	28	115	0.00022	0.019
GO:0000302	P	response to reactive oxygen species	36	166	0.00022	0.019
GO:0006793	P	phosphorus metabolic process	238	1751	0.00024	0.02
GO:0080134	P	regulation of response to stress	57	316	0.00034	0.028
GO:0051704	P	multi-organism process	222	1631	0.00036	0.03
GO:0042886	P	amide transport	22	83	0.00038	0.031
GO:0009808	P	lignin metabolic process	24	95	0.00038	0.031
GO:0009873	P	ethylene-activated signaling pathway	38	185	0.00039	0.031
GO:0009423	P	chorismate biosynthetic process	7	9	0.0004	0.032
GO:0008610	P	lipid biosynthetic process	84	522	0.00046	0.036
GO:0052546	P	cell wall pectin metabolic process	10	21	0.00045	0.036
GO:0046417	P	chorismate metabolic process	8	13	0.00048	0.037
GO:0006796	P	phosphate-containing compound metabolic process	233	1735	0.00051	0.039
GO:0090487	P	secondary metabolite catabolic process	15	46	0.00054	0.041
GO:0009407	P	toxin catabolic process	15	46	0.00054	0.041
GO:0034605	P	cellular response to heat	12	31	0.00056	0.042
GO:0014070	P	response to organic cyclic compound	68	405	0.00057	0.042
GO:0033036	P	macromolecule localization	143	996	0.00062	0.046
GO:0009642	P	response to light intensity	31	144	0.00065	0.048
GO:0034637	P	cellular carbohydrate biosynthetic process	42	219	0.00068	0.049
GO:0003824	F	catalytic activity	1213	9101	1e-18	2.7e-15
GO:0005215	F	transporter activity	234	1406	4.5e-10	6.1e-07
GO:0016757	F	transferase activity, transferring glycosyl groups	128	654	1.7e-09	1.6e-06
GO:0016740	F	transferase activity	523	3791	4.3e-09	2.9e-06
GO:0016491	F	oxidoreductase activity	241	1547	4.1e-08	2.2e-05
GO:0016758	F	transferase activity, transferring hexosyl groups	82	382	5.3e-08	2.4e-05
GO:0022857	F	transmembrane transporter activity	183	1146	4.6e-07	0.00018
GO:0043167	F	ion binding	504	3821	1.3e-06	0.00046
GO:0022892	F	substrate-specific transporter activity	165	1045	3e-06	0.00091
GO:0046527	F	glucosyltransferase activity	40	158	5.2e-06	0.0013
GO:0008509	F	anion transmembrane transporter activity	41	164	5.2e-06	0.0013
GO:0005488	F	binding	1413	12081	8.5e-06	0.0016
GO:0046872	F	metal ion binding	479	3673	7.8e-06	0.0016
GO:0005515	F	protein binding	478	3669	8.7e-06	0.0016
GO:0043169	F	cation binding	480	3678	7.1e-06	0.0016
GO:0008194	F	UDP-glycosyltransferase activity	57	273	1.1e-05	0.0017
GO:0022891	F	substrate-specific transmembrane transporter activity	145	916	1.1e-05	0.0017
GO:0042578	F	phosphoric ester hydrolase activity	71	391	5.7e-05	0.0087
GO:0016614	F	oxidoreductase activity, acting on CH-OH group of donors	45	214	7.5e-05	0.011
GO:0016616	F	oxidoreductase activity, acting on the CH-OH group of donors, NAD or NADP as acceptor	33	143	0.00015	0.019
GO:0035251	F	UDP-glucosyltransferase activity	32	137	0.00016	0.019
GO:0016860	F	intramolecular oxidoreductase activity	19	60	0.00014	0.019
GO:0004620	F	phospholipase activity	17	51	0.00019	0.023
GO:0016765	F	transferase activity, transferring alkyl or aryl (other than methyl) groups	31	138	0.00035	0.038
GO:0015291	F	secondary active transmembrane transporter activity	60	338	0.00035	0.038
GO:0004871	F	signal transducer activity	69	406	0.00039	0.039
GO:0022804	F	active transmembrane transporter activity	94	595	0.00038	0.039
GO:0004364	F	glutathione transferase activity	17	55	0.0004	0.039
GO:0071944	C	cell periphery	688	4309	3.7e-25	4.7e-22
GO:0005623	C	cell	2641	22664	1.3e-24	5.6e-22
GO:0044464	C	cell part	2641	22662	1.2e-24	5.6e-22
GO:0016020	C	membrane	1187	8532	2e-24	6.3e-22
GO:0005886	C	plasma membrane	606	3735	2.5e-23	6.3e-21
GO:0012505	C	endomembrane system	390	2143	6.5e-22	1.4e-19
GO:0005794	C	Golgi apparatus	252	1182	1.3e-21	2.3e-19
GO:0044431	C	Golgi apparatus part	138	567	4.5e-16	7.2e-14
GO:0031224	C	intrinsic component of membrane	782	5540	7.3e-16	1e-13
GO:0098588	C	bounding membrane of organelle	231	1213	5.2e-15	6.6e-13
GO:0031090	C	organelle membrane	305	1760	9.9e-15	1.1e-12
GO:0044425	C	membrane part	819	5962	3.9e-14	4.1e-12
GO:0016021	C	integral component of membrane	740	5324	1.4e-13	1.3e-11
GO:0005773	C	vacuole	243	1359	3.9e-13	3.5e-11
GO:0000139	C	Golgi membrane	94	374	4.9e-12	4.1e-10
GO:0098791	C	Golgi subcompartment	81	303	1.1e-11	8.8e-10
GO:0005802	C	trans-Golgi network	72	256	2.2e-11	1.7e-09
GO:0005737	C	cytoplasm	1614	13406	1.2e-10	8.5e-09
GO:0005622	C	intracellular	2364	20721	5.7e-10	3.8e-08
GO:0005768	C	endosome	92	405	7.6e-10	4.8e-08
GO:0005829	C	cytosol	307	1993	1.4e-09	8.2e-08
GO:0044424	C	intracellular part	2356	20693	2.1e-09	1.2e-07
GO:0005783	C	endoplasmic reticulum	159	895	7.7e-09	4.3e-07
GO:0044444	C	cytoplasmic part	1308	10923	2.7e-07	1.4e-05
GO:0098805	C	whole membrane	151	925	1.6e-06	8e-05
GO:0005911	C	cell-cell junction	147	901	2.2e-06	0.0001
GO:0030054	C	cell junction	147	901	2.2e-06	0.0001
GO:0044446	C	intracellular organelle part	622	4882	3.6e-06	0.00016
GO:0009506	C	plasmodesma	145	899	4.5e-06	0.00019
GO:0055044	C	symplast	145	899	4.5e-06	0.00019
GO:0044422	C	organelle part	622	4894	4.7e-06	0.00019
GO:0044432	C	endoplasmic reticulum part	82	440	7.1e-06	0.00028
GO:0044437	C	vacuolar part	120	725	1.1e-05	0.0004
GO:0005774	C	vacuolar membrane	119	720	1.2e-05	0.00045
GO:0030312	C	external encapsulating structure	117	706	1.3e-05	0.00045
GO:0005618	C	cell wall	117	706	1.3e-05	0.00045
GO:0042175	C	nuclear outer membrane-endoplasmic reticulum membrane network	73	404	5.2e-05	0.0018
GO:0005789	C	endoplasmic reticulum membrane	72	399	6.1e-05	0.002
GO:0005740	C	mitochondrial envelope	65	376	0.00038	0.012
GO:0044429	C	mitochondrial part	79	486	0.00051	0.016
GO:0031226	C	intrinsic component of plasma membrane	52	292	0.00077	0.024
GO:0031225	C	anchored component of membrane	50	280	0.00091	0.027
GO:0031301	C	integral component of organelle membrane	18	67	0.0011	0.032
GO:0031966	C	mitochondrial membrane	60	362	0.0015	0.041
GO:0043231	C	intracellular membrane-bounded organelle	2025	18205	0.0015	0.041
GO:0043227	C	membrane-bounded organelle	2026	18217	0.0015	0.041
GO:0031300	C	intrinsic component of organelle membrane	18	70	0.0016	0.044

## Sheet: GO root salinity
GO term	Ontology	Description	Number in input list	Number in BG/Ref	p-value	FDR
GO:0050896	P	response to stimulus	1308	6250	3.6e-72	3.9e-68
GO:0042221	P	response to chemical	750	2853	3.8e-69	2.1e-65
GO:0044699	P	single-organism process	1699	9448	1.9e-56	6.7e-53
GO:0009628	P	response to abiotic stimulus	543	2022	6.2e-51	1.7e-47
GO:1901700	P	response to oxygen-containing compound	456	1557	1.1e-50	2.4e-47
GO:0006950	P	response to stress	793	3506	5.3e-50	9.5e-47
GO:0010033	P	response to organic substance	512	2023	9.2e-42	1.4e-38
GO:0001101	P	response to acid chemical	351	1181	7.9e-40	1.1e-36
GO:0009719	P	response to endogenous stimulus	448	1732	3.1e-38	3.7e-35
GO:0044763	P	single-organism cellular process	1194	6591	1.4e-35	1.5e-32
GO:0010035	P	response to inorganic substance	287	926	3.8e-35	3.7e-32
GO:0009725	P	response to hormone	405	1631	2.8e-31	2.5e-28
GO:0019438	P	aromatic compound biosynthetic process	639	3058	1.2e-30	1e-27
GO:1901362	P	organic cyclic compound biosynthetic process	654	3174	6.3e-30	4.7e-27
GO:0008152	P	metabolic process	1900	12035	6.6e-30	4.7e-27
GO:0044710	P	single-organism metabolic process	773	3970	4.2e-29	2.8e-26
GO:0009987	P	cellular process	1978	12771	2.6e-27	1.6e-24
GO:0009415	P	response to water	143	355	1.5e-26	9e-24
GO:0050789	P	regulation of biological process	956	5306	2.5e-26	1.4e-23
GO:0009414	P	response to water deprivation	140	347	4.5e-26	2.4e-23
GO:0018130	P	heterocycle biosynthetic process	600	2957	7.9e-26	4e-23
GO:0006970	P	response to osmotic stress	199	636	5.5e-25	2.7e-22
GO:0044237	P	cellular metabolic process	1578	9879	2.4e-24	1.1e-21
GO:0050794	P	regulation of cellular process	877	4857	4.6e-24	2.1e-21
GO:0006351	P	transcription, DNA-templated	524	2559	3.7e-23	1.6e-20
GO:0097659	P	nucleic acid-templated transcription	524	2561	4.3e-23	1.8e-20
GO:0051252	P	regulation of RNA metabolic process	510	2474	4.8e-23	1.9e-20
GO:0032774	P	RNA biosynthetic process	524	2566	6.2e-23	2.4e-20
GO:0065007	P	biological regulation	1043	6062	7e-23	2.6e-20
GO:0006355	P	regulation of transcription, DNA-templated	504	2443	7.9e-23	2.8e-20
GO:1903506	P	regulation of nucleic acid-templated transcription	504	2445	9.1e-23	3e-20
GO:0034654	P	nucleobase-containing compound biosynthetic process	557	2781	8.9e-23	3e-20
GO:2001141	P	regulation of RNA biosynthetic process	504	2445	9.1e-23	3e-20
GO:0019219	P	regulation of nucleobase-containing compound metabolic process	516	2529	1.7e-22	5.3e-20
GO:0009266	P	response to temperature stimulus	175	559	4e-22	1.2e-19
GO:0006725	P	cellular aromatic compound metabolic process	825	4588	5.4e-22	1.6e-19
GO:0009651	P	response to salt stress	177	574	8.8e-22	2.6e-19
GO:0071704	P	organic substance metabolic process	1660	10672	3.5e-21	9.8e-19
GO:0031326	P	regulation of cellular biosynthetic process	541	2734	4e-21	1.1e-18
GO:0031323	P	regulation of cellular metabolic process	579	2980	4.1e-21	1.1e-18
GO:0009889	P	regulation of biosynthetic process	543	2752	5.7e-21	1.5e-18
GO:0019222	P	regulation of metabolic process	607	3181	1.3e-20	3.3e-18
GO:0051171	P	regulation of nitrogen compound metabolic process	538	2739	2e-20	5.1e-18
GO:0010468	P	regulation of gene expression	549	2814	2.6e-20	6.5e-18
GO:1901360	P	organic cyclic compound metabolic process	830	4700	3.3e-20	7.8e-18
GO:2000112	P	regulation of cellular macromolecule biosynthetic process	524	2657	3.5e-20	8.3e-18
GO:0010556	P	regulation of macromolecule biosynthetic process	524	2666	6.4e-20	1.5e-17
GO:0009408	P	response to heat	90	199	9.7e-20	2.2e-17
GO:0009737	P	response to abscisic acid	171	578	1.4e-19	3.1e-17
GO:0070887	P	cellular response to chemical stimulus	280	1176	1.6e-19	3.4e-17
GO:0097305	P	response to alcohol	171	583	2.9e-19	6e-17
GO:0080090	P	regulation of primary metabolic process	552	2889	8.8e-19	1.8e-16
GO:0060255	P	regulation of macromolecule metabolic process	567	2998	1.7e-18	3.4e-16
GO:0033993	P	response to lipid	201	772	1.2e-17	2.5e-15
GO:0044281	P	small molecule metabolic process	340	1597	4e-17	7.8e-15
GO:0009605	P	response to external stimulus	337	1582	5.2e-17	1e-14
GO:0046483	P	heterocycle metabolic process	767	4433	1.3e-16	2.4e-14
GO:0006979	P	response to oxidative stress	137	453	1.4e-16	2.6e-14
GO:0051716	P	cellular response to stimulus	533	2856	2.1e-16	3.8e-14
GO:0016070	P	RNA metabolic process	612	3403	5.8e-16	1e-13
GO:0009611	P	response to wounding	85	217	8.9e-16	1.6e-13
GO:0006082	P	organic acid metabolic process	251	1099	9e-16	1.6e-13
GO:0071310	P	cellular response to organic substance	237	1023	1.6e-15	2.7e-13
GO:0006952	P	defense response	327	1566	1.7e-15	2.8e-13
GO:0009617	P	response to bacterium	131	441	2.1e-15	3.4e-13
GO:0071495	P	cellular response to endogenous stimulus	213	890	2.7e-15	4.5e-13
GO:0051707	P	response to other organism	266	1210	5.9e-15	9.5e-13
GO:0043207	P	response to external biotic stimulus	266	1212	7e-15	1.1e-12
GO:0032870	P	cellular response to hormone stimulus	209	879	8.8e-15	1.4e-12
GO:0009607	P	response to biotic stimulus	272	1253	1e-14	1.6e-12
GO:0044707	P	single-multicellular organism process	525	2875	1.1e-14	1.7e-12
GO:0044711	P	single-organism biosynthetic process	348	1735	2.4e-14	3.6e-12
GO:0007154	P	cell communication	424	2223	2.5e-14	3.6e-12
GO:0007275	P	multicellular organism development	513	2811	2.7e-14	3.9e-12
GO:0032501	P	multicellular organismal process	545	3032	3.7e-14	5.4e-12
GO:0009755	P	hormone-mediated signaling pathway	196	821	4.5e-14	6.3e-12
GO:0044767	P	single-organism developmental process	558	3131	6.6e-14	9.2e-12
GO:0009723	P	response to ethylene	99	307	9.8e-14	1.4e-11
GO:0043436	P	oxoacid metabolic process	220	973	1.4e-13	1.9e-11
GO:0002376	P	immune system process	111	369	1.4e-13	1.9e-11
GO:0032502	P	developmental process	569	3233	2.5e-13	3.4e-11
GO:0010243	P	response to organonitrogen compound	67	166	3.2e-13	4.2e-11
GO:0009058	P	biosynthetic process	992	6255	1.2e-12	1.5e-10
GO:0048856	P	anatomical structure development	550	3146	1.9e-12	2.4e-10
GO:0007165	P	signal transduction	373	1965	1.9e-12	2.4e-10
GO:0051704	P	multi-organism process	321	1631	2e-12	2.5e-10
GO:0045087	P	innate immune response	98	323	2.5e-12	3.1e-10
GO:0010200	P	response to chitin	57	134	3.4e-12	4.2e-10
GO:0048583	P	regulation of response to stimulus	143	565	3.8e-12	4.6e-10
GO:0019752	P	carboxylic acid metabolic process	195	864	4.1e-12	4.9e-10
GO:0009056	P	catabolic process	287	1430	5.2e-12	6.1e-10
GO:0044700	P	single organism signaling	374	1995	7.4e-12	8.7e-10
GO:0023052	P	signaling	374	1997	8.3e-12	9.6e-10
GO:0006955	P	immune response	98	333	1.1e-11	1.2e-09
GO:0006139	P	nucleobase-containing compound metabolic process	693	4178	1.1e-11	1.2e-09
GO:0042742	P	defense response to bacterium	102	354	1.1e-11	1.3e-09
GO:0080134	P	regulation of response to stress	94	316	1.7e-11	1.9e-09
GO:0044249	P	cellular biosynthetic process	928	5870	1.8e-11	2e-09
GO:1901698	P	response to nitrogen compound	83	264	2.7e-11	3e-09
GO:1901576	P	organic substance biosynthetic process	932	5913	2.9e-11	3.2e-09
GO:0044283	P	small molecule biosynthetic process	155	653	3e-11	3.2e-09
GO:0090304	P	nucleic acid metabolic process	629	3768	5.1e-11	5.4e-09
GO:0044248	P	cellular catabolic process	216	1024	6.2e-11	6.5e-09
GO:0009416	P	response to light stimulus	169	744	7.4e-11	7.7e-09
GO:0019748	P	secondary metabolic process	124	492	1.3e-10	1.3e-08
GO:0009753	P	response to jasmonic acid	72	225	2.9e-10	2.9e-08
GO:0044712	P	single-organism catabolic process	139	585	3e-10	3e-08
GO:0055114	P	oxidation-reduction process	298	1566	3.2e-10	3.2e-08
GO:0009409	P	response to cold	102	384	5.2e-10	5.2e-08
GO:0080167	P	response to karrikin	50	128	7.5e-10	7.3e-08
GO:0009314	P	response to radiation	169	772	8e-10	7.7e-08
GO:0000302	P	response to reactive oxygen species	58	166	1.1e-09	1e-07
GO:0016053	P	organic acid biosynthetic process	127	531	1.2e-09	1.2e-07
GO:0009642	P	response to light intensity	53	144	1.3e-09	1.2e-07
GO:0009751	P	response to salicylic acid	66	209	2.4e-09	2.3e-07
GO:0016054	P	organic acid catabolic process	47	121	2.7e-09	2.6e-07
GO:0009404	P	toxin metabolic process	32	60	2.8e-09	2.6e-07
GO:0044238	P	primary metabolic process	1444	9890	3.6e-09	3.3e-07
GO:0031347	P	regulation of defense response	70	233	4.5e-09	4.1e-07
GO:0044282	P	small molecule catabolic process	55	162	6.5e-09	5.9e-07
GO:0048518	P	positive regulation of biological process	181	881	1.2e-08	1.1e-06
GO:0009873	P	ethylene-activated signaling pathway	59	185	1.2e-08	1.1e-06
GO:0014070	P	response to organic cyclic compound	100	405	1.8e-08	1.6e-06
GO:1901565	P	organonitrogen compound catabolic process	54	164	2.1e-08	1.8e-06
GO:0010038	P	response to metal ion	113	481	2.3e-08	2e-06
GO:0042542	P	response to hydrogen peroxide	30	60	2.7e-08	2.3e-06
GO:0071369	P	cellular response to ethylene stimulus	62	206	3.2e-08	2.7e-06
GO:0042430	P	indole-containing compound metabolic process	34	77	3.6e-08	3e-06
GO:0000160	P	phosphorelay signal transduction system	65	225	5.3e-08	4.5e-06
GO:0009814	P	defense response, incompatible interaction	54	170	5.6e-08	4.6e-06
GO:0098542	P	defense response to other organism	186	936	6e-08	4.9e-06
GO:0046395	P	carboxylic acid catabolic process	40	105	6.2e-08	5e-06
GO:0009733	P	response to auxin	98	407	7.1e-08	5.8e-06
GO:0006790	P	sulfur compound metabolic process	76	286	7.8e-08	6.3e-06
GO:0009636	P	response to toxic substance	39	102	8.3e-08	6.6e-06
GO:0046394	P	carboxylic acid biosynthetic process	103	438	9e-08	7.1e-06
GO:0009698	P	phenylpropanoid metabolic process	52	164	1e-07	8e-06
GO:0071229	P	cellular response to acid chemical	110	485	1.6e-07	1.3e-05
GO:1901575	P	organic substance catabolic process	232	1249	1.7e-07	1.3e-05
GO:0046686	P	response to cadmium ion	85	343	1.8e-07	1.4e-05
GO:0006793	P	phosphorus metabolic process	307	1751	2e-07	1.6e-05
GO:1901605	P	alpha-amino acid metabolic process	66	242	2.5e-07	1.9e-05
GO:0048731	P	system development	332	1929	3e-07	2.3e-05
GO:0015893	P	drug transport	31	74	3.6e-07	2.6e-05
GO:0009407	P	toxin catabolic process	24	46	3.5e-07	2.6e-05
GO:0090487	P	secondary metabolite catabolic process	24	46	3.5e-07	2.6e-05
GO:0008219	P	cell death	56	194	4.4e-07	3.2e-05
GO:0042493	P	response to drug	31	75	4.5e-07	3.3e-05
GO:0070482	P	response to oxygen levels	30	71	4.7e-07	3.4e-05
GO:0009791	P	post-embryonic development	278	1576	5.1e-07	3.7e-05
GO:0009738	P	abscisic acid-activated signaling pathway	65	243	5.4e-07	3.9e-05
GO:0071215	P	cellular response to abscisic acid stimulus	69	267	7.1e-07	5e-05
GO:0097306	P	cellular response to alcohol	69	267	7.1e-07	5e-05
GO:0032787	P	monocarboxylic acid metabolic process	106	481	8.5e-07	6e-05
GO:0006855	P	drug transmembrane transport	29	70	1e-06	6.9e-05
GO:0036293	P	response to decreased oxygen levels	29	70	1e-06	6.9e-05
GO:0009644	P	response to high light intensity	30	76	1.5e-06	0.0001
GO:0006796	P	phosphate-containing compound metabolic process	298	1735	1.5e-06	0.0001
GO:0006807	P	nitrogen compound metabolic process	925	6241	1.5e-06	0.0001
GO:0006520	P	cellular amino acid metabolic process	77	320	1.7e-06	0.00012
GO:0009063	P	cellular amino acid catabolic process	24	53	2.5e-06	0.00017
GO:0009699	P	phenylpropanoid biosynthetic process	39	121	2.8e-06	0.00018
GO:1901701	P	cellular response to oxygen-containing compound	128	635	3.7e-06	0.00024
GO:0007568	P	aging	49	174	4e-06	0.00026
GO:0001666	P	response to hypoxia	26	64	4.7e-06	0.00031
GO:0009694	P	jasmonic acid metabolic process	18	33	6.3e-06	0.00041
GO:0044550	P	secondary metabolite biosynthetic process	73	311	6.7e-06	0.00043
GO:0012501	P	programmed cell death	43	147	6.9e-06	0.00044
GO:0009639	P	response to red or far red light	57	222	7.4e-06	0.00047
GO:0010286	P	heat acclimation	21	46	9.5e-06	0.0006
GO:0009631	P	cold acclimation	21	46	9.5e-06	0.0006
GO:0009072	P	aromatic amino acid family metabolic process	25	63	9.9e-06	0.00062
GO:0048522	P	positive regulation of cellular process	132	676	1e-05	0.00064
GO:0033554	P	cellular response to stress	160	858	1.2e-05	0.00072
GO:0042435	P	indole-containing compound biosynthetic process	20	43	1.2e-05	0.00076
GO:0009615	P	response to virus	29	83	1.5e-05	0.0009
GO:1901606	P	alpha-amino acid catabolic process	19	40	1.6e-05	0.00098
GO:0048584	P	positive regulation of response to stimulus	51	196	1.6e-05	0.00098
GO:0071453	P	cellular response to oxygen levels	16	29	1.8e-05	0.0011
GO:0036294	P	cellular response to decreased oxygen levels	16	29	1.8e-05	0.0011
GO:0016143	P	S-glycoside metabolic process	16	30	2.5e-05	0.0015
GO:0042343	P	indole glucosinolate metabolic process	16	30	2.5e-05	0.0015
GO:0071365	P	cellular response to auxin stimulus	52	206	2.7e-05	0.0016
GO:0071456	P	cellular response to hypoxia	15	27	3.2e-05	0.0018
GO:1901607	P	alpha-amino acid biosynthetic process	42	154	3.5e-05	0.002
GO:0044419	P	interspecies interaction between organisms	42	154	3.5e-05	0.002
GO:0006464	P	cellular protein modification process	342	2126	3.6e-05	0.0021
GO:0036211	P	protein modification process	342	2126	3.6e-05	0.0021
GO:0031328	P	positive regulation of cellular biosynthetic process	84	396	3.6e-05	0.0021
GO:0016310	P	phosphorylation	215	1254	4.8e-05	0.0027
GO:0072593	P	reactive oxygen species metabolic process	44	169	5.8e-05	0.0033
GO:0045088	P	regulation of innate immune response	30	96	5.9e-05	0.0033
GO:0071396	P	cellular response to lipid	85	409	6.1e-05	0.0034
GO:0009891	P	positive regulation of biosynthetic process	85	409	6.1e-05	0.0034
GO:0042440	P	pigment metabolic process	46	181	6.6e-05	0.0036
GO:0009308	P	amine metabolic process	31	102	6.9e-05	0.0038
GO:1902578	P	single-organism localization	182	1040	7e-05	0.0038
GO:0051173	P	positive regulation of nitrogen compound metabolic process	83	399	7.1e-05	0.0039
GO:0048608	P	reproductive structure development	215	1265	7.5e-05	0.004
GO:0061458	P	reproductive system development	215	1265	7.5e-05	0.004
GO:0044271	P	cellular nitrogen compound biosynthetic process	658	4436	7.5e-05	0.004
GO:0010817	P	regulation of hormone levels	58	251	8.1e-05	0.0043
GO:0009813	P	flavonoid biosynthetic process	29	93	8e-05	0.0043
GO:0035556	P	intracellular signal transduction	124	660	8.2e-05	0.0043
GO:0055085	P	transmembrane transport	125	667	8.4e-05	0.0044
GO:0032101	P	regulation of response to external stimulus	25	74	8.6e-05	0.0045
GO:0044403	P	symbiosis, encompassing mutualism through parasitism	40	151	9e-05	0.0047
GO:0009626	P	plant-type hypersensitive response	27	84	9.2e-05	0.0048
GO:0009695	P	jasmonic acid biosynthetic process	14	27	0.0001	0.0052
GO:0099402	P	plant organ development	169	961	0.0001	0.0052
GO:0034605	P	cellular response to heat	15	31	0.00011	0.0054
GO:0034050	P	host programmed cell death induced by symbiont	27	85	0.00011	0.0055
GO:0048585	P	negative regulation of response to stimulus	43	169	0.00011	0.0055
GO:0005984	P	disaccharide metabolic process	23	66	0.00011	0.0056
GO:0046148	P	pigment biosynthetic process	39	148	0.00012	0.006
GO:0002682	P	regulation of immune system process	32	111	0.00012	0.0061
GO:0050776	P	regulation of immune response	30	101	0.00013	0.0063
GO:0031325	P	positive regulation of cellular metabolic process	97	495	0.00013	0.0064
GO:0009627	P	systemic acquired resistance	23	67	0.00013	0.0066
GO:0048519	P	negative regulation of biological process	151	848	0.00014	0.0069
GO:0048229	P	gametophyte development	85	422	0.00015	0.0074
GO:0044765	P	single-organism transport	174	1004	0.00015	0.0075
GO:0010557	P	positive regulation of macromolecule biosynthetic process	77	373	0.00016	0.0076
GO:0044272	P	sulfur compound biosynthetic process	32	113	0.00016	0.0077
GO:0009812	P	flavonoid metabolic process	31	109	0.00019	0.009
GO:0002831	P	regulation of response to biotic stimulus	23	69	0.00019	0.0091
GO:0031349	P	positive regulation of defense response	26	84	0.0002	0.0096
GO:0016311	P	dephosphorylation	40	158	0.0002	0.0096
GO:0046351	P	disaccharide biosynthetic process	17	42	0.00021	0.0098
GO:0072330	P	monocarboxylic acid biosynthetic process	56	251	0.00023	0.011
GO:0045935	P	positive regulation of nucleobase-containing compound metabolic process	77	379	0.00024	0.011
GO:0051555	P	flavonol biosynthetic process	9	12	0.00025	0.012
GO:0051553	P	flavone biosynthetic process	9	12	0.00025	0.012
GO:0051254	P	positive regulation of RNA metabolic process	73	356	0.00027	0.012
GO:1901657	P	glycosyl compound metabolic process	68	326	0.00029	0.013
GO:1901135	P	carbohydrate derivative metabolic process	118	645	0.0003	0.014
GO:0009734	P	auxin-activated signaling pathway	45	190	0.0003	0.014
GO:0009893	P	positive regulation of metabolic process	101	535	0.00031	0.014
GO:0009991	P	response to extracellular stimulus	51	225	0.00031	0.014
GO:0071214	P	cellular response to abiotic stimulus	47	202	0.00032	0.014
GO:0048513	P	animal organ development	83	422	0.00034	0.015
GO:0045893	P	positive regulation of transcription, DNA-templated	71	347	0.00034	0.015
GO:1902680	P	positive regulation of RNA biosynthetic process	71	348	0.00037	0.016
GO:1903508	P	positive regulation of nucleic acid-templated transcription	71	348	0.00037	0.016
GO:0051554	P	flavonol metabolic process	9	13	0.00038	0.017
GO:0051552	P	flavone metabolic process	9	13	0.00038	0.017
GO:0003006	P	developmental process involved in reproduction	242	1496	0.00038	0.017
GO:0031668	P	cellular response to extracellular stimulus	47	204	0.00038	0.017
GO:0009808	P	lignin metabolic process	27	95	0.00048	0.021
GO:0010628	P	positive regulation of gene expression	76	383	0.00048	0.021
GO:0052542	P	defense response by callose deposition	11	21	0.00052	0.022
GO:0009682	P	induced systemic resistance	13	29	0.00053	0.023
GO:0071496	P	cellular response to external stimulus	47	208	0.00055	0.023
GO:0010345	P	suberin biosynthetic process	9	14	0.00057	0.024
GO:0009064	P	glutamine family amino acid metabolic process	22	71	0.00059	0.025
GO:0009073	P	aromatic amino acid family biosynthetic process	17	47	0.0006	0.025
GO:0006468	P	protein phosphorylation	159	936	0.00063	0.027
GO:0042445	P	hormone metabolic process	37	152	0.00064	0.027
GO:0010112	P	regulation of systemic acquired resistance	10	18	0.00066	0.027
GO:0016032	P	viral process	33	130	0.00067	0.028
GO:0006470	P	protein dephosphorylation	30	114	0.0007	0.029
GO:0010260	P	organ senescence	30	114	0.0007	0.029
GO:0010150	P	leaf senescence	30	114	0.0007	0.029
GO:0006457	P	protein folding	53	247	0.00072	0.03
GO:0006357	P	regulation of transcription from RNA polymerase II promoter	67	333	0.00073	0.03
GO:0048878	P	chemical homeostasis	70	352	0.00074	0.03
GO:0022414	P	reproductive process	270	1715	0.00076	0.031
GO:0042743	P	hydrogen peroxide metabolic process	28	104	0.00077	0.031
GO:0002239	P	response to oomycetes	17	49	0.00087	0.035
GO:0000003	P	reproduction	270	1721	0.0009	0.036
GO:0045089	P	positive regulation of innate immune response	19	59	0.00094	0.037
GO:0044764	P	multi-organism cellular process	37	156	0.00096	0.038
GO:0042180	P	cellular ketone metabolic process	28	106	0.00099	0.039
GO:0006972	P	hyperosmotic response	22	75	0.0011	0.043
GO:0006558	P	L-phenylalanine metabolic process	9	16	0.0011	0.045
GO:0010604	P	positive regulation of macromolecule metabolic process	89	482	0.0012	0.047
GO:2000070	P	regulation of response to water deprivation	11	24	0.0012	0.048
GO:2000030	P	regulation of response to red or far red light	14	37	0.0012	0.048
GO:0009624	P	response to nematode	22	76	0.0013	0.048
GO:0009267	P	cellular response to starvation	36	153	0.0013	0.049
GO:0042592	P	homeostatic process	98	542	0.0013	0.049
GO:0010941	P	regulation of cell death	21	71	0.0013	0.049
GO:0006366	P	transcription from RNA polymerase II promoter	73	380	0.0013	0.05
GO:0003824	F	catalytic activity	1522	9101	9e-32	2.7e-28
GO:0003700	F	transcription factor activity, sequence-specific DNA binding	410	1729	3.7e-28	4e-25
GO:0001071	F	nucleic acid binding transcription factor activity	410	1730	4.1e-28	4e-25
GO:0005488	F	binding	1878	12081	9.6e-26	7.1e-23
GO:0003677	F	DNA binding	489	2417	1.1e-20	6.8e-18
GO:0043565	F	sequence-specific DNA binding	211	825	9.7e-18	4.8e-15
GO:1901363	F	heterocyclic compound binding	1205	7718	4.4e-14	1.9e-11
GO:0097159	F	organic cyclic compound binding	1207	7737	5.1e-14	1.9e-11
GO:0016491	F	oxidoreductase activity	299	1547	7e-11	2.3e-08
GO:0016740	F	transferase activity	630	3791	9.6e-11	2.9e-08
GO:0044212	F	transcription regulatory region DNA binding	117	452	1.1e-10	3e-08
GO:0001067	F	regulatory region nucleic acid binding	117	455	1.5e-10	3.5e-08
GO:0000975	F	regulatory region DNA binding	117	455	1.5e-10	3.5e-08
GO:0032559	F	adenyl ribonucleotide binding	419	2364	2.8e-10	6e-08
GO:0030554	F	adenyl nucleotide binding	419	2366	3.1e-10	6.1e-08
GO:0097367	F	carbohydrate derivative binding	467	2696	3.8e-10	7e-08
GO:0036094	F	small molecule binding	570	3434	1.1e-09	2e-07
GO:0005515	F	protein binding	602	3669	1.7e-09	2.8e-07
GO:0043167	F	ion binding	623	3821	1.9e-09	3e-07
GO:0000166	F	nucleotide binding	558	3370	2.4e-09	3.4e-07
GO:1901265	F	nucleoside phosphate binding	558	3370	2.4e-09	3.4e-07
GO:0032553	F	ribonucleotide binding	456	2664	2.5e-09	3.4e-07
GO:0005524	F	ATP binding	394	2248	3.3e-09	4.3e-07
GO:0032555	F	purine ribonucleotide binding	448	2631	6.3e-09	7.8e-07
GO:0017076	F	purine nucleotide binding	448	2633	6.8e-09	8.1e-07
GO:0032549	F	ribonucleoside binding	445	2617	8.3e-09	9.5e-07
GO:0001882	F	nucleoside binding	445	2618	8.6e-09	9.5e-07
GO:0001883	F	purine nucleoside binding	443	2612	1.2e-08	1.2e-06
GO:0032550	F	purine ribonucleoside binding	443	2612	1.2e-08	1.2e-06
GO:0001135	F	transcription factor activity, RNA polymerase II transcription factor recruiting	48	139	3.8e-08	3.8e-06
GO:0001134	F	transcription factor activity, transcription factor recruiting	48	140	4.6e-08	4.4e-06
GO:0046872	F	metal ion binding	588	3673	6.3e-08	5.7e-06
GO:0035639	F	purine ribonucleoside triphosphate binding	423	2515	6.2e-08	5.7e-06
GO:0043169	F	cation binding	588	3678	7.5e-08	6.5e-06
GO:0000989	F	transcription factor activity, transcription factor binding	69	252	1.2e-07	1e-05
GO:0000988	F	transcription factor activity, protein binding	70	259	1.5e-07	1.2e-05
GO:0004364	F	glutathione transferase activity	27	55	1.7e-07	1.4e-05
GO:0090484	F	drug transporter activity	32	77	2.7e-07	2.1e-05
GO:0015238	F	drug transmembrane transporter activity	31	73	2.8e-07	2.1e-05
GO:0048037	F	cofactor binding	103	451	3e-07	2.2e-05
GO:0001076	F	transcription factor activity, RNA polymerase II transcription factor binding	49	168	1.8e-06	0.00013
GO:0016301	F	kinase activity	251	1436	3.4e-06	0.00024
GO:0016765	F	transferase activity, transferring alkyl or aryl (other than methyl) groups	41	138	8.2e-06	0.00057
GO:0000981	F	RNA polymerase II transcription factor activity, sequence-specific DNA binding	62	252	9.5e-06	0.00064
GO:0050660	F	flavin adenine dinucleotide binding	41	141	1.2e-05	0.00083
GO:0016791	F	phosphatase activity	74	327	1.7e-05	0.0011
GO:0050662	F	coenzyme binding	66	281	1.8e-05	0.0011
GO:0042578	F	phosphoric ester hydrolase activity	84	391	2.5e-05	0.0015
GO:0022804	F	active transmembrane transporter activity	117	595	2.5e-05	0.0015
GO:0016773	F	phosphotransferase activity, alcohol group as acceptor	190	1072	2.6e-05	0.0016
GO:0016772	F	transferase activity, transferring phosphorus-containing groups	275	1657	3.4e-05	0.002
GO:0005215	F	transporter activity	237	1406	5.2e-05	0.003
GO:0004871	F	signal transducer activity	84	406	7.6e-05	0.0043
GO:0022857	F	transmembrane transporter activity	197	1146	8.6e-05	0.0048
GO:0015291	F	secondary active transmembrane transporter activity	72	338	0.00011	0.0061
GO:0005057	F	receptor signaling protein activity	22	63	0.00015	0.0078
GO:0008061	F	chitin binding	10	14	0.00015	0.0078
GO:0004702	F	receptor signaling protein serine/threonine kinase activity	22	63	0.00015	0.0078
GO:0051213	F	dioxygenase activity	36	135	0.00018	0.0089
GO:0004674	F	protein serine/threonine kinase activity	137	767	0.00025	0.012
GO:0016829	F	lyase activity	81	406	0.00027	0.013
GO:0015297	F	antiporter activity	40	161	0.00028	0.014
GO:0016840	F	carbon-nitrogen lyase activity	13	27	0.00031	0.015
GO:0004722	F	protein serine/threonine phosphatase activity	40	164	0.00039	0.018
GO:0004620	F	phospholipase activity	18	51	0.00053	0.024
GO:0030170	F	pyridoxal phosphate binding	26	92	0.00064	0.029
GO:0016874	F	ligase activity	55	258	0.00066	0.03
GO:0004672	F	protein kinase activity	157	925	0.0007	0.031
GO:0043168	F	anion binding	44	195	0.00083	0.036
GO:0016614	F	oxidoreductase activity, acting on CH-OH group of donors	47	214	0.00092	0.039
GO:0005623	C	cell	3172	22664	6.8e-30	4.2e-27
GO:0044464	C	cell part	3172	22662	6.1e-30	4.2e-27
GO:0071944	C	cell periphery	728	4309	9.8e-14	4e-11
GO:0005886	C	plasma membrane	636	3735	1.7e-12	4.1e-10
GO:0005622	C	intracellular	2844	20721	1.6e-12	4.1e-10
GO:0044424	C	intracellular part	2838	20693	3.2e-12	6.5e-10
GO:0005829	C	cytosol	359	1993	1.3e-09	2.2e-07
GO:0005634	C	nucleus	1448	9924	3.9e-09	6e-07
GO:0016020	C	membrane	1196	8532	0.00022	0.03
