# Supplementary material for: Microarray analysis of transcriptional responses to salt and drought stress in Arabidopsis thaliana
Source: Heliyon. 2019 Nov 29;5(11):e02614. doi: 10.1016/j.heliyon.2019.e02614 (PMC6895597; doi:10.1016/j.heliyon.2019.e02614)
Supplement: supplementary 3 [file mmc3.xlsx]

## Sheet: read me
Supplementary 3
Transcription factors of up-regulated DEGs in response to drought and salinity stresses in root and leaf tissues of Arabidopsis thaliana
tf leaf drought: Transcription factors of up-regulated DEGs in response to drought stress in leaf tissue of Arabidopsis thaliana
tf leaf salinity: Transcription factors of up-regulated DEGs in response to salinity stress in leaf tissue of Arabidopsis thaliana
tf root drought: Transcription factors of up-regulated DEGs in response to drought stress in root tissue of Arabidopsis thaliana
tf root salinity: Transcription factors of up-regulated DEGs in response to salinity stress in root tissue of Arabidopsis thaliana

## Sheet: tf leaf drought
leaf drought	tf name
AT1G01250	AP2/ERF
AT1G22985	AP2/ERF
AT1G46768	AP2/ERF
AT1G53170	AP2/ERF
AT1G53910	AP2/ERF
AT1G71130	AP2/ERF
AT4G17500	AP2/ERF
AT5G05410	AP2/ERF
AT5G47220	AP2/ERF
AT5G51190	AP2/ERF
AT5G61600	AP2/ERF
AT1G25560	AP2/ERF
AT2G24650	B3
AT2G46870	B3
AT2G21240	BBR-BPC
AT5G42520	BBR-BPC
AT1G09530	bHLH
AT1G51140	bHLH
AT2G43010	bHLH
AT5G15160	bHLH
AT5G46760	bHLH
AT5G54680	bHLH
AT1G03970	bZIP
AT1G75390	bZIP
AT1G77920	bZIP
AT2G46270	bZIP
AT4G01120	bZIP
AT4G02640	bZIP
AT4G34000	bZIP
AT1G27730	C2H2
AT1G68130	C2H2
AT3G19580	C2H2
AT3G50700	C2H2
AT5G04340	C2H2
AT5G59820	C2H2
AT1G04990	C3H
AT2G19810	C3H
AT2G40140	C3H
AT4G29190	C3H
AT2G22300	CAMTA
AT2G47890	CO-like
AT3G22780	CPP
AT3G21270	Dof
AT2G40970	G2-like
AT5G05090	G2-like
AT5G29000	G2-like
AT4G34680	GATA
AT1G07530	GRAS
AT2G37650	GRAS
AT5G48150	GRAS
AT3G01470	HD-ZIP
AT2G22430	HD-ZIP
AT2G46680	HD-ZIP
AT5G47370	HD-ZIP
AT3G61890	HD-ZIP
AT2G26150	HSF
AT4G11660	HSF
AT4G18880	HSF
AT4G36990	HSF
AT5G43840	HSF
AT5G62020	HSF
AT5G60910	MIKC_MADS
AT1G06180	MYB
AT1G18710	MYB
AT1G22640	MYB
AT1G74430	MYB
AT2G16720	MYB
AT3G47600	MYB
AT4G34990	MYB
AT5G04760	MYB
AT5G59780	MYB
AT5G61420	MYB
AT1G74840	MYB
AT1G34190	NAC
AT1G52890	NAC	NAC2
AT1G69490	NAC
AT2G17040	NAC
AT2G43000	NAC
AT3G04060	NAC
AT3G04070	NAC
AT3G10490	NAC
AT4G01550	NAC
AT4G27410	NAC
AT5G04410	NAC
AT5G13180	NAC
AT5G18270	NAC
AT5G39610	NAC
AT1G30500	NF-YA
AT1G54160	NF-YA
AT2G34720	NF-YA
AT5G47640	NF-YB
AT1G08970	NF-YC
AT1G54830	NF-YC
AT2G43500	Nin-like
AT1G20980	SBP
AT1G53160	SBP
AT1G76580	SBP
AT2G35940	TALE
AT5G41410	TALE
AT4G32980	TALE
AT5G11060	TALE
AT5G25220	TALE
AT3G02150	TCP
AT4G18390	TCP
AT5G28300	Trihelix
AT2G30250	WRKY
AT2G46400	WRKY
AT3G56400	WRKY
AT4G31550	WRKY

## Sheet: tf leaf salinity
leaf slinity	tf name
AT1G16060	AP2/ERF
AT2G28550	AP2/ERF
AT5G67180	AP2/ERF
AT2G39250	AP2/ERF
AT1G01250	AP2/ERF
AT1G19210	AP2/ERF
AT1G21910	AP2/ERF
AT1G22190	AP2/ERF
AT1G22985	AP2/ERF
AT1G28370	AP2/ERF
AT1G33760	AP2/ERF
AT1G43160	AP2/ERF
AT1G46768	AP2/ERF
AT1G53170	AP2/ERF
AT1G74930	AP2/ERF
AT1G77200	AP2/ERF
AT2G22200	AP2/ERF
AT2G23340	AP2/ERF
AT2G33710	AP2/ERF
AT2G38340	AP2/ERF
AT2G40350	AP2/ERF
AT2G44840	AP2/ERF
AT2G44940	AP2/ERF
AT3G14230	AP2/ERF
AT3G15210	AP2/ERF
AT3G50260	AP2/ERF
AT4G16750	AP2/ERF
AT4G17490	AP2/ERF
AT4G17500	AP2/ERF
AT4G25470	AP2/ERF
AT4G25480	AP2/ERF
AT4G25490	AP2/ERF
AT4G28140	AP2/ERF
AT4G32800	AP2/ERF
AT4G34410	AP2/ERF
AT4G36900	AP2/ERF
AT5G05410	AP2/ERF
AT5G13330	AP2/ERF
AT5G25190	AP2/ERF
AT5G43410	AP2/ERF
AT5G47230	AP2/ERF
AT5G51190	AP2/ERF
AT5G61600	AP2/ERF
AT2G36080	B3
AT3G11580	B3
AT1G10585	bHLH
AT1G32640	bHLH
AT1G51140	bHLH
AT2G22760	bHLH
AT2G22770	bHLH
AT2G42280	bHLH
AT2G46510	bHLH
AT3G25710	bHLH
AT3G62090	bHLH
AT4G00050	bHLH
AT4G00480	bHLH
AT4G17880	bHLH
AT5G46690	bHLH
AT5G50915	bHLH
AT5G57150	bHLH
AT5G65640	bHLH
AT1G03970	bZIP
AT1G08320	bZIP
AT1G42990	bZIP
AT1G43700	bZIP
AT1G77920	bZIP
AT2G46270	bZIP
AT3G10800	bZIP
AT3G19290	bZIP
AT3G51960	bZIP
AT3G54620	bZIP
AT3G62420	bZIP
AT4G34590	bZIP
AT5G11260	bZIP
AT5G49450	bZIP
AT5G65210	bZIP
AT1G24625	C2H2
AT1G27730	C2H2
AT1G34370	C2H2
AT1G55110	C2H2
AT1G74250	C2H2
AT2G28710	C2H2
AT3G19580	C2H2
AT3G53600	C2H2
AT3G58070	C2H2
AT5G04340	C2H2
AT5G59820	C2H2
AT1G03790	C3H
AT2G32930	C3H
AT2G40140	C3H
AT3G55980	C3H
AT5G58620	C3H
AT1G73870	CO-like
AT2G47890	CO-like
AT3G02380	CO-like
AT5G15850	CO-like
AT2G21320	DBB
AT2G31380	DBB
AT1G51700	Dof
AT1G69570	Dof
AT2G28510	Dof
AT5G39660	Dof
AT5G62430	Dof
AT5G14960	E2F/DP
AT4G37180	G2-like
AT5G29000	G2-like
AT3G16870	GATA
AT3G54810	GATA
AT4G26150	GATA
AT1G07520	GRAS
AT1G07530	GRAS
AT1G21450	GRAS
AT2G29060	GRAS
AT3G46600	GRAS
AT4G17230	GRAS
AT2G44910	HD-ZIP
AT2G18550	HD-ZIP
AT2G46680	HD-ZIP
AT3G61890	HD-ZIP
AT1G67970	HSF
AT2G26150	HSF
AT3G24520	HSF
AT4G11660	HSF
AT4G18880	HSF
AT4G36990	HSF
AT5G43840	HSF
AT5G62020	HSF
AT1G16530	LBD
AT3G11090	LBD
AT5G10140	MIKC_MADS
AT1G06180	MYB
AT1G18570	MYB
AT1G18710	MYB
AT1G48000	MYB
AT1G56650	MYB
AT1G74080	MYB
AT1G74430	MYB
AT2G16720	MYB
AT2G47190	MYB
AT3G06490	MYB
AT3G23250	MYB
AT4G05100	MYB
AT4G21440	MYB
AT4G34990	MYB
AT5G04760	MYB
AT5G07690	MYB
AT5G07700	MYB
AT5G60890	MYB
AT5G67300	MYB
AT1G01060	MYB
AT1G70000	MYB
AT2G46830	MYB
AT3G10590	MYB
AT3G21430	MYB
AT5G45420	MYB
AT1G01720	NAC
AT1G02220	NAC
AT1G32770	NAC
AT1G32870	NAC
AT1G34180	NAC
AT1G52880	NAC
AT1G52890	NAC
AT1G69490	NAC
AT1G77450	NAC
AT2G43000	NAC
AT3G04060	NAC
AT3G04070	NAC
AT3G10500	NAC
AT3G12910	NAC
AT3G15500	NAC
AT3G29035	NAC
AT3G44350	NAC
AT3G49530	NAC
AT4G27410	NAC
AT5G04410	NAC
AT5G13180	NAC
AT5G18270	NAC
AT5G22290	NAC
AT5G22380	NAC
AT5G24590	NAC
AT5G39610	NAC
AT5G63790	NAC
AT1G10170	NF-X1
AT1G54160	NF-YA
AT3G05690	NF-YA
AT2G37060	NF-YB
AT5G47640	NF-YB
AT1G56170	NF-YC
AT2G43500	Nin-like
AT3G53370	S1Fa-like
AT1G53160	SBP
AT1G76580	SBP
AT3G15270	SBP
AT2G35940	TALE
AT4G32980	TALE
AT3G02150	TCP
AT4G18390	TCP
AT2G38250	Trihelix
AT3G25990	Trihelix
AT1G28520	VOZ
AT1G71260	Whirly
AT4G35550	WOX
AT1G18860	WRKY
AT1G29860	WRKY
AT1G62300	WRKY
AT1G80840	WRKY
AT2G23320	WRKY
AT2G25000	WRKY
AT2G30250	WRKY
AT2G38470	WRKY
AT3G01970	WRKY
AT3G04670	WRKY
AT4G01250	WRKY
AT4G18170	WRKY
AT4G22070	WRKY
AT4G23810	WRKY
AT4G30935	WRKY
AT4G31800	WRKY
AT5G07100	WRKY
AT5G13080	WRKY
AT5G46350	WRKY
AT5G49520	WRKY
AT4G24660	ZF-HD

## Sheet: tf root drought
root drought	tf name
AT1G51190	AP2/ERF
AT2G28550	AP2/ERF
AT4G36920	AP2/ERF
AT5G10510	AP2/ERF
AT5G57390	AP2/ERF
AT5G60120	AP2/ERF
AT1G01250	AP2/ERF
AT1G22810	AP2/ERF
AT1G43160	AP2/ERF
AT1G64380	AP2/ERF
AT1G68550	AP2/ERF
AT1G72360	AP2/ERF
AT2G20350	AP2/ERF
AT2G23340	AP2/ERF
AT2G36450	AP2/ERF
AT2G38340	AP2/ERF
AT2G44940	AP2/ERF
AT2G47520	AP2/ERF
AT3G16280	AP2/ERF
AT3G20310	AP2/ERF
AT3G50260	AP2/ERF
AT4G28140	AP2/ERF
AT4G32800	AP2/ERF
AT5G07310	AP2/ERF
AT5G07580	AP2/ERF
AT5G11590	AP2/ERF
AT5G13910	AP2/ERF
AT5G25810	AP2/ERF
AT5G53290	AP2/ERF
AT5G61890	AP2/ERF
AT5G67000	AP2/ERF
AT3G25730	AP2/ERF
AT1G30330	ARF
AT4G30080	ARF
AT2G25180	ARR-B
AT2G30470	B3
AT3G18990	B3
AT3G61970	B3
AT4G21550	B3
AT5G60140	B3
AT1G14685	BBR-BPC
AT2G35550	BBR-BPC
AT4G18890	BES1
AT1G10120	bHLH
AT1G10585	bHLH
AT1G18400	bHLH
AT1G35460	bHLH
AT1G68920	bHLH
AT2G42280	bHLH
AT2G43140	bHLH
AT3G23690	bHLH
AT4G02590	bHLH
AT4G25410	bHLH
AT4G36930	bHLH
AT5G57150	bHLH
AT5G67110	bHLH
AT1G06850	bZIP
AT1G08320	bZIP
AT1G22070	bZIP
AT1G58110	bZIP
AT1G68880	bZIP
AT1G75390	bZIP
AT2G18160	bZIP
AT2G31370	bZIP
AT2G35530	bZIP
AT2G40950	bZIP
AT4G34590	bZIP
AT5G11260	bZIP
AT5G15830	bZIP
AT1G10480	C2H2
AT1G24625	C2H2
AT1G25250	C2H2
AT1G66140	C2H2
AT1G72050	C2H2
AT1G74250	C2H2
AT1G80730	C2H2
AT3G57480	C2H2
AT5G25160	C2H2
AT5G43170	C2H2
AT5G60470	C2H2
AT2G32930	C3H
AT3G19360	C3H
AT4G25440	C3H
AT1G28050	CO-like
AT5G15840	CO-like
AT1G06040	DBB
AT1G78600	DBB
AT2G24790	DBB
AT2G31380	DBB
AT4G39070	DBB
AT1G51700	Dof
AT1G64620	Dof
AT1G69570	Dof
AT2G28510	Dof
AT2G34140	Dof
AT3G45610	Dof
AT3G50410	Dof
AT3G55370	Dof
AT4G24060	Dof
AT5G60200	Dof
AT5G02470	E2F/DP
AT5G14960	E2F/DP
AT5G22220	E2F/DP
AT2G32250	FAR1
AT1G49560	G2-like
AT1G69580	G2-like
AT2G40970	G2-like
AT3G04030	G2-like
AT3G10760	G2-like
AT3G12730	G2-like
AT3G46640	G2-like
AT5G29000	G2-like
AT1G08000	GATA
AT3G06740	GATA
AT3G16870	GATA
AT3G24050	GATA
AT3G54810	GATA
AT1G61730	GeBP
AT5G28040	GeBP
AT1G50600	GRAS
AT1G55580	GRAS
AT1G66350	GRAS
AT2G29060	GRAS
AT3G50650	GRAS
AT3G60630	GRAS
AT5G52510	GRAS
AT5G59450	GRAS
AT5G66770	GRAS
AT2G22840	GRF
AT5G65310	HD-ZIP
AT4G37790	HD-ZIP
AT2G22800	HD-ZIP
AT3G61150	HD-ZIP
AT1G32330	HSF
AT2G26150	HSF
AT2G41690	HSF
AT3G22830	HSF
AT4G17750	HSF
AT4G36990	HSF
AT5G03720	HSF
AT5G45710	HSF
AT2G30130	LBD
AT3G02550	LBD
AT3G27650	LBD
AT3G49940	LBD
AT4G37540	LBD
AT5G67420	LBD
AT5G51870	MIKC_MADS
AT1G18710	MYB
AT1G48000	MYB
AT1G63910	MYB
AT1G79180	MYB
AT2G31180	MYB
AT3G06490	MYB
AT3G09370	MYB
AT3G11440	MYB
AT3G18100	MYB
AT3G24310	MYB
AT3G49690	MYB
AT3G55730	MYB
AT4G05100	MYB
AT4G34990	MYB
AT4G37780	MYB
AT4G38620	MYB
AT5G05790	MYB
AT5G49620	MYB
AT5G60890	MYB
AT5G65790	MYB
AT1G70000	MYB
AT2G42150	MYB
AT2G44430	MYB
AT3G16350	MYB
AT3G60110	MYB
AT5G45420	MYB
AT5G52660	MYB
AT5G58900	MYB
AT5G67580	MYB
AT1G01010	NAC
AT1G32770	NAC
AT1G32870	NAC
AT1G64105	NAC
AT1G71930	NAC
AT1G77450	NAC
AT2G33480	NAC
AT2G46770	NAC
AT3G04060	NAC
AT3G04070	NAC
AT3G04420	NAC
AT3G18400	NAC
AT5G07680	NAC
AT5G13180	NAC
AT5G14000	NAC
AT5G46590	NAC
AT5G64530	NAC
AT1G54160	NF-YA
AT1G72830	NF-YA
AT3G05690	NF-YA
AT3G14020	NF-YA
AT5G06510	NF-YA
AT5G08190	NF-YB
AT5G19490	NF-YC
AT1G20640	Nin-like
AT1G76350	Nin-like
AT1G25560	RAV
AT3G53370	S1Fa-like
AT1G76580	SBP
AT5G43270	SBP
AT3G54430	SRS
AT5G12330	SRS
AT1G53230	TCP
AT1G69690	TCP
AT3G27010	TCP
AT5G08330	TCP
AT1G33240	Trihelix
AT1G76880	Trihelix
AT2G38250	Trihelix
AT2G44730	Trihelix
AT3G10040	Trihelix
AT3G54390	Trihelix
AT5G01380	Trihelix
AT5G28300	Trihelix
AT1G13960	WRKY
AT1G69310	WRKY
AT1G69810	WRKY
AT2G30590	WRKY
AT2G40750	WRKY
AT2G44745	WRKY
AT2G47260	WRKY
AT4G18170	WRKY
AT4G31550	WRKY
AT1G74660	ZF-HD
AT2G18350	ZF-HD
AT5G15210	ZF-HD
AT5G39760	ZF-HD

## Sheet: tf root salinity
root slinity	tf name
AT3G25730	AP2/ERF
AT1G68840	AP2/ERF
AT1G68840	AP2/ERF
AT1G68840	AP2/ERF
AT1G68840	AP2/ERF
AT1G16060	AP2/ERF
AT1G79700	AP2/ERF
AT5G10510	AP2/ERF
AT5G57390	AP2/ERF
AT5G67180	AP2/ERF
AT1G06160	AP2/ERF
AT1G22190	AP2/ERF
AT1G22810	AP2/ERF
AT1G22985	AP2/ERF
AT1G43160	AP2/ERF
AT1G44830	AP2/ERF
AT1G53170	AP2/ERF
AT1G64380	AP2/ERF
AT1G68550	AP2/ERF
AT1G71450	AP2/ERF
AT1G78080	AP2/ERF
AT2G20880	AP2/ERF
AT2G33710	AP2/ERF
AT2G38340	AP2/ERF
AT2G40350	AP2/ERF
AT2G44840	AP2/ERF
AT2G44940	AP2/ERF
AT2G46310	AP2/ERF
AT2G47520	AP2/ERF
AT3G11020	AP2/ERF
AT3G14230	AP2/ERF
AT3G16280	AP2/ERF
AT3G23220	AP2/ERF
AT3G23230	AP2/ERF
AT3G23240	AP2/ERF
AT3G25890	AP2/ERF
AT3G61630	AP2/ERF
AT4G16750	AP2/ERF
AT4G17500	AP2/ERF
AT4G18450	AP2/ERF
AT4G23750	AP2/ERF
AT4G25470	AP2/ERF
AT4G25480	AP2/ERF
AT4G25490	AP2/ERF
AT4G28140	AP2/ERF
AT4G32800	AP2/ERF
AT5G05410	AP2/ERF
AT5G07310	AP2/ERF
AT5G13330	AP2/ERF
AT5G25190	AP2/ERF
AT5G43410	AP2/ERF
AT5G47220	AP2/ERF
AT5G51990	AP2/ERF
AT5G53290	AP2/ERF
AT5G61890	AP2/ERF
AT5G65130	AP2/ERF
AT1G34310	ARF
AT1G34410	ARF
AT5G58080	ARR-B
AT2G36080	B3
AT3G11580	B3
AT4G33280	B3
AT4G34400	B3
AT5G25470	B3
AT4G18890	BES1
AT4G36780	BES1
AT1G02340	bHLH
AT1G03040	bHLH
AT1G32640	bHLH
AT1G35460	bHLH
AT1G51140	bHLH
AT1G59640	bHLH
AT1G69010	bHLH
AT1G73830	bHLH
AT1G74500	bHLH
AT2G22760	bHLH
AT2G22770	bHLH
AT2G24260	bHLH
AT2G31210	bHLH
AT2G46510	bHLH
AT3G23210	bHLH
AT3G25710	bHLH
AT3G26744	bHLH
AT3G47640	bHLH
AT3G62090	bHLH
AT4G25410	bHLH
AT4G36930	bHLH
AT4G37850	bHLH
AT5G08130	bHLH
AT5G15160	bHLH
AT1G03970	bZIP
AT1G08320	bZIP
AT1G13600	bZIP
AT1G42990	bZIP
AT1G59530	bZIP
AT1G68880	bZIP
AT1G75390	bZIP
AT2G04038	bZIP
AT2G22850	bZIP
AT2G40950	bZIP
AT2G41070	bZIP
AT2G46270	bZIP
AT3G10800	bZIP
AT3G19290	bZIP
AT3G49760	bZIP
AT3G54620	bZIP
AT4G01120	bZIP
AT4G34000	bZIP
AT4G34590	bZIP
AT4G37730	bZIP
AT5G11260	bZIP
AT5G49450	bZIP
AT1G10480	C2H2
AT1G34370	C2H2
AT1G72050	C2H2
AT1G75710	C2H2
AT2G15740	C2H2
AT2G37430	C2H2
AT3G19580	C2H2
AT3G53600	C2H2
AT3G53820	C2H2
AT4G35700	C2H2
AT5G04240	C2H2
AT5G57520	C2H2
AT1G03790	C3H
AT1G04990	C3H
AT1G75340	C3H
AT2G19810	C3H
AT2G32930	C3H
AT2G41900	C3H
AT3G06410	C3H
AT3G12130	C3H
AT3G19360	C3H
AT3G48440	C3H
AT4G25440	C3H
AT4G29190	C3H
AT5G06420	C3H
AT5G40880	C3H
AT5G51980	C3H
AT5G58620	C3H
AT1G67310	CAMTA
AT5G64220	CAMTA
AT5G48250	CO-like
AT2G20110	CPP
AT1G06040	DBB
AT1G78600	DBB
AT2G21320	DBB
AT2G31380	DBB
AT4G38960	DBB
AT1G07640	Dof
AT1G21340	Dof
AT1G26790	Dof
AT1G29160	Dof
AT1G51700	Dof
AT1G69570	Dof
AT2G34140	Dof
AT2G37590	Dof
AT2G46590	Dof
AT3G21270	Dof
AT3G45610	Dof
AT3G47500	Dof
AT3G50410	Dof
AT3G55370	Dof
AT4G00940	Dof
AT5G02460	Dof
AT5G39660	Dof
AT5G60200	Dof
AT5G62430	Dof
AT5G62940	Dof
AT5G22220	E2F/DP
AT1G73730	EIL
AT5G65100	EIL
AT1G49560	G2-like
AT1G69580	G2-like
AT1G79430	G2-like
AT3G04030	G2-like
AT3G12730	G2-like
AT4G37180	G2-like
AT5G42630	G2-like
AT2G18380	GATA
AT2G45050	GATA
AT3G50870	GATA
AT4G36620	GATA
AT1G07530	GRAS
AT1G50600	GRAS
AT2G37650	GRAS
AT4G08250	GRAS
AT4G17230	GRAS
AT5G48150	GRAS
AT5G59450	GRAS
AT1G28420	HB-other
AT4G02560	HB-other
AT5G11270	HB-other
AT2G22430	HD-ZIP
AT5G06710	HD-ZIP
AT2G46680	HD-ZIP
AT4G16780	HD-ZIP
AT4G36740	HD-ZIP
AT2G44910	HD-ZIP
AT3G60390	HD-ZIP
AT2G18550	HD-ZIP
AT4G37790	HD-ZIP
AT5G47370	HD-ZIP
AT5G66700	HD-ZIP
AT3G61890	HD-ZIP
AT1G70920	HD-ZIP
AT2G01430	HD-ZIP
AT3G61150	HD-ZIP
AT3G03260	HD-ZIP
AT1G77570	HSF
AT2G26150	HSF
AT2G41690	HSF
AT3G02990	HSF
AT3G22830	HSF
AT3G24520	HSF
AT3G63350	HSF
AT4G11660	HSF
AT4G18880	HSF
AT4G36990	HSF
AT5G03720	HSF
AT5G62020	HSF
AT1G16530	LBD
AT2G30130	LBD
AT2G42430	LBD
AT2G42440	LBD
AT3G58190	LBD
AT4G22700	LBD
AT5G06080	LBD
AT4G22950	MIKC_MADS
AT4G37940	MIKC_MADS
AT5G20240	MIKC_MADS
AT1G18750	M-type_MADS
AT2G24840	M-type_MADS
AT3G04100	M-type_MADS
AT1G18570	MYB
AT1G18710	MYB
AT1G22640	MYB
AT1G34670	MYB
AT1G48000	MYB
AT1G57560	MYB
AT1G66230	MYB
AT1G69560	MYB
AT1G74080	MYB
AT2G16720	MYB
AT2G31180	MYB
AT2G47190	MYB
AT2G47460	MYB
AT3G02940	MYB
AT3G06490	MYB
AT3G09370	MYB
AT3G11440	MYB
AT3G12720	MYB
AT3G13540	MYB
AT3G18100	MYB
AT3G24310	MYB
AT3G30210	MYB
AT3G47600	MYB
AT3G48920	MYB
AT3G49690	MYB
AT3G55730	MYB
AT3G62610	MYB
AT4G05100	MYB
AT4G13480	MYB
AT4G17785	MYB
AT4G21440	MYB
AT4G28110	MYB
AT4G34990	MYB
AT4G37780	MYB
AT5G04760	MYB
AT5G05790	MYB
AT5G06110	MYB
AT5G11050	MYB
AT5G12870	MYB
AT5G14750	MYB
AT5G16770	MYB
AT5G40360	MYB
AT5G49620	MYB
AT5G54230	MYB
AT5G58850	MYB
AT5G60890	MYB
AT5G62470	MYB
AT5G65790	MYB
AT5G67300	MYB
AT1G01060	MYB
AT1G01380	MYB
AT1G49950	MYB
AT1G70000	MYB
AT2G13960	MYB
AT2G42150	MYB
AT2G46410	MYB
AT2G46830	MYB
AT3G09600	MYB
AT3G60110	MYB
AT5G17300	MYB
AT5G37260	MYB
AT5G47390	MYB
AT5G52660	MYB
AT1G01010	NAC
AT1G01720	NAC
AT1G02220	NAC
AT1G19040	NAC
AT1G28470	NAC
AT1G32870	NAC
AT1G33280	NAC
AT1G34180	NAC
AT1G52890	NAC
AT1G54330	NAC
AT1G60350	NAC
AT1G64105	NAC
AT1G65910	NAC
AT1G69490	NAC
AT1G77450	NAC
AT2G17040	NAC
AT2G24430	NAC
AT2G43000	NAC
AT3G03200	NAC
AT3G04070	NAC
AT3G04410	NAC
AT3G04420	NAC
AT3G10500	NAC
AT3G15500	NAC
AT4G01550	NAC
AT4G10350	NAC
AT4G17980	NAC
AT4G27410	NAC
AT4G35580	NAC
AT4G36160	NAC
AT5G04410	NAC
AT5G17260	NAC
AT5G22290	NAC
AT5G22380	NAC
AT5G39610	NAC
AT5G41090	NAC
AT5G46590	NAC
AT5G50820	NAC
AT5G56620	NAC
AT5G62380	NAC
AT5G63790	NAC
AT5G64530	NAC
AT1G10170	NF-X1
AT1G54160	NF-YA
AT1G72830	NF-YA
AT5G06510	NF-YA
AT5G12840	NF-YA
AT2G37060	NF-YB
AT5G47640	NF-YB
AT5G47670	NF-YB
AT1G08970	NF-YC
AT1G54830	NF-YC
AT1G56170	NF-YC
AT3G12480	NF-YC
AT1G76350	Nin-like
AT2G43500	Nin-like
AT3G59580	Nin-like
AT1G76580	SBP
AT2G47070	SBP
AT5G18830	SBP
AT5G50570	SBP
AT5G12330	SRS
AT4G34610	TALE
AT2G35940	TALE
AT5G02030	TALE
AT1G23380	TALE
AT5G25220	TALE
AT2G45680	TCP
AT3G02150	TCP
AT2G38250	Trihelix
AT3G10040	Trihelix
AT3G25990	Trihelix
AT5G01380	Trihelix
AT1G28520	VOZ
AT3G03660	WOX
AT4G35550	WOX
AT5G46010	WOX
AT1G29860	WRKY
AT1G62300	WRKY
AT1G80590	WRKY
AT2G23320	WRKY
AT2G24570	WRKY
AT2G30250	WRKY
AT2G37260	WRKY
AT2G38470	WRKY
AT2G46130	WRKY
AT2G47260	WRKY
AT3G01970	WRKY
AT4G01250	WRKY
AT4G18170	WRKY
AT4G23810	WRKY
AT4G24240	WRKY
AT4G26640	WRKY
AT4G30935	WRKY
AT4G31550	WRKY
AT4G31800	WRKY
AT5G13080	WRKY
AT5G24110	WRKY
AT5G45260	WRKY
AT5G46350	WRKY
AT1G69600	ZF-HD
AT2G18350	ZF-HD
