# Supplementary material for: Microarray analysis of transcriptional responses to salt and drought stress in Arabidopsis thaliana
Source: Heliyon. 2019 Nov 29;5(11):e02614. doi: 10.1016/j.heliyon.2019.e02614 (PMC6895597; doi:10.1016/j.heliyon.2019.e02614)
Supplement: supplementary 4 [file mmc4.xlsx]

## Sheet: read me
Supplementary 4
Common transcription factors of up-regulated DEGs in response to drought and salinity stresses in root and leaf tissues of Arabidopsis thaliana
leaf common tf: Common transcription factors of up-regulated DEGs in response to drought and salinity stresses in leaf tissue of Arabidopsis thaliana
root common tf: Common transcription factors of up-regulated DEGs in response to drought and salinity stresses in root tissue of Arabidopsis thaliana

## Sheet: leaf common tf
leaf common tf	tf family	tf name
AT1G01250	AP2/ERF	AT1G01250
AT1G22985	AP2/ERF	CRF7
AT1G46768	AP2/ERF	RAP2
AT1G53170	AP2/ERF	ERF8
AT4G17500	AP2/ERF	ERF-1
AT5G05410	AP2/ERF	DREB2A
AT5G51190	AP2/ERF	AT5G51190
AT5G61600	AP2/ERF	ERF104
AT1G51140	bHLH	FBH3
AT1G03970	bZIP	GBF4
AT1G77920	bZIP	TGA7
AT2G46270	bZIP	GBF3
AT1G27730	C2H2	STZ
AT3G19580	C2H2	ZF2
AT5G04340	C2H2	ZAT6
AT5G59820	C2H2	RHL41
AT2G40140	C3H	CZF1
AT2G47890	CO-like	AT2G47890
AT5G29000	G2-like	PHL1
AT1G07530	GRAS	SCL14
AT2G46680	HD-ZIP	ATHB-7
AT3G61890	HD-ZIP	HB-12
AT2G26150	HSF	HSFA2
AT4G11660	HSF	AT-HSFB2B
AT4G18880	HSF	HSFA4A
AT4G36990	HSF	HSF4
AT5G43840	HSF	HSFA6A
AT5G62020	HSF	HSFB2A
AT1G06180	MYB	MYB13
AT1G18710	MYB	MYB47
AT1G74430	MYB	MYB95
AT2G16720	MYB	MYB7
AT4G34990	MYB	MYB32
AT5G04760	MYB	AT5G04760
AT1G52890	NAC	NAC019
AT1G69490	NAC	NAP
AT2G43000	NAC	NAC042
AT3G04060	NAC	NAC046
AT3G04070	NAC	NAC047
AT4G27410	NAC	RD26
AT5G04410	NAC	NTL11
AT5G13180	NAC	NAC083
AT5G18270	NAC	ANAC087
AT5G39610	NAC	NAC6
AT1G54160	NF-YA	NF-YA5
AT5G47640	NF-YB	NF-YB2
AT2G43500	Nin-like	AT2G43500
AT1G53160	SBP	SPL4
AT1G76580	SBP	AT1G76580
AT2G35940	TALE	BLH1
AT4G32980	TALE	ATH1
AT3G02150	TCP	PTF1
AT4G18390	TCP	TCP2
AT2G30250	WRKY	WRKY25

## Sheet: root common tf
root common tf	tf family	tf name
AT5G10510	AP2/ERF	AIL6
AT5G57390	AP2/ERF	AIL5
AT1G22810	AP2/ERF	AT1G22810
AT1G43160	AP2/ERF	RAP2.6
AT1G64380	AP2/ERF	AT1G64380
AT1G68550	AP2/ERF	CRF10
AT2G38340	AP2/ERF	DREB19
AT2G44940	AP2/ERF	AT2G44940
AT2G47520	AP2/ERF	ERF71
AT3G16280	AP2/ERF	AT3G16280
AT4G28140	AP2/ERF	AT4G28140
AT4G32800	AP2/ERF	AT4G32800
AT5G07310	AP2/ERF	AT5G07310
AT5G53290	AP2/ERF	CRF3
AT5G61890	AP2/ERF	AT5G61890
AT3G25730	AP2/ERF	EDF3
AT4G18890	BES1	BEH3
AT1G35460	bHLH	FBH1
AT4G25410	bHLH	AT4G25410
AT4G36930	bHLH	SPT
AT1G08320	bZIP	TGA9
AT1G68880	bZIP	bZIP
AT1G75390	bZIP	bZIP44
AT2G40950	bZIP	BZIP17
AT4G34590	bZIP	GBF6
AT5G11260	bZIP	HY5
AT1G10480	C2H2	ZFP5
AT1G72050	C2H2	TFIIIA
AT2G32930	C3H	ZFN2
AT3G19360	C3H	AT3G19360
AT4G25440	C3H	ZFWD1
AT1G06040	DBB	STO
AT1G78600	DBB	LZF1
AT2G31380	DBB	STH
AT1G51700	Dof	DOF1
AT1G69570	Dof	AT1G69570
AT2G34140	Dof	AT2G34140
AT3G45610	Dof	DOF6
AT3G50410	Dof	OBP1
AT3G55370	Dof	OBP3
AT5G60200	Dof	TMO6
AT5G22220	E2F/DP	E2F1
AT1G49560	G2-like	AT1G49560
AT1G69580	G2-like	AT1G69580
AT3G04030	G2-like	MYR2
AT3G12730	G2-like	AT3G12730
AT1G50600	GRAS	SCL5
AT5G59450	GRAS	AT5G59450
AT3G61150	HD-ZIP	HDG1
AT4G37790	HD-ZIP	HAT22
AT2G26150	HSF	HSFA2
AT2G41690	HSF	HSFB3
AT3G22830	HSF	HSFA6B
AT4G36990	HSF	HSF4
AT5G03720	HSF	HSFA3
AT2G30130	LBD	ASL5
AT1G18710	MYB	MYB47
AT1G48000	MYB	MYB112
AT2G31180	MYB	MYB14
AT3G06490	MYB	MYB108
AT3G09370	MYB	MYB3R-3
AT3G11440	MYB	MYB65
AT3G18100	MYB	MYB4R1
AT3G24310	MYB	MYB305
AT3G49690	MYB	MYB84
AT3G55730	MYB	MYB109
AT4G05100	MYB	MYB74
AT4G34990	MYB	MYB32
AT4G37780	MYB	MYB87
AT5G05790	MYB	AT5G05790
AT5G49620	MYB	MYB78
AT5G60890	MYB	MYB34
AT5G65790	MYB	MYB68
AT1G70000	MYB	AT1G70000
AT2G42150	MYB	AT2G42150
AT3G60110	MYB	AT3G60110
AT5G52660	MYB	AT5G52660
AT1G01010	NAC	NAC001
AT1G32870	NAC	NAC13
AT1G64105	NAC	NAC027
AT1G77450	NAC	NAC032
AT3G04070	NAC	NAC047
AT3G04420	NAC	NAC048
AT5G46590	NAC	NAC096
AT5G64530	NAC	XND1
AT1G54160	NF-YA	NF-YA5
AT1G72830	NF-YA	NF-YA3
AT5G06510	NF-YA	NF-YA10
AT1G76350	Nin-like	AT1G76350
AT1G76580	SBP	AT1G76580
AT5G12330	SRS	LRP1
AT2G38250	Trihelix	AT2G38250
AT3G10040	Trihelix	AT3G10040
AT5G01380	Trihelix	AT5G01380
AT2G47260	WRKY	WRKY23
AT4G18170	WRKY	WRKY28
AT4G31550	WRKY	WRKY11
AT2G18350	ZF-HD	HB24
