# Supplementary material for: Microarray analysis of transcriptional responses to salt and drought stress in Arabidopsis thaliana
Source: Heliyon. 2019 Nov 29;5(11):e02614. doi: 10.1016/j.heliyon.2019.e02614 (PMC6895597; doi:10.1016/j.heliyon.2019.e02614)
Supplement: supplementary 5 [file mmc5.xlsx]

## Sheet: read me
Supplementary 5
results of string interaction between common expressed transcription factors in leaf tissue in response to drought and salinity stresses and also in root tissue in response to mentioned stresses in Arabidopsis thaliana

## Sheet: string_interactions
#node1	node2	node1_string_internal_id	node2_string_internal_id	node1_external_id	node2_external_id	neighborhood_on_chromosome	gene_fusion	phylogenetic_cooccurrence	homology	coexpression	experimentally_determined_interaction	database_annotated	automated_textmining	combined_score
AT1G76580	NF-YA5	121926	119774	3702.AT1G76580.1	3702.AT1G54160.1	0	0	0	0	0	0	0	0.491	0.491
AT5G01380	AT1G22810	136233	117610	3702.AT5G01380.1	3702.AT1G22810.1	0	0	0	0	0.494	0	0	0	0.493
AT5G01380	STZ	136233	118057	3702.AT5G01380.1	3702.AT1G27730.1	0	0	0	0	0.222	0	0	0.333	0.458
AT5G01380	ZFN2	136233	124995	3702.AT5G01380.1	3702.AT2G32930.2	0	0	0	0	0.111	0	0	0.407	0.45
AT5G04760	ZF2	136590	128655	3702.AT5G04760.1	3702.AT3G19580.1	0	0	0	0	0.454	0	0	0	0.454
AT5G04760	MYB65	136590	127741	3702.AT5G04760.1	3702.AT3G11440.1	0	0	0	0	0.145	0	0	0.354	0.424
AT5G51190	STZ	140739	118057	3702.AT5G51190.1	3702.AT1G27730.1	0	0	0	0	0.852	0	0	0.181	0.873
AT5G51190	CZF1	140739	125775	3702.AT5G51190.1	3702.AT2G40140.1	0	0	0	0	0.73	0	0	0.094	0.744
AT5G51190	DOF1	140739	119500	3702.AT5G51190.1	3702.AT1G51700.1	0	0	0	0	0.524	0	0	0	0.524
AT5G51190	ERF-1	140739	133736	3702.AT5G51190.1	3702.AT4G17500.1	0	0	0	0.806	0.499	0	0	0.087	0.503
AT5G51190	AT1G22810	140739	117610	3702.AT5G51190.1	3702.AT1G22810.1	0	0	0	0.75	0.432	0	0	0.321	0.473
AT5G51190	ZAT6	140739	136550	3702.AT5G51190.1	3702.AT5G04340.1	0	0	0	0	0.425	0	0	0.067	0.441
AT5G59450	ZFN2	141633	124995	3702.AT5G59450.1	3702.AT2G32930.2	0	0	0	0	0.11	0	0	0.498	0.534
AT5G59450	AT5G51190	141633	140739	3702.AT5G59450.1	3702.AT5G51190.1	0	0	0	0	0.471	0	0	0	0.471
AT5G59450	AT1G22810	141633	117610	3702.AT5G59450.1	3702.AT1G22810.1	0	0	0	0	0.436	0	0	0	0.436
AT5G59450	CZF1	141633	125775	3702.AT5G59450.1	3702.AT2G40140.1	0	0	0	0	0.421	0	0	0	0.42
AT5G59450	AT5G01380	141633	136233	3702.AT5G59450.1	3702.AT5G01380.1	0	0	0	0	0.165	0	0	0.316	0.404
AT5G61890	AT2G38250	141886	125570	3702.AT5G61890.1	3702.AT2G38250.1	0	0	0	0	0.103	0	0	0.421	0.458
ATH1	BLH1	135430	125320	3702.AT4G32980.1	3702.AT2G35940.1	0	0	0	0.72	0	0.535	0	0	0.535
ATHB-7	FBH3	126477	119441	3702.AT2G46680.1	3702.AT1G51140.1	0	0	0	0	0.529	0	0	0	0.529
ATHB-7	STO	126477	115839	3702.AT2G46680.1	3702.AT1G06040.1	0	0	0	0	0	0	0	0.501	0.501
ATHB-7	GBF3	126477	126427	3702.AT2G46680.1	3702.AT2G46270.1	0	0	0	0	0.419	0	0	0.12	0.467
AT-HSFB2B	HSFA2	133057	124274	3702.AT4G11660.1	3702.AT2G26150.1	0	0	0	0.763	0.522	0	0.9	0.735	0.958
AT-HSFB2B	HSFA6B	133057	129008	3702.AT4G11660.1	3702.AT3G22830.1	0	0	0	0.758	0	0	0.9	0.439	0.91
AT-HSFB2B	HSFB3	133057	125947	3702.AT4G11660.1	3702.AT2G41690.1	0	0	0	0.858	0	0	0.9	0.631	0.908
CZF1	STZ	125775	118057	3702.AT2G40140.1	3702.AT1G27730.1	0	0	0	0	0.842	0.043	0	0.274	0.88
DOF1	AT1G22810	119500	117610	3702.AT1G51700.1	3702.AT1G22810.1	0	0	0	0	0.418	0	0	0	0.418
DREB2A	ZAT6	136660	136550	3702.AT5G05410.1	3702.AT5G04340.1	0	0	0	0	0.672	0	0	0.278	0.753
DREB2A	STO	136660	115839	3702.AT5G05410.1	3702.AT1G06040.1	0	0	0	0	0	0	0	0.738	0.738
DREB2A	HSFA2	136660	124274	3702.AT5G05410.1	3702.AT2G26150.1	0	0	0	0	0.286	0	0	0.637	0.729
DREB2A	HSFA3	136660	136482	3702.AT5G05410.1	3702.AT5G03720.1	0	0	0	0	0.1	0	0	0.678	0.697
DREB2A	RD26	136660	134813	3702.AT5G05410.1	3702.AT4G27410.3	0	0	0	0	0.21	0	0	0.603	0.672
DREB2A	STZ	136660	118057	3702.AT5G05410.1	3702.AT1G27730.1	0	0	0	0	0.389	0	0	0.473	0.664
DREB2A	ZF2	136660	128655	3702.AT5G05410.1	3702.AT3G19580.1	0	0	0	0	0.411	0	0	0.229	0.526
DREB2A	NAC019	136660	119626	3702.AT5G05410.1	3702.AT1G52890.1	0	0	0	0	0.171	0	0	0.402	0.483
DREB2A	AT-HSFB2B	136660	133057	3702.AT5G05410.1	3702.AT4G11660.1	0	0	0	0	0.178	0	0	0.392	0.479
DREB2A	HSFA4A	136660	133896	3702.AT5G05410.1	3702.AT4G18880.1	0	0	0	0	0.278	0	0	0.227	0.418
ERF-1	STZ	133736	118057	3702.AT4G17500.1	3702.AT1G27730.1	0	0	0	0	0.842	0	0	0.175	0.864
ERF-1	CZF1	133736	125775	3702.AT4G17500.1	3702.AT2G40140.1	0	0	0	0	0.735	0	0	0	0.735
ERF-1	ZF2	133736	128655	3702.AT4G17500.1	3702.AT3G19580.1	0	0	0	0	0.429	0	0	0.12	0.476
ERF104	STZ	141857	118057	3702.AT5G61600.1	3702.AT1G27730.1	0	0	0	0	0.853	0	0	0.17	0.872
ERF104	AT5G51190	141857	140739	3702.AT5G61600.1	3702.AT5G51190.1	0	0	0	0.919	0.844	0	0	0.67	0.852
ERF104	CZF1	141857	125775	3702.AT5G61600.1	3702.AT2G40140.1	0	0	0	0	0.795	0	0	0.067	0.8
ERF104	ERF-1	141857	133736	3702.AT5G61600.1	3702.AT4G17500.1	0	0	0	0.778	0.699	0	0	0.421	0.725
ERF104	RHL41	141857	141669	3702.AT5G61600.1	3702.AT5G59820.1	0	0	0	0	0.562	0	0	0.067	0.573
ERF104	ZAT6	141857	136550	3702.AT5G61600.1	3702.AT5G04340.1	0	0	0	0	0.53	0	0	0.049	0.533
ERF104	HSFA4A	141857	133896	3702.AT5G61600.1	3702.AT4G18880.1	0	0	0	0	0.425	0	0	0	0.425
GBF3	GBF4	126427	115615	3702.AT2G46270.1	3702.AT1G03970.1	0	0	0	0	0	0.561	0	0.271	0.666
HB-12	ATHB-7	131886	126477	3702.AT3G61890.1	3702.AT2G46680.1	0	0	0	0.96	0.772	0	0	0.954	0.78
HB-12	GBF3	131886	126427	3702.AT3G61890.1	3702.AT2G46270.1	0	0	0	0	0.467	0	0	0.45	0.694
HB-12	ERF8	131886	119658	3702.AT3G61890.1	3702.AT1G53170.1	0	0	0	0	0	0.537	0	0.08	0.555
HB-12	STO	131886	115839	3702.AT3G61890.1	3702.AT1G06040.1	0	0	0	0	0	0	0	0.42	0.42
HSFA3	HSFA4A	136482	133896	3702.AT5G03720.1	3702.AT4G18880.1	0	0	0	0.754	0.116	0	0.9	0.426	0.916
HSFA3	AT-HSFB2B	136482	133057	3702.AT5G03720.1	3702.AT4G11660.1	0	0	0	0.745	0	0	0.9	0.609	0.915
HSFA3	HSFA2	136482	124274	3702.AT5G03720.1	3702.AT2G26150.1	0	0	0	0.852	0	0	0.9	0.857	0.912
HSFA3	HSFB3	136482	125947	3702.AT5G03720.1	3702.AT2G41690.1	0	0	0	0.842	0	0	0.9	0.602	0.909
HSFA3	HSFA6B	136482	129008	3702.AT5G03720.1	3702.AT3G22830.1	0	0	0	0.819	0	0	0.9	0.264	0.904
HSFA3	AT1G22810	136482	117610	3702.AT5G03720.1	3702.AT1G22810.1	0	0	0	0	0.121	0	0	0.552	0.589
HSFA4A	AT-HSFB2B	133896	133057	3702.AT4G18880.1	3702.AT4G11660.1	0	0	0	0.753	0	0	0.9	0.602	0.914
HSFA4A	HSFA2	133896	124274	3702.AT4G18880.1	3702.AT2G26150.1	0	0	0	0.824	0	0	0.9	0.631	0.91
HSFA4A	HSFA6B	133896	129008	3702.AT4G18880.1	3702.AT3G22830.1	0	0	0	0.799	0	0	0.9	0.275	0.904
HSFA4A	HSFB3	133896	125947	3702.AT4G18880.1	3702.AT2G41690.1	0	0	0	0.835	0	0	0.9	0	0.9
HSFA4A	CZF1	133896	125775	3702.AT4G18880.1	3702.AT2G40140.1	0	0	0	0	0.828	0	0	0	0.828
HSFA4A	STZ	133896	118057	3702.AT4G18880.1	3702.AT1G27730.1	0	0	0	0	0.606	0.095	0	0.204	0.691
HSFA4A	WRKY25	133896	124697	3702.AT4G18880.1	3702.AT2G30250.1	0	0	0	0	0.611	0	0	0.056	0.617
HSFA4A	ZF2	133896	128655	3702.AT4G18880.1	3702.AT3G19580.1	0	0	0	0	0.529	0.095	0	0.068	0.568
HSFA4A	ERF-1	133896	133736	3702.AT4G18880.1	3702.AT4G17500.1	0	0	0	0	0.401	0	0	0.059	0.412
HSFA6A	AT-HSFB2B	139929	133057	3702.AT5G43840.1	3702.AT4G11660.1	0	0	0	0.796	0	0	0.9	0.551	0.91
HSFA6A	HSFA4A	139929	133896	3702.AT5G43840.1	3702.AT4G18880.1	0	0	0	0.794	0	0	0.9	0.474	0.909
HSFA6A	HSFA3	139929	136482	3702.AT5G43840.1	3702.AT5G03720.1	0	0	0	0.878	0	0	0.9	0.634	0.907
HSFA6A	HSFA2	139929	124274	3702.AT5G43840.1	3702.AT2G26150.1	0	0	0	0.9	0	0	0.9	0.45	0.904
HSFA6A	HSFA6B	139929	129008	3702.AT5G43840.1	3702.AT3G22830.1	0	0	0	0.928	0	0	0.9	0.492	0.903
HSFA6A	HSFB3	139929	125947	3702.AT5G43840.1	3702.AT2G41690.1	0	0	0	0.826	0	0	0.9	0	0.9
HSFA6B	HSFA2	129008	124274	3702.AT3G22830.1	3702.AT2G26150.1	0	0	0	0.917	0	0	0.9	0.36	0.902
HSFA6B	HSFB3	129008	125947	3702.AT3G22830.1	3702.AT2G41690.1	0	0	0	0.846	0	0	0.9	0	0.9
HSFB2A	HSFA2	141899	124274	3702.AT5G62020.1	3702.AT2G26150.1	0	0	0	0.781	0.319	0	0.9	0.74	0.94
HSFB2A	AT-HSFB2B	141899	133057	3702.AT5G62020.1	3702.AT4G11660.1	0	0	0	0.915	0.285	0	0.9	0.8	0.93
HSFB2A	HSFA4A	141899	133896	3702.AT5G62020.1	3702.AT4G18880.1	0	0	0	0.761	0.22	0	0.9	0.4	0.926
HSFB2A	HSFA3	141899	136482	3702.AT5G62020.1	3702.AT5G03720.1	0	0	0	0.799	0	0	0.9	0.674	0.913
HSFB2A	HSFA6B	141899	129008	3702.AT5G62020.1	3702.AT3G22830.1	0	0	0	0.801	0.089	0	0.9	0.28	0.909
HSFB2A	HSFB3	141899	125947	3702.AT5G62020.1	3702.AT2G41690.1	0	0	0	0.857	0	0	0.9	0.633	0.908
HSFB2A	HSFA6A	141899	139929	3702.AT5G62020.1	3702.AT5G43840.1	0	0	0	0.812	0	0	0.9	0.4	0.907
HSFB2A	RHL41	141899	141669	3702.AT5G62020.1	3702.AT5G59820.1	0	0	0	0	0.555	0.095	0	0.07	0.593
HSFB2A	ZF2	141899	128655	3702.AT5G62020.1	3702.AT3G19580.1	0	0	0	0	0.503	0.095	0	0.087	0.554
HSFB2A	DREB2A	141899	136660	3702.AT5G62020.1	3702.AT5G05410.1	0	0	0	0	0.283	0	0	0.394	0.547
HSFB2A	CZF1	141899	125775	3702.AT5G62020.1	3702.AT2G40140.1	0	0	0	0	0.271	0	0	0.339	0.497
HSFB2A	STZ	141899	118057	3702.AT5G62020.1	3702.AT1G27730.1	0	0	0	0	0.412	0.095	0	0.108	0.484
HSFB2A	ZAT6	141899	136550	3702.AT5G62020.1	3702.AT5G04340.1	0	0	0	0	0.365	0.095	0	0.068	0.418
HSFB3	HSFA2	125947	124274	3702.AT2G41690.1	3702.AT2G26150.1	0	0	0	0.83	0	0	0.9	0.201	0.902
HY5	STH	137241	124827	3702.AT5G11260.1	3702.AT2G31380.1	0	0	0	0	0	0.746	0	0.731	0.928
HY5	STO	137241	115839	3702.AT5G11260.1	3702.AT1G06040.1	0	0	0	0	0	0	0	0.647	0.647
HY5	TGA7	137241	122071	3702.AT5G11260.1	3702.AT1G77920.1	0	0	0	0	0	0	0	0.413	0.412
MYB108	NAC019	127255	119626	3702.AT3G06490.1	3702.AT1G52890.1	0	0	0	0	0.13	0	0	0.364	0.423
NAC019	STO	119626	115839	3702.AT1G52890.1	3702.AT1G06040.1	0	0	0	0	0	0	0	0.491	0.491
NAC032	NAC019	122019	119626	3702.AT1G77450.1	3702.AT1G52890.1	0	0	0	0.931	0.333	0.588	0	0.603	0.725
NAC047	AT2G43500	126975	126138	3702.AT3G04070.1	3702.AT2G43500.1	0	0	0	0	0	0	0	0.425	0.424
NAC083	RD26	137403	134813	3702.AT5G13180.1	3702.AT4G27410.3	0	0	0	0.878	0.07	0.382	0	0.602	0.444
NAC6	NAP	139459	121208	3702.AT5G39610.1	3702.AT1G69490.1	0	0	0	0.887	0.532	0.746	0	0.803	0.887
NAC6	NAC047	139459	126975	3702.AT5G39610.1	3702.AT3G04070.1	0	0	0	0.872	0.5	0	0	0.671	0.542
NAC6	AT1G22810	139459	117610	3702.AT5G39610.1	3702.AT1G22810.1	0	0	0	0	0	0	0	0.421	0.42
NF-YA10	NF-YA5	136776	119774	3702.AT5G06510.1	3702.AT1G54160.1	0	0	0	0.743	0.123	0	0.9	0.676	0.924
NF-YA10	ZF2	136776	128655	3702.AT5G06510.1	3702.AT3G19580.1	0	0	0	0	0	0.139	0	0.362	0.427
NF-YA10	STZ	136776	118057	3702.AT5G06510.1	3702.AT1G27730.1	0	0	0	0	0	0.139	0	0.335	0.402
NF-YA10	ZAT6	136776	136550	3702.AT5G06510.1	3702.AT5G04340.1	0	0	0	0	0	0.139	0	0.335	0.402
NF-YA5	STZ	119774	118057	3702.AT1G54160.1	3702.AT1G27730.1	0	0	0	0	0	0.139	0	0.335	0.402
NF-YB2	NF-YA5	140350	119774	3702.AT5G47640.1	3702.AT1G54160.1	0	0	0	0	0.054	0.695	0.949	0.821	0.997
NF-YB2	NF-YA10	140350	136776	3702.AT5G47640.1	3702.AT5G06510.1	0	0	0	0	0.054	0.695	0.949	0.754	0.995
RD26	STO	134813	115839	3702.AT4G27410.3	3702.AT1G06040.1	0	0	0	0	0	0	0	0.634	0.634
RD26	ATHB-7	134813	126477	3702.AT4G27410.3	3702.AT2G46680.1	0	0	0	0	0.415	0	0	0.337	0.596
RD26	HB-12	134813	131886	3702.AT4G27410.3	3702.AT3G61890.1	0	0	0	0	0.369	0	0	0.288	0.531
RD26	NAC019	134813	119626	3702.AT4G27410.3	3702.AT1G52890.1	0	0	0	0.958	0.505	0	0	0.956	0.525
RD26	STZ	134813	118057	3702.AT4G27410.3	3702.AT1G27730.1	0	0	0	0	0.171	0	0	0.382	0.465
RD26	ZF2	134813	128655	3702.AT4G27410.3	3702.AT3G19580.1	0	0	0	0	0.407	0	0	0.114	0.452
RD26	NAC032	134813	122019	3702.AT4G27410.3	3702.AT1G77450.1	0	0	0	0.924	0.418	0	0	0.421	0.435
RHL41	DREB2A	141669	136660	3702.AT5G59820.1	3702.AT5G05410.1	0	0	0	0	0.754	0	0	0.559	0.887
RHL41	STZ	141669	118057	3702.AT5G59820.1	3702.AT1G27730.1	0	0	0	0.763	0.853	0	0	0.877	0.883
RHL41	ZAT6	141669	136550	3702.AT5G59820.1	3702.AT5G04340.1	0	0	0	0.741	0.827	0	0	0.636	0.854
RHL41	CZF1	141669	125775	3702.AT5G59820.1	3702.AT2G40140.1	0	0	0	0	0.839	0.043	0	0.12	0.852
RHL41	HSFA4A	141669	133896	3702.AT5G59820.1	3702.AT4G18880.1	0	0	0	0	0.632	0.095	0	0.439	0.797
RHL41	ZF2	141669	128655	3702.AT5G59820.1	3702.AT3G19580.1	0	0	0	0.725	0.766	0	0	0.446	0.793
RHL41	ERF-1	141669	133736	3702.AT5G59820.1	3702.AT4G17500.1	0	0	0	0	0.701	0	0	0.067	0.709
RHL41	WRKY25	141669	124697	3702.AT5G59820.1	3702.AT2G30250.1	0	0	0	0	0.361	0	0	0.479	0.652
RHL41	STO	141669	115839	3702.AT5G59820.1	3702.AT1G06040.1	0	0	0	0	0	0	0	0.601	0.601
RHL41	AT5G51190	141669	140739	3702.AT5G59820.1	3702.AT5G51190.1	0	0	0	0	0.551	0	0	0.089	0.573
RHL41	HSFA2	141669	124274	3702.AT5G59820.1	3702.AT2G26150.1	0	0	0	0	0.136	0.095	0	0.376	0.469
RHL41	AT5G01380	141669	136233	3702.AT5G59820.1	3702.AT5G01380.1	0	0	0	0	0.22	0	0	0.301	0.431
RHL41	RAP2.1	141669	119040	3702.AT5G59820.1	3702.AT1G46768.1	0	0	0	0	0	0	0	0.421	0.42
RHL41	NF-YA5	141669	119774	3702.AT5G59820.1	3702.AT1G54160.1	0	0	0	0	0	0.139	0	0.349	0.416
RHL41	RD26	141669	134813	3702.AT5G59820.1	3702.AT4G27410.3	0	0	0	0	0.168	0	0	0.322	0.412
RHL41	NF-YA10	141669	136776	3702.AT5G59820.1	3702.AT5G06510.1	0	0	0	0	0	0.139	0	0.335	0.402
STH	STO	124827	115839	3702.AT2G31380.1	3702.AT1G06040.1	0	0	0	0.975	0.495	0	0	0.506	0.501
STZ	STO	118057	115839	3702.AT1G27730.1	3702.AT1G06040.1	0	0	0	0	0	0	0	0.601	0.601
TCP2	PTF1	133841	126765	3702.AT4G18390.1	3702.AT3G02150.2	0	0	0	0.719	0	0.52	0	0.804	0.627
TMO6	AT2G44940	141709	126294	3702.AT5G60200.1	3702.AT2G44940.1	0	0	0	0	0	0.553	0	0	0.553
WRKY28	NAC019	133813	119626	3702.AT4G18170.1	3702.AT1G52890.1	0	0	0	0	0.325	0	0	0.279	0.492
ZAT6	STZ	136550	118057	3702.AT5G04340.1	3702.AT1G27730.1	0	0	0	0.969	0.837	0	0	0.671	0.84
ZAT6	CZF1	136550	125775	3702.AT5G04340.1	3702.AT2G40140.1	0	0	0	0	0.812	0.043	0	0.158	0.835
ZAT6	ZF2	136550	128655	3702.AT5G04340.1	3702.AT3G19580.1	0	0	0	0.869	0.656	0	0	0.422	0.673
ZAT6	ERF-1	136550	133736	3702.AT5G04340.1	3702.AT4G17500.1	0	0	0	0	0.61	0	0	0.101	0.634
ZAT6	HSFA4A	136550	133896	3702.AT5G04340.1	3702.AT4G18880.1	0	0	0	0	0.509	0.095	0	0.136	0.583
ZAT6	STO	136550	115839	3702.AT5G04340.1	3702.AT1G06040.1	0	0	0	0	0	0	0	0.556	0.556
ZAT6	WRKY25	136550	124697	3702.AT5G04340.1	3702.AT2G30250.1	0	0	0	0	0.19	0	0	0.449	0.534
ZAT6	ZFP5	136550	116315	3702.AT5G04340.1	3702.AT1G10480.1	0	0	0	0	0	0	0	0.495	0.495
ZAT6	NF-YA5	136550	119774	3702.AT5G04340.1	3702.AT1G54160.1	0	0	0	0	0	0.139	0	0.34	0.407
ZF2	STZ	128655	118057	3702.AT3G19580.1	3702.AT1G27730.1	0	0	0	0.904	0.645	0	0	0.709	0.668
ZF2	CZF1	128655	125775	3702.AT3G19580.1	3702.AT2G40140.1	0	0	0	0	0.529	0.043	0	0.227	0.621
ZF2	ZFN2	128655	124995	3702.AT3G19580.1	3702.AT2G32930.2	0	0	0	0	0.09	0.103	0	0.42	0.485
ZF2	NAC019	128655	119626	3702.AT3G19580.1	3702.AT1G52890.1	0	0	0	0	0.277	0	0	0.227	0.417
ZF2	NF-YA5	128655	119774	3702.AT3G19580.1	3702.AT1G54160.1	0	0	0	0	0	0.139	0	0.335	0.402
