# Supplementary material for: Microarray analysis of transcriptional responses to salt and drought stress in Arabidopsis thaliana
Source: Heliyon. 2019 Nov 29;5(11):e02614. doi: 10.1016/j.heliyon.2019.e02614 (PMC6895597; doi:10.1016/j.heliyon.2019.e02614)
Supplement: supplementary 6 [file mmc6.xlsx]

## Sheet: read me
Supplementary 6
results of string network analysis by cytoscape software

## Sheet: common tf cytoscape network
SUID	AverageShortestPathLength	BetweennessCentrality	ClosenessCentrality	ClusteringCoefficient	Eccentricity	EdgeCount	IsSingleNode	name	tf family	Degree	Indegree	Outdegree	NeighborhoodConnectivity	NumberOfDirectedEdges	NumberOfUndirectedEdges	PartnerOfMultiEdgedNodePairs	Radiality	selected	SelfLoops	shared name	Stress	TopologicalCoefficient
174	2.13115	0	0.469231	0.2125	5	16	FALSE	HSFB2A	HSF	16	0	16	12.125	16	0	0	0.850427	FALSE	0	HSFB2A	0	0.233173
184	1.98148	0.0162001	0.504673	0.166667	4	19	FALSE	DREB2A	AP2/ERF	19	4	15	12.0526	19	0	0	0.864672	FALSE	0	DREB2A	271	0.190476
173	2.41379	0.00273956	0.414286	0.204167	5	16	FALSE	RHL41	C2H2	16	2	14	11.5625	16	0	0	0.847578	FALSE	0	RHL41	57	0.226716
182	1.92308	0.0141997	0.52	0.128655	4	19	FALSE	ZAT6	C2H2	19	5	14	9.89474	19	0	0	0.861823	FALSE	0	ZAT6	215	0.163158
180	1.55	0.0136826	0.645161	0.107143	3	21	FALSE	AT-HSFB2B	HSF	21	9	12	7.80952	21	0	0	0.865385	FALSE	0	AT-HSFB2B	207	0.172078
171	1.93103	0.00821579	0.517857	0.238971	4	17	FALSE	HSFA4A	HSF	17	7	10	12.7647	17	0	0	0.854701	FALSE	0	HSFA4A	142	0.227941
163	2.88333	0	0.346821	0.222222	6	9	FALSE	ERF104	AP2/ERF	9	0	9	9.44444	9	0	0	0.819801	FALSE	0	ERF104	0	0.311111
170	2.42	0.00865351	0.413223	0.122222	4	10	FALSE	HY5	bZIP	10	1	9	8	10	0	0	0.836182	FALSE	0	HY5	112	0.175556
172	1.86842	0.00663003	0.535211	0.24359	3	13	FALSE	HSF4	HSF	13	4	9	12.7692	13	0	0	0.852564	FALSE	0	HSF4	105	0.232168
167	2.1	0.00199391	0.47619	0.344444	3	10	FALSE	HSFA6A	HSF	10	2	8	13.2	10	0	0	0.84188	FALSE	0	HSFA6A	32	0.3
143	1.61111	0.00757182	0.62069	0.154545	3	11	FALSE	RD26	NAC	11	3	8	10.6364	11	0	0	0.843305	FALSE	0	RD26	108	0.202797
127	1.46154	0.00449983	0.684211	0.125	2	9	FALSE	GBF6	bZIP	9	2	7	7.11111	9	0	0	0.816239	FALSE	0	GBF6	60	0.2
183	2.15385	5.19e-05	0.464286	0.472222	3	9	FALSE	HSFA3	HSF	9	3	6	14.5556	9	0	0	0.83547	FALSE	0	HSFA3	3	0.346561
181	1	0.0137634	1	0.0714286	1	21	FALSE	bZIP	bZIP	21	16	5	8.09524	21	0	0	0.861111	FALSE	0	bZIP	187	0.129032
162	2	0.000173	0.5	0.266667	3	6	FALSE	AT5G51190	AP2/ERF	6	2	4	9.83333	6	0	0	0.79416	FALSE	0	AT5G51190	3	0.427536
133	1.8	0.000865	0.555556	0.1	3	5	FALSE	AT4G25410	bHLH	5	1	4	6.2	5	0	0	0.775641	FALSE	0	AT4G25410	14	0.341176
164	1.55556	0.0013586	0.642857	0.190476	2	7	FALSE	GBF3	bZIP	7	3	4	10	7	0	0	0.816952	FALSE	0	GBF3	30	0.263158
145	1	0.0014199	1	0.290909	1	11	FALSE	ZF2	C2H2	11	7	4	13.0909	11	0	0	0.821225	FALSE	0	ZF2	25	0.31929
104	2.69048	0	0.371681	0.0833333	4	4	FALSE	MYB78	MYB	4	0	4	10.5	4	0	0	0.812678	FALSE	0	MYB78	0	0.357143
126	3.26667	0	0.306122	0	6	4	FALSE	AT5G04760	MYB	4	0	4	3.5	4	0	0	0.804131	FALSE	0	AT5G04760	0	0.277778
140	2.63636	0.00618726	0.37931	0.0277778	4	9	FALSE	NAC047	NAC	9	5	4	6.22222	9	0	0	0.83547	FALSE	0	NAC047	86	0.166667
161	2.67273	0	0.37415	0.166667	5	4	FALSE	NAC6	NAC	4	0	4	13.5	4	0	0	0.828348	FALSE	0	NAC6	0	0.339744
111	1.83333	0.000909	0.545455	0.05	3	5	FALSE	EDF3	AP2/ERF	5	2	3	3.6	5	0	0	0.782051	FALSE	0	EDF3	11	0.230769
115	3.58621	0	0.278846	0.166667	6	3	FALSE	TMO6	Dof	3	0	3	3.66667	3	0	0	0.748575	FALSE	0	TMO6	0	0.416667
155	1.4	2.89e-05	0.714286	0.452381	2	7	FALSE	ERF-1	AP2/ERF	7	4	3	14	7	0	0	0.816952	FALSE	0	ERF-1	1	0.4375
142	2.8	0.00553825	0.357143	0.0333333	4	6	FALSE	ATHB-7	HD-ZIP	6	3	3	4.16667	6	0	0	0.81339	FALSE	0	ATHB-7	70	0.205882
168	1.4	0.00124322	0.714286	0.327273	2	11	FALSE	HSFA6B	HSF	11	8	3	12.4545	11	0	0	0.840456	FALSE	0	HSFA6B	32	0.276768
149	3.15385	0	0.317073	0.166667	5	3	FALSE	MYB4R1	MYB	3	0	3	4	3	0	0	0.761396	FALSE	0	MYB4R1	0	0.407407
119	2.19048	5.05e-05	0.456522	0.25	3	4	FALSE	ANAC087	NAC	4	1	3	11.75	4	0	0	0.810541	FALSE	0	ANAC087	2	0.435185
120	2.2	9.38e-05	0.454545	0.2	3	5	FALSE	NAC046	NAC	5	2	3	10.4	5	0	0	0.82906	FALSE	0	NAC046	3	0.346667
158	1.71429	0.000433	0.583333	0.25	3	4	FALSE	NF-YA10	NF-YA	4	1	3	3.5	4	0	0	0.680199	FALSE	0	NF-YA10	5	0.464286
176	2.25	0	0.444444	0.5	4	3	FALSE	NF-YB2	NF-YB	3	0	3	3.66667	3	0	0	0.674501	FALSE	0	NF-YB2	0	0.733333
84	1.25	0.000692	0.8	0	2	4	FALSE	TCP2	TCP	4	1	3	2	4	0	0	0.61396	FALSE	0	TCP2	8	0.25
139	1	0.00104131	1	0.2	1	6	FALSE	bZIP44	bZIP	6	4	2	7.83333	6	0	0	0.814103	FALSE	0	bZIP44	28	0.270115
165	1.71429	0	0.583333	0.333333	2	3	FALSE	STH	DBB	3	1	2	11	3	0	0	0.793447	FALSE	0	STH	0	0.458333
94	1	8.65e-05	1	0.333333	1	3	FALSE	OBP1	Dof	3	1	2	3.33333	3	0	0	0.692308	FALSE	0	OBP1	1	0.555556
106	1	0.00168744	1	0	1	5	FALSE	AT1G69570	Dof	5	3	2	2.4	5	0	0	0.742165	FALSE	0	AT1G69570	20	0.2
147	3.30189	0.00458636	0.302857	0	5	3	FALSE	E2F1	E2F/DP	3	1	2	4.66667	3	0	0	0.770655	FALSE	0	E2F1	59	0.333333
87	1.33333	0	0.75	0.5	2	2	FALSE	PHL1	G2-like	2	0	2	2.5	2	0	0	0.32265	FALSE	0	PHL1	0	0.833333
141	2.90909	0	0.34375	0.333333	5	3	FALSE	HB-12	HD-ZIP	3	1	2	9.33333	3	0	0	0.785613	FALSE	0	HB-12	0	0.518519
166	1.5	0.00136149	0.666667	0.281818	2	11	FALSE	HSFB3	HSF	11	9	2	11	11	0	0	0.837607	FALSE	0	HSFB3	30	0.261905
179	1	0.00173287	1	0.288462	1	13	FALSE	HSFA2	HSF	13	11	2	13.3846	13	0	0	0.844017	FALSE	0	HSFA2	32	0.273155
72	1.66667	0	0.6	0.5	2	2	FALSE	MYB68	MYB	2	0	2	13.5	2	0	0	0.801282	FALSE	0	MYB68	0	0.5625
118	1.75	0.0022701	0.571429	0.15	2	5	FALSE	MYB14	MYB	5	3	2	11.4	5	0	0	0.830484	FALSE	0	MYB14	32	0.287179
129	1.33333	0	0.75	0.5	2	2	FALSE	MYB109	MYB	2	0	2	4	2	0	0	0.675214	FALSE	0	MYB109	0	0.8
137	2.375	0	0.421053	0.5	3	2	FALSE	AT5G52660	MYB	2	0	2	3.5	2	0	0	0.735755	FALSE	0	AT5G52660	0	0.7
85	2.82143	0.00415369	0.35443	0.166667	5	3	FALSE	NAC096	NAC	3	1	2	9	3	0	0	0.797721	FALSE	0	NAC096	64	0.361111
123	1.33333	0.000694	0.75	0.133333	2	6	FALSE	NAC032	NAC	6	4	2	11.5	6	0	0	0.820513	FALSE	0	NAC032	17	0.338235
124	2	0.00129803	0.5	0.166667	3	3	FALSE	NAC042	NAC	3	1	2	11.6667	3	0	0	0.797721	FALSE	0	NAC042	15	0.492754
131	1	8.65e-05	1	0.166667	1	3	FALSE	AT5G01380	Trihelix	3	1	2	2	3	0	0	0.398148	FALSE	0	AT5G01380	1	0.555556
86	1.5	0	0.666667	0	2	1	FALSE	AT4G32800	AP2/ERF	1	0	1	2	1	0	0	0.599715	FALSE	0	AT4G32800	0	0
91	1	0	1	0.5	1	2	FALSE	AT4G28140	AP2/ERF	2	1	1	5.5	2	0	0	0.740741	FALSE	0	AT4G28140	0	0.611111
92	1	0	1	0.5	1	2	FALSE	RAP2.1	AP2/ERF	2	1	1	16.5	2	0	0	0.776353	FALSE	0	RAP2.1	0	0.916667
96	1	0	1	0.5	1	2	FALSE	RAP2.6	AP2/ERF	2	1	1	16.5	2	0	0	0.776353	FALSE	0	RAP2.6	0	0.916667
107	1.66667	0	0.6	0	2	1	FALSE	AT5G07310	AP2/ERF	1	0	1	5	1	0	0	0.665954	FALSE	0	AT5G07310	0	0
110	1.66667	0.00177397	0.6	0	2	3	FALSE	DREB19	AP2/ERF	3	2	1	4.33333	3	0	0	0.753561	FALSE	0	DREB19	21	0.333333
114	2.2	0.00013	0.454545	0.166667	3	3	FALSE	AT2G44940	AP2/ERF	3	2	1	6.33333	3	0	0	0.770655	FALSE	0	AT2G44940	2	0.4
156	2.57143	0.00376428	0.388889	0	3	4	FALSE	ERF71	AP2/ERF	4	3	1	9	4	0	0	0.818376	FALSE	0	ERF71	45	0.275862
105	1.83333	0.000519	0.545455	0	2	2	FALSE	TGA7	bZIP	2	1	1	11	2	0	0	0.786325	FALSE	0	TGA7	6	0.5
151	1.83333	0	0.545455	0.333333	2	3	FALSE	BZIP17	bZIP	3	2	1	13.6667	3	0	0	0.805556	FALSE	0	BZIP17	0	0.455556
134	2.63636	0	0.37931	0	4	1	FALSE	ZFWD1	C3H	1	0	1	5	1	0	0	0.69943	FALSE	0	ZFWD1	0	0
178	1	1.08e-05	1	0.361111	1	9	FALSE	CZF1	C3H	9	8	1	13.1111	9	0	0	0.820513	FALSE	0	CZF1	1	0.374603
169	1.83333	0.00285566	0.545455	0.166667	2	4	FALSE	LZF1	DBB	4	3	1	9	4	0	0	0.798433	FALSE	0	LZF1	33	0.333333
80	1	0	1	0	1	1	FALSE	DOF1	Dof	1	0	1	1	1	0	0	1	FALSE	0	DOF1	0	0
93	1	8.65e-05	1	0	1	2	FALSE	OBP3	Dof	2	1	1	3	2	0	0	0.675926	FALSE	0	OBP3	1	0.5
99	4.24074	0	0.235808	0	6	1	FALSE	AT5G59450	GRAS	1	0	1	3	1	0	0	0.694444	FALSE	0	AT5G59450	0	0
97	3.41667	0	0.292683	0	5	1	FALSE	MYB34	MYB	1	0	1	9	1	0	0	0.759259	FALSE	0	MYB34	0	0
102	1.5	9.66e-05	0.666667	0.166667	2	3	FALSE	MYB108	MYB	3	2	1	14.3333	3	0	0	0.816952	FALSE	0	MYB108	4	0.451613
122	1	0	1	0	1	1	FALSE	AT5G05790	MYB	1	0	1	5	1	0	0	0.720085	FALSE	0	AT5G05790	0	0
125	1	0.000173	1	0	1	3	FALSE	MYB305	MYB	3	2	1	6.33333	3	0	0	0.804131	FALSE	0	MYB305	2	0.333333
128	3.54545	0.000779	0.282051	0	5	2	FALSE	MYB74	MYB	2	1	1	5	2	0	0	0.759972	FALSE	0	MYB74	9	0.571429
146	1	0.000173	1	0.166667	1	3	FALSE	MYB3R-3	MYB	3	2	1	3.66667	3	0	0	0.725783	FALSE	0	MYB3R-3	2	0.47619
76	2.47619	0	0.403846	0	4	1	FALSE	MYB32	NAC	1	0	1	21	1	0	0	0.789174	FALSE	0	MYB32	0	0
95	2.52632	0	0.395833	0	4	1	FALSE	NAC083	NAC	1	0	1	11	1	0	0	0.767094	FALSE	0	NAC083	0	0
138	1	0.000346	1	0.172727	1	11	FALSE	NAC019	NAC	11	10	1	11.0909	11	0	0	0.826923	FALSE	0	NAC019	4	0.23913
154	1	0	1	0	1	1	FALSE	NAC048	NAC	1	0	1	1	1	0	0	1	FALSE	0	NAC048	0	0
160	1.83333	0.00308642	0.545455	0.1	2	5	FALSE	NAP	NAC	5	4	1	8.8	5	0	0	0.818376	FALSE	0	NAP	37	0.286667
159	1	8.65e-05	1	0.25	1	4	FALSE	NF-YA3	NF-YA	4	3	1	3.5	4	0	0	0.74359	FALSE	0	NF-YA3	1	0.464286
74	2.57143	0	0.388889	0	3	1	FALSE	AT2G43500	Nin-like	1	0	1	2	1	0	0	0.710114	FALSE	0	AT2G43500	0	0
101	2.57143	0.00302873	0.388889	0.166667	3	3	FALSE	BLH1	TALE	3	2	1	4	3	0	0	0.764245	FALSE	0	BLH1	37	0.407407
89	1	0.00026	1	0	1	2	FALSE	PTF1	TCP	2	1	1	3	2	0	0	0.543447	FALSE	0	PTF1	3	0.5
157	3.25	0	0.307692	0	4	1	FALSE	AT3G10040	Trihelix	1	0	1	4	1	0	0	0.742165	FALSE	0	AT3G10040	0	0
98	1.5	2.16e-05	0.666667	0	2	2	FALSE	WRKY28	WRKY	2	1	1	15	2	0	0	0.791311	FALSE	0	WRKY28	1	0.636364
144	1	4.33e-05	1	0.333333	1	6	FALSE	WRKY25	WRKY	6	5	1	15.3333	6	0	0	0.819088	FALSE	0	WRKY25	1	0.433333
82	0	0	0	0	0	1	FALSE	ERF8	AP2/ERF	1	1	0	9	1	0	0	0.759259	FALSE	0	ERF8	0	0
103	0	0	0	0.166667	0	3	FALSE	AT1G64380	AP2/ERF	3	3	0	9	3	0	0	0.777066	FALSE	0	AT1G64380	0	0.541667
113	0	0	0	0	0	1	FALSE	AT3G16280	AP2/ERF	1	1	0	9	1	0	0	0.740028	FALSE	0	AT3G16280	0	0
130	0	0	0	0.5	0	2	FALSE	BEH3	BES1	2	2	0	2.5	2	0	0	0.32265	FALSE	0	BEH3	0	0.833333
73	0	0	0	0	0	1	FALSE	FBH3	bHLH	1	1	0	5	1	0	0	0.665954	FALSE	0	FBH3	0	0
78	0	0	0	0	0	2	FALSE	FBH1	bHLH	2	2	0	13	2	0	0	0.797009	FALSE	0	FBH1	0	0.5
136	0	0	0	0.1	0	6	FALSE	TGA9	bZIP	6	6	0	7.83333	6	0	0	0.828348	FALSE	0	TGA9	0	0.241935
150	0	0	0	0.5	0	2	FALSE	GBF4	bZIP	2	2	0	14	2	0	0	0.786325	FALSE	0	GBF4	0	0.636364
117	0	0	0	0.5	0	2	FALSE	TFIIIA	C2H2	2	2	0	15	2	0	0	0.787037	FALSE	0	TFIIIA	0	0.75
135	0	0	0	0	0	1	FALSE	ZFP5	C2H2	1	1	0	19	1	0	0	0.785613	FALSE	0	ZFP5	0	0
177	0	0	0	0.183824	0	17	FALSE	STZ	C2H2	17	17	0	11.1176	17	0	0	0.849715	FALSE	0	STZ	0	0.217993
90	0	0	0	0.5	0	2	FALSE	AT2G47890	CO-like	2	2	0	5.5	2	0	0	0.740741	FALSE	0	AT2G47890	0	0.611111
152	0	0	0	0.5	0	2	FALSE	STO	DBB	2	2	0	6.5	2	0	0	0.760684	FALSE	0	STO	0	0.65
81	0	0	0	0	0	1	FALSE	AT3G12730	G2-like	1	1	0	3	1	0	0	0.685185	FALSE	0	AT3G12730	0	0
132	0	0	0	0.1	0	5	FALSE	MYR2	G2-like	5	5	0	2.8	5	0	0	0.750712	FALSE	0	MYR2	0	0.3
153	0	0	0	0	0	1	FALSE	AT1G49560	G2-like	1	1	0	1	1	0	0	1	FALSE	0	AT1G49560	0	0
100	0	0	0	0.5	0	2	FALSE	CRF10	GRAS	2	2	0	7.5	2	0	0	0.753561	FALSE	0	CRF10	0	0.75
116	0	0	0	0.5	0	2	FALSE	SCL14	GRAS	2	2	0	20	2	0	0	0.801994	FALSE	0	SCL14	0	0.606061
77	0	0	0	0	0	1	FALSE	MYB7	MYB	1	1	0	21	1	0	0	0.789174	FALSE	0	MYB7	0	0
83	0	0	0	0	0	1	FALSE	MYB65	MYB	1	1	0	4	1	0	0	0.537749	FALSE	0	MYB65	0	0
108	0	0	0	0.05	0	5	FALSE	MYB112	MYB	5	5	0	9	5	0	0	0.838319	FALSE	0	MYB112	0	0.247059
109	0	0	0	0	0	1	FALSE	MYB47	MYB	1	1	0	6	1	0	0	0.737179	FALSE	0	MYB47	0	0
121	0	0	0	0.15	0	5	FALSE	MYB13	MYB	5	5	0	7.4	5	0	0	0.796296	FALSE	0	MYB13	0	0.313043
79	0	0	0	0	0	1	FALSE	NAC001	NAC	1	1	0	1	1	0	0	1	FALSE	0	NAC001	0	0
175	0	0	0	0.5	0	3	FALSE	NF-YA5	NF-YA	3	3	0	3.66667	3	0	0	0.674501	FALSE	0	NF-YA5	0	0.733333
75	0	0	0	0	0	1	FALSE	SPL4	SBP	1	1	0	4	1	0	0	0.537749	FALSE	0	SPL4	0	0
88	0	0	0	0	0	2	FALSE	AT2G38250	Trihelix	2	2	0	2.5	2	0	0	0.47151	FALSE	0	AT2G38250	0	0.5
148	0	0	0	0.5	0	2	FALSE	AT1G76350	Trihelix	2	2	0	6	2	0	0	0.760684	FALSE	0	AT1G76350	0	0.6
112	0	0	0	0.333333	0	3	FALSE	WRKY11	WRKY	3	3	0	11.3333	3	0	0	0.798433	FALSE	0	WRKY11	0	0.515152
										550
